# Supplementary material for: An Overview of Orchidaceae from Brazil: Advances and Shortfalls After 400 Years of Studies
Source: Plants (Basel). 2025 Nov 18;14(22):3520. doi: 10.3390/plants14223520 (PMC12656190; doi:10.3390/plants14223520)
Supplement: Supplementary file 1 [file plants-14-03520-s001.zip]

Archive with 5 entries (4 files):
- plants-3937747-supplementary/
- plants-3937747-supplementary/Supplementary file S1.pdf
- plants-3937747-supplementary/Supplementary file S2.xlsx
- plants-3937747-supplementary/Supplementary file S3.xlsx
- plants-3937747-supplementary/Supplementary file S4.pdf
