# Supplementary material for: An Overview of Orchidaceae from Brazil: Advances and Shortfalls After 400 Years of Studies
Source: Plants (Basel). 2025 Nov 18;14(22):3520. doi: 10.3390/plants14223520 (PMC12656190; doi:10.3390/plants14223520)
Supplement: Supplementary file 1 [file plants-14-03520-s001.zip › plants-3937747-supplementary/Supplementary file S2.xlsx]

## Sheet: Levantamento Geral
Subfamily	Tribe	Subtribe	Genus	Species	Authority	Cited as	Ploidy	chromosome number	B_chromosome	GS	Reference
Cypripedioideae			Phragmipedium Rolfe	Phragmipedium lindleyanum	(M. R. Schomb.) Rolfe		2n	22	-	8025	Cox, A. V., Abdelnour, G. J., Bennett, M. D., & Leitch, I. J. (1998). Genome size and karyotype evolution in the slipper orchids (Cypripedioideae: Orchidaceae). American Journal of Botany, 85(5): 681-687.
				Phragmipedium sargentianum	(Rolfe) Rolfe		2n	22	-	-	Felix, L. P. & Guerra, M. (2005). Basic chromosome numbers of terrestrial orchids. Plant Systematics and Evolution, 254: 131-148.
							2n	22	-	-	Cordeiro, J.M.P., Nascimento, S., Santos, A.M.S., Medeiros Neto, E., Santos, A., de Assis, F.N.M., Felix, L.P. ( 2017). In IAPT/IOPB Chromosome Data 24. Taxon, 66(1): 275-277.
				Phragmipedium longifolium	(Warsz. & Rchb.f.) Rolfe	Phragmipedium hartwegii (Rchb.) L. O. Williams	2n	20	-	-	Tanaka, R. & Ohta, S. (1982). A method for differential staining of centromere regions of plant chromosomes. Jap. J. Genet., 57: 65–73.
							2n	21	-	2025-01-06	Cox, A. V., Abdelnour, G. J., Bennett, M. D., & Leitch, I. J. (1998). Genome size and karyotype evolution in the slipper orchids (Cypripedioideae: Orchidaceae). American Journal of Botany, 85(5): 681-687.
Vanilloideae	Pogonieae Pfitz. ex Garay & Dunst		Cleistes Rich. ex Lindl.	Cleistes exilis	Hoehne		2n	36	-	-	Felix, L. P. & Guerra, M. (2005). Basic chromosome numbers of terrestrial orchids. Plant Systematics and Evolution, 254: 131-148.
				Cleistes paranaensis	(B. Rodr.) Schltr.		2n	38	-	-	Felix, L. P. & Guerra, M. (2005). Basic chromosome numbers of terrestrial orchids. Plant Systematics and Evolution, 254: 131-148.
	Vanilleae Blume		Epistephium Kunth	Epistephium williamsii	Hook.f.	Epistephium lucidum Cogn.	2n	c.170	-	-	Felix, L. P. & Guerra, M. (2005). Basic chromosome numbers of terrestrial orchids. Plant Systematics and Evolution, 254: 131-148.
			Vanilla Plum. ex Mill.	Vanilla chamissonis	Klotzsch		2n	32	-	-	Ledra, L., Nollet, F., Santos, A. S., Felix, L. P. (2024) IAPT chromosome data 43/3. Taxon 73: 1324–1325
				Vanilla cribbiana	Soto Arenas		2n	32	-	-	Ledra, L., Nollet, F., Santos, A. S., Felix, L. P. (2024) IAPT chromosome data 43/3. Taxon 73: 1324–1325
				Vanilla phaeantha	Rchb.f.	Vanilla bahiana Hoehne	2n	32	-	-	Felix, L. P. & Guerra, M. (2005). Basic chromosome numbers of terrestrial orchids. Plant Systematics and Evolution, 254: 131-148.
				Vanilla palmarum	(Salzm. ex Lindl.) Lindl.		2n	32	-	-	Felix, L. P. & Guerra, M. (2005). Basic chromosome numbers of terrestrial orchids. Plant Systematics and Evolution, 254: 131-148.
				Vanilla phaeantha	Rchb.f.		2n	32	-	2025-06-07	Jones, W. E., Kuehnle, A. R., & Arumuganathan, K. (1998). Nuclear DNA content of 26 orchid (Orchidaceae) genera with emphasis on Dendrobium. Annals of Botany, 82(2): 189–194.
				Vanilla pompona	Schiede		2n	32	-	-	Felix, L. P. & Guerra, M. (2005). Basic chromosome numbers of terrestrial orchids. Plant Systematics and Evolution, 254: 131-148.
							2n	32	-	-	Cordeiro, J.M.P., Nascimento, S., Santos, A.M.S., Medeiros Neto, E., Santos, A., de Assis, F.N.M., Felix, L.P. ( 2017). In IAPT/IOPB Chromosome Data 24. Taxon, 66(1): 275-277.
							2n	32		7.22	Jones, W. E., Kuehnle, A. R., & Arumuganathan, K. (1998). Nuclear DNA content of 26 orchid (Orchidaceae) genera with emphasis on Dendrobium. Annals of Botany, 82(2): 189–194.
Orchidoideae	Cranichideae Lindl. ex Meisn.	Spiranthinae Lindl. ex Meisn.	Cyclopogon C.Presl	Cyclopogon argyrifolius	(Barb.Rodr.) Barb.Rodr.		n	16	-	-	Martínez, A. J. (1981). Notas citotaxonomicas sobre el genero Cyclopogon Presl. Parodiana, 1: 139-148.
				Cyclopogon calophyllus	(Barb.Rodr.) Barb.Rodr.		n	14	-	-	Grabiele M., Cerutti J.C., Hojsgaard D.H., Almada R.D., Daviña J.R. & Honfi A.I. (2011). In IAPT/IOPB chromosome data 12. Taxon, 60(6): 1784-1796.
											Grabiele M., Cerutti J.C., Hojsgaard D.H., Almada R.D., Daviña J.R. & Honfi A.I. (2013). Comparative cytogenetics in Cyclopogon (Orchidaceae). Biologia, Section Botany, 68(1): 48-54.
				Cyclopogon congestus	(Vell.) Hoehne	Beadlea congesta (Vell.) Garay	n	14	-	-	Martínez, A. J. (1981). Notas citotaxonomicas sobre el genero Cyclopogon Presl. Parodiana, 1: 139-148.
							n	16	-	-	Martínez, A. J. (1981). Notas citotaxonomicas sobre el genero Cyclopogon Presl. Parodiana, 1: 139-148.
							n	16	-	-	Martínez, A. (1985). The chromosomes of orchids VIII. Spiranthinae and Cranichidinae. Kew Bulletin, 40(1): 139-147.
							n	16	-	-	Daviña, J. R., Grabiele, M., Cerutti, J. C., Hojsgaard, D. H., Almada, R. D., Insaurralde, I. S., & Honfi, A. I. (2009). Chromosome studies in Orchidaceae from Argentina. Genetics and Molecular Biology, 32(4): 811–821.
							n	16	-	-	Grabiele M., Cerutti J.C., Hojsgaard D.H., Almada R.D., Daviña J.R. & Honfi A.I. (2013). Comparative cytogenetics in Cyclopogon (Orchidaceae). Biologia, Section Botany, 68(1): 48-54.
				Cyclopogon elatus	(Sw.) Schltr.		n	14	-	-	Grabiele M., Cerutti J.C., Hojsgaard D.H., Almada R.D., Daviña J.R. & Honfi A.I. (2013). Comparative cytogenetics in Cyclopogon (Orchidaceae). Biologia, Section Botany, 68(1): 48-54.
							n	14	-	-	Daviña, J. R., Grabiele, M., Cerutti, J. C., Hojsgaard, D. H., Almada, R. D., Insaurralde, I. S., & Honfi, A. I. (2009). Chromosome studies in Orchidaceae from Argentina. Genetics and Molecular Biology, 32(4): 811–821.
							n	14	-	-	Martínez, A. J. (1981). Notas citotaxonomicas sobre el genero Cyclopogon Presl. Parodiana, 1: 139-148.
							n	15	-	-	Martínez, A. J. (1981). Notas citotaxonomicas sobre el genero Cyclopogon Presl. Parodiana, 1: 139-148.
							2n	45	-	-	Martínez, A. J. (1981). Notas citotaxonomicas sobre el genero Cyclopogon Presl. Parodiana, 1: 139-148.
							n	14	-	-	Felix, L. P. & Guerra, M. (2005). Basic chromosome numbers of terrestrial orchids. Plant Systematics and Evolution, 254: 131-148.
				Cyclopogon elegans	Hoehne		n	28	-	-	Martínez, A. J. (1981). Notas citotaxonomicas sobre el genero Cyclopogon Presl. Parodiana, 1: 139-148.
							n	33	-	-	Martínez, A. J. (1981). Notas citotaxonomicas sobre el genero Cyclopogon Presl. Parodiana, 1: 139-148.
				Cyclopogon multiflorus	Schltr.		n	14	-	-	Felix, L. P. & Guerra, M. (2005). Basic chromosome numbers of terrestrial orchids. Plant Systematics and Evolution, 254: 131-148.
				Cyclopogon oliganthus	(Hoehne) Hoehne & Schltr.		n	32	-	-	Grabiele M., Cerutti J.C., Hojsgaard D.H., Almada R.D., Daviña J.R. & Honfi A.I. (2013). Comparative cytogenetics in Cyclopogon (Orchidaceae). Biologia, Section Botany, 68(1): 48-54.
											Grabiele M., Cerutti J.C., Hojsgaard D.H., Almada R.D., Daviña J.R. & Honfi A.I. (2011). In IAPT/IOPB chromosome data 12. Taxon, 60(6): 1784-1796.
							n	32	-	-	Daviña, J. R., Grabiele, M., Cerutti, J. C., Hojsgaard, D. H., Almada, R. D., Insaurralde, I. S., & Honfi, A. I. (2009). Chromosome studies in Orchidaceae from Argentina. Genetics and Molecular Biology, 32(4): 811–821.
				Cyclopogon chloroleucus	Barb.Rodr.		n	18	-	-	Felix, L. P. & Guerra, M. (2005). Basic chromosome numbers of terrestrial orchids. Plant Systematics and Evolution, 254: 131-148.
				Cyclopogon polyaden	(Vell.) F.S. Rocha & Waechter	Stigmatosema polyaden (Vell.) Garay	n	20	-	-	Daviña, J. R., Grabiele, M., Cerutti, J. C., Hojsgaard, D. H., Almada, R. D., Insaurralde, I. S., & Honfi, A. I. (2009). Chromosome studies in Orchidaceae from Argentina. Genetics and Molecular Biology, 32(4): 811–821.
			Eltroplectris Raf.	Eltroplectris calcarata	(Sw.) Garay & H.R. Sweet		n	21	-	-	Guimarães L.R.S., Mercado-Ruaro P., Corrêa A.M., Salazar G.A. & Barros F. (2015). Chromosome studies in Spiranthinae and Cranichidinae (Orchidaceae). Brazilian Journal of Botany, 38(2): 333-342.
				Eltroplectris schlechteriana	(Porto & Brade) Pabst		n	13	-	-	Martínez, A. (1985). The chromosomes of orchids VIII. Spiranthinae and Cranichidinae. Kew Bulletin, 40(1): 139-147.
							n	13	-	-	Daviña, J. R., Grabiele, M., Cerutti, J. C., Hojsgaard, D. H., Almada, R. D., Insaurralde, I. S., & Honfi, A. I. (2009). Chromosome studies in Orchidaceae from Argentina. Genetics and Molecular Biology, 32(4): 811–821.
				Eltroplectris triloba	(Lindl.) Pabst		n	23	-	-	Martínez, A. (1985). The chromosomes of orchids VIII. Spiranthinae and Cranichidinae. Kew Bulletin, 40(1): 139-147.
							n	23	-	-	Dematteis, M. & Daviña, J.R. (1999). Chromosome studies on some orchids from South America. Selbyana, 20(2): 235-238.
							n	23	-	-	Guimarães L.R.S., Mercado-Ruaro P., Corrêa A.M., Salazar G.A. & Barros F. (2015). Chromosome studies in Spiranthinae and Cranichidinae (Orchidaceae). Brazilian Journal of Botany, 38(2): 333-342.
			Eurystyles Wawra	Eurystyles actinosophila	(Barb.Rodr.) Schltr.		n	28	-	-	Martínez, A. (1985). The chromosomes of orchids VIII. Spiranthinae and Cranichidinae. Kew Bulletin, 40(1): 139-147.
			Mesadenella Pabst & Garay	Mesadenella pumila	(Vell.) Campacci	Mesadenella cuspidata (Lindl.) Garay	n	19	-	-	Guimarães L.R.S., Mercado-Ruaro P., Corrêa A.M., Salazar G.A. & Barros F. (2015). Chromosome studies in Spiranthinae and Cranichidinae (Orchidaceae). Brazilian Journal of Botany, 38(2): 333-342.
							n	21	-	-	Guimarães L.R.S., Mercado-Ruaro P., Corrêa A.M., Salazar G.A. & Barros F. (2015). Chromosome studies in Spiranthinae and Cranichidinae (Orchidaceae). Brazilian Journal of Botany, 38(2): 333-342.
							n	23	-	-	Daviña, J. R., Grabiele, M., Cerutti, J. C., Hojsgaard, D. H., Almada, R. D., Insaurralde, I. S., & Honfi, A. I. (2009). Chromosome studies in Orchidaceae from Argentina. Genetics and Molecular Biology, 32(4): 811–821.
							n	23	-	-	Grabiele M., Cerutti J.C., Hojsgaard D.H., Almada R.D., Daviña J.R. & Honfi A.I. (2011a). In IAPT/IOPB chromosome data 11. Taxon, 60(4): 1220-1223.
							n	23	-	-	Grabiele M., Cerutti J.C., Hojsgaard D.H., Almada R.D., Daviña J.R. & Honfi A.I. (2011b). In IAPT/IOPB chromosome data 12. Taxon, 60(6): 1784-1796.
							n	23	-	-	Martínez, A. (1985). The chromosomes of orchids VIII. Spiranthinae and Cranichidinae. Kew Bulletin, 40(1): 139-147.
			Pelexia Poit. ex Lindl.	Pelexia laxa	(Poepp. & Endl.) Lindl.		n	23	-	-	Martínez, A. (1985). The chromosomes of orchids VIII. Spiranthinae and Cranichidinae. Kew Bulletin, 40(1): 139-147.
				Pelexia lindmanii	Kraenzl.		n	23	-	-	Grabiele M., Cerutti J.C., Hojsgaard D.H., Almada R.D., Daviña J.R. & Honfi A.I. (2011a). In IAPT/IOPB chromosome data 11. Taxon, 60(4): 1220-1223.
							n	23	-	-	Daviña, J. R., Grabiele, M., Cerutti, J. C., Hojsgaard, D. H., Almada, R. D., Insaurralde, I. S., & Honfi, A. I. (2009). Chromosome studies in Orchidaceae from Argentina. Genetics and Molecular Biology, 32(4): 811–821.
				Pelexia novofriburgensis	(Rchb.f.) Garay		n	23	-	-	Martínez, A. (1985). The chromosomes of orchids VIII. Spiranthinae and Cranichidinae. Kew Bulletin, 40(1): 139-147.
				Pelexia tamanduensis	(Kraenzl.) Schltr.		n	23	-	-	Felix, L. P. & Guerra, M. (2005). Basic chromosome numbers of terrestrial orchids. Plant Systematics and Evolution, 254: 131-148.
				Pelexia bonariensis	(Lindl.) Schltr.		n	23	-	-	Grabiele M., Cerutti J.C., Hojsgaard D.H., Almada R.D., Daviña J.R. & Honfi A.I. (2011a). In IAPT/IOPB chromosome data 11. Taxon, 60(4): 1220-1223.
							n	23	-	-	Grabiele M., Cerutti J.C., Hojsgaard D.H., Almada R.D., Daviña J.R. & Honfi A.I. (2011b). In IAPT/IOPB chromosome data 12. Taxon, 60(6): 1784-1796.
							n	23	-	-	Martínez, A. (1985). The chromosomes of orchids VIII. Spiranthinae and Cranichidinae. Kew Bulletin, 40(1): 139-147.
							n	23	-	-	Felix, L. P. & Guerra, M. (2005). Basic chromosome numbers of terrestrial orchids. Plant Systematics and Evolution, 254: 131-148.
							n	23	-	-	Daviña, J. R., Grabiele, M., Cerutti, J. C., Hojsgaard, D. H., Almada, R. D., Insaurralde, I. S., & Honfi, A. I. (2009). Chromosome studies in Orchidaceae from Argentina. Genetics and Molecular Biology, 32(4): 811–821.
							n	23	-	-	Dematteis, M. & Daviña, J.R. (1999). Chromosome studies on some orchids from South America. Selbyana, 20(2): 235-238.
				Pelexia ekmanii	(Kraenzl.) Schltr.		n	23	-	-	Grabiele M., Cerutti J.C., Hojsgaard D.H., Almada R.D., Daviña J.R. & Honfi A.I. (2011a). In IAPT/IOPB chromosome data 11. Taxon, 60(4): 1220-1223.
							n	23	-	-	Daviña, J. R., Grabiele, M., Cerutti, J. C., Hojsgaard, D. H., Almada, R. D., Insaurralde, I. S., & Honfi, A. I. (2009). Chromosome studies in Orchidaceae from Argentina. Genetics and Molecular Biology, 32(4): 811–821.
				Pelexia cf. viridis	(Cogn.) Schltr.		2n	46	-	-	Felix, L. P. & Guerra, M. (2005). Basic chromosome numbers of terrestrial orchids. Plant Systematics and Evolution, 254: 131-148.
			Pteroglossa Schltr.	Pteroglossa lurida	(M.N.Correa) Garay	Eltroplectris lurida (M.N.Correa) Pabst	n	23	-	-	Martínez, A. (1985). The chromosomes of orchids VIII. Spiranthinae and Cranichidinae. Kew Bulletin, 40(1): 139-147.
				Pteroglossa roseoalba	(Rchb.f.) Salazar & M.W.Chase	Eltroplectris roseoalba (Rchb.f.) Hamer & Garay	n	23	-	-	Martínez, A. (1985). The chromosomes of orchids VIII. Spiranthinae and Cranichidinae. Kew Bulletin, 40(1): 139-147.
			Sacoila Raf.	Sacoila hassleri	(Cogn.) Garay	Pelexia longifolia (Cogn.) Hoehne	n	23	-	-	Felix, L. P. & Guerra, M. (2005). Basic chromosome numbers of terrestrial orchids. Plant Systematics and Evolution, 254: 131-148.
				Sacoila lanceolata	(Aubl.) Garay		n	23	-	-	Grabiele M., Cerutti J.C., Hojsgaard D.H., Almada R.D., Daviña J.R. & Honfi A.I. (2011). In IAPT/IOPB chromosome data 11. Taxon, 60(4): 1220-1223.
							n	23	-	-	Felix, L. P. & Guerra, M. (2005). Basic chromosome numbers of terrestrial orchids. Plant Systematics and Evolution, 254: 131-148.
							n	23	-	-	Daviña, J. R., Grabiele, M., Cerutti, J. C., Hojsgaard, D. H., Almada, R. D., Insaurralde, I. S., & Honfi, A. I. (2009). Chromosome studies in Orchidaceae from Argentina. Genetics and Molecular Biology, 32(4): 811–821.
			Sarcoglottis C.Presl	Sarcoglottis acaulis	(Sm.) Schltr.		n	23	-	-	Martínez, A. (1985). The chromosomes of orchids VIII. Spiranthinae and Cranichidinae. Kew Bulletin, 40(1): 139-147.
							n	23	-	-	Felix, L. P. & Guerra, M. (2005). Basic chromosome numbers of terrestrial orchids. Plant Systematics and Evolution, 254: 131-148.
				Sarcoglottis biflora	(Vell.) Schltr.		n	46	-	-	Felix, L. P. & Guerra, M. (2005). Basic chromosome numbers of terrestrial orchids. Plant Systematics and Evolution, 254: 131-148.
				Sarcoglottis fasciculata	(Vell.) Schltr.		n	23	-	-	Martínez, A. (1985). The chromosomes of orchids VIII. Spiranthinae and Cranichidinae. Kew Bulletin, 40(1): 139-147.
							n	23	-	-	Felix, L. P. & Guerra, M. (2005). Basic chromosome numbers of terrestrial orchids. Plant Systematics and Evolution, 254: 131-148.
							n	23	3	-	Grabiele M., Cerutti J.C., Hojsgaard D.H., Almada R.D., Daviña J.R. & Honfi A.I. (2011b). In IAPT/IOPB chromosome data 12. Taxon, 60(6): 1784-1796.
							n	23	-	-	Grabiele M., Cerutti J.C., Hojsgaard D.H., Almada R.D., Daviña J.R. & Honfi A.I. (2011a). In IAPT/IOPB chromosome data 11. Taxon, 60(4): 1220-1223.
							n	23	-	-	Daviña, J. R., Grabiele, M., Cerutti, J. C., Hojsgaard, D. H., Almada, R. D., Insaurralde, I. S., & Honfi, A. I. (2009). Chromosome studies in Orchidaceae from Argentina. Genetics and Molecular Biology, 32(4): 811–821.
							2n	47	-	-	Daviña, J. R., Grabiele, M., Cerutti, J. C., Hojsgaard, D. H., Almada, R. D., Insaurralde, I. S., & Honfi, A. I. (2009). Chromosome studies in Orchidaceae from Argentina. Genetics and Molecular Biology, 32(4): 811–821.
							2n	49	-	-	Daviña, J. R., Grabiele, M., Cerutti, J. C., Hojsgaard, D. H., Almada, R. D., Insaurralde, I. S., & Honfi, A. I. (2009). Chromosome studies in Orchidaceae from Argentina. Genetics and Molecular Biology, 32(4): 811–821.
				Sarcoglottis ventricosa	(Vell.) Hoehne		n	23	-	-	Martínez, A. (1985). The chromosomes of orchids VIII. Spiranthinae and Cranichidinae. Kew Bulletin, 40(1): 139-147.
							n	23	-	-	Grabiele M., Cerutti J.C., Hojsgaard D.H., Almada R.D., Daviña J.R. & Honfi A.I. (2011a). In IAPT/IOPB chromosome data 11. Taxon, 60(4): 1220-1223.
							n	23	-	-	Daviña, J. R., Grabiele, M., Cerutti, J. C., Hojsgaard, D. H., Almada, R. D., Insaurralde, I. S., & Honfi, A. I. (2009). Chromosome studies in Orchidaceae from Argentina. Genetics and Molecular Biology, 32(4): 811–821.
			Sauroglossum Lindl.	Sauroglossum elatum	Lindl.		n	23	-	-	Guimarães L.R.S., Mercado-Ruaro P., Corrêa A.M., Salazar G.A. & Barros F. (2015). Chromosome studies in Spiranthinae and Cranichidinae (Orchidaceae). Brazilian Journal of Botany, 38(2): 333-342.
			Skeptrostachys Garay	Skeptrostachys paraguayensis	(Rchb.f.) Garay		n	23	-	-	Grabiele M., Cerutti J.C., Hojsgaard D.H., Almada R.D., Daviña J.R. & Honfi A.I. (2011). In IAPT/IOPB chromosome data 11. Taxon, 60(4): 1220-1223.
							n	23	-	-	Daviña, J. R., Grabiele, M., Cerutti, J. C., Hojsgaard, D. H., Almada, R. D., Insaurralde, I. S., & Honfi, A. I. (2009). Chromosome studies in Orchidaceae from Argentina. Genetics and Molecular Biology, 32(4): 811–821.
			Thelyschista Garay	Thelyschista ghillanyi	(Pabst) Garay		n	23	-	-	Felix, L. P. & Guerra, M. (2005). Basic chromosome numbers of terrestrial orchids. Plant Systematics and Evolution, 254: 131-148.
	Orchideae (Dressler & Dodson) Verm.	Habenariinae Benth.	Habenaria Willd.	Habenaria aranifera	Lindl.		2n	22			Moraes, A. P., Vale, A., Rodrigues dos Santos, R., Venturini, D. S. V., Felix, L., Mercado Ruaro, P., Salazar, G., Batista, J. Chromosome number overview in Habenaria (Habenariinae, Orchideae, Orchidaceae): a new smallest diploid number and insight on chromosome number evolution in a karyotypically variable genus. Botanical Journal of the Linnean Society (submitted).
				Habenaria bractescens	Lindl.		2n	44	-	-	Daviña, J. R., Grabiele, M., Cerutti, J. C., Hojsgaard, D. H., Almada, R. D., Insaurralde, I. S., & Honfi, A. I. (2009). Chromosome studies in Orchidaceae from Argentina. Genetics and Molecular Biology, 821: 811–821.
				Habenaria cryptophila	B. Rodr.		2n	42	-	-	Felix, L. P. & Guerra, M. 1998. Cytogenetic studies on species of Habenaria (Orchidoideae: Orchidaceae) occurring in the northeast of Brazil. Lindleyana 13(4): 224–230.
							2n	42	-	-	Felix, L. P. & Guerra, M. 2005. Basic chromosome numbers of terrestrial orchids. Pl. Syst. Evol. 254: 131–148.
				Habenaria fluminensis	Hoehne	Habenaria urbaniana Cogn.	2n	42	-	-	Felix, L. P. & M. Guerra. 2005. Basic chromosome numbers of terrestrial orchids. Pl. Syst. Evol. 254: 131–148.
				Habenaria guilleminii	Rchb.f.		2n	84	-	-	Moraes, A. P., Vale, A., Rodrigues dos Santos, R., Venturini, D. S. V., Felix, L., Mercado Ruaro, P., Salazar, G., Batista, J. Chromosome number overview in Habenaria (Habenariinae, Orchideae, Orchidaceae): a new smallest diploid number and insight on chromosome number evolution in a karyotypically variable genus. Botanical Journal of the Linnean Society (submitted).
				Habenaria hamata	B. Rodr.		2n	50	-	-	Felix, L. P. & M. Guerra. 1998. Cytogenetic studies on species of Habenaria (Orchidoideae: Orchidaceae) occurring in the northeast of Brazil. Lindleyana 13(4): 224–230.
				Habenaria heptadactyla	Rchb.f.		2n	22	-	-	Moraes, A. P., Vale, A., Rodrigues dos Santos, R., Venturini, D. S. V., Felix, L., Mercado Ruaro, P., Salazar, G., Batista, J. Chromosome number overview in Habenaria (Habenariinae, Orchideae, Orchidaceae): a new smallest diploid number and insight on chromosome number evolution in a karyotypically variable genus. Botanical Journal of the Linnean Society (submitted).
				Habenaria hexaptera	Lindl.		2n	c.84	-	-	Felix, L. P. & M. Guerra. 1998. Cytogenetic studies on species of Habenaria (Orchidoideae: Orchidaceae) occurring in the northeast of Brazil. Lindleyana 13(4): 224–230.
				Habenaria irwiniana	Bat. & Bianch.	Habenaria alpestris Cogn.	2n	c.21	-	-	Felix, L. P. & M. Guerra. 2005. Basic chromosome numbers of terrestrial orchids. Pl. Syst. Evol. 254: 131–148.
				Habenaria johannensis	Barb.Rodr.	Habenaria fastor Lindl. ex Warm.	2n	44	-	-	Felix, L. P. & M. Guerra. 2005. Basic chromosome numbers of terrestrial orchids. Pl. Syst. Evol. 254: 131–148.
							2n	44	-	-	Moraes, A. P., Vale, A., Rodrigues dos Santos, R., Venturini, D. S. V., Felix, L., Mercado Ruaro, P., Salazar, G., Batista, J. Chromosome number overview in Habenaria (Habenariinae, Orchideae, Orchidaceae): a new smallest diploid number and insight on chromosome number evolution in a karyotypically variable genus. Botanical Journal of the Linnean Society (submitted).
				Habenaria josephensis	B. Rodr.		2n	50	-	-	Felix, L. P. & M. Guerra. 1998. Cytogenetic studies on species of Habenaria (Orchidoideae: Orchidaceae) occurring in the northeast of Brazil. Lindleyana 13(4): 224–230.
							2n	50	-	-	Cordeiro, J. M. P.; Nascimento, S.; Santos, A.M.S.; Neto, E.M.; Santos, A.; Assis, F.N.M.; Felix, L.P. 2017. In IAPT/IOPB Chromosome Data 24. Taxon 66: 275-277
				Habenaria melvillei	Ridl.	Habenaria fastor Lindl. ex Warm.	2n	44	-	-	Felix, L. P. & M. Guerra. 2005. Basic chromosome numbers of terrestrial orchids. Pl. Syst. Evol. 254: 131–148.
				Habenaria obtusa	Lindl.		2n	50	-	-	Felix, L. P. & M. Guerra. 1998. Cytogenetic studies on species of Habenaria (Orchidoideae: Orchidaceae) occurring in the northeast of Brazil. Lindleyana 13(4): 224–230.
							2n	50	-	-	Felix, L. P. & M. Guerra. 2005. Basic chromosome numbers of terrestrial orchids. Pl. Syst. Evol. 254: 131–148.
							2n	c. 75	-	-	Felix, L. P. & M. Guerra. 2005. Basic chromosome numbers of terrestrial orchids. Pl. Syst. Evol. 254: 131–148.
				Habenaria parviflora	Lindl.		n	21	-	-	Felix, L. P. & M. Guerra. 2005. Basic chromosome numbers of terrestrial orchids. Pl. Syst. Evol. 254: 131–148.
				Habenaria paulistana	Batista & Bianch.		2n	44	-	-	Moraes, A. P., Vale, A., Rodrigues dos Santos, R., Venturini, D. S. V., Felix, L., Mercado Ruaro, P., Salazar, G., Batista, J. Chromosome number overview in Habenaria (Habenariinae, Orchideae, Orchidaceae): a new smallest diploid number and insight on chromosome number evolution in a karyotypically variable genus. Botanical Journal of the Linnean Society (submitted).
				Habenaria repens	Nutt.		2n	42	-	-	Felix, L. P. & M. Guerra. 1998. Cytogenetic studies on species of Habenaria (Orchidoideae: Orchidaceae) occurring in the northeast of Brazil. Lindleyana 13(4): 224–230.
				Habenaria schenckii	Cogn.		2n	42	-	-	Felix, L. P. & M. Guerra. 1998. Cytogenetic studies on species of Habenaria (Orchidoideae: Orchidaceae) occurring in the northeast of Brazil. Lindleyana 13(4): 224–230.
				Habenaria strictissima	Rchb.f.		n	44	-	-	Moraes, A. P., Vale, A., Rodrigues dos Santos, R., Venturini, D. S. V., Felix, L., Mercado Ruaro, P., Salazar, G., Batista, J. Chromosome number overview in Habenaria (Habenariinae, Orchideae, Orchidaceae): a new smallest diploid number and insight on chromosome number evolution in a karyotypically variable genus. Botanical Journal of the Linnean Society (submitted).
				Habenaria trifida	Kunth.		2n	80	-	-	Felix, L. P. & M. Guerra. 1998. Cytogenetic studies on species of Habenaria (Orchidoideae: Orchidaceae) occurring in the northeast of Brazil. Lindleyana 13(4): 224–230.
				Habenaria bicornis	Lindl.		n	21	-	-	Batista, J. A. N., Proite, K., Carvalho, B. M., Vale, A. A., & Felix, L. P. (2014). From Cuba to most of the Neotropic: Habenaria bicornis (Orchidaceae) is widespread from Mexico to southeastern Brazil. Lankesteriana, 13(3), 165–184.
				Habenaria petalodes	Lindl.		2n	42	-	-	Felix, L. P. & M. Guerra. 1998. Cytogenetic studies on species of Habenaria (Orchidoideae: Orchidaceae) occurring in the northeast of Brazil. Lindleyana 13(4): 224–230.
							2n	42	-	-	Felix, L. P. & M. Guerra. 2005. Basic chromosome numbers of terrestrial orchids. Pl. Syst. Evol. 254: 131–148.
				Habenaria pratensis	(Lindl.) Rchb.		2n	42	-	-	Felix, L. P. & M. Guerra. 1998. Cytogenetic studies on species of Habenaria (Orchidoideae: Orchidaceae) occurring in the northeast of Brazil. Lindleyana 13(4): 224–230.
							2n	42	-	-	Felix, L. P. & M. Guerra. 2005. Basic chromosome numbers of terrestrial orchids. Pl. Syst. Evol. 254: 131–148.
				Habenaria pseudohamata	Toscano		2n	c.48	-	-	Felix, L. P. & M. Guerra. 2005. Basic chromosome numbers of terrestrial orchids. Pl. Syst. Evol. 254: 131–148.
				Habenaria tamanduensis	Schltr.	Habenaria goyazensis Cogn.	2n	c.80	-	-	Felix, L. P. & M. Guerra. 2005. Basic chromosome numbers of terrestrial orchids. Pl. Syst. Evol. 254: 131–148.
				Habenaria uruguayensis	Garay	Habenaria montevidensis Spreng. f.	2n	84	-	-	Felix, L. P. & M. Guerra. 2005. Basic chromosome numbers of terrestrial orchids. Pl. Syst. Evol. 254: 131–148.
Epidendroideae	Sobralieae Schlechter		Elleanthus C. Presl	Elleanthus brasiliensis	(Lindl.) Rchb.f.		2n	50	-	4.79	Baranow, P., Rojek, J., Dudek, M., Szlachetko, D., Bohdanowicz, J., Kapusta, M., Jedrzejczyk, I., Rewers, M., & Moraes, A. P. (2022). Chromosome number and genome size evolution in Brasolia and Sobralia (Sobralieae, Orchidaceae). International Journal of Molecular Sciences, 23(7), 3948.
							2n	50	-	-	Felix, L. P., & Guerra, M. (2010). Variation in chromosome number and the basic number of subfamily Epidendroideae (Orchidaceae). Botanical Journal of the Linnean Society, 163(2), 234–278.
				Elleanthus crinipes	Rchb.f.		2n	50	-	2.04	Baranow, P., Rojek, J., Dudek, M., Szlachetko, D., Bohdanowicz, J., Kapusta, M., Jedrzejczyk, I., Rewers, M., & Moraes, A. P. (2022). Chromosome number and genome size evolution in brasolia and sobralia (Sobralieae, Orchidaceae). International Journal of Molecular Sciences, 23(7), 3948.
			Sobralia Ruiz & Pav.	Sobralia decora	Bateman		2n	42	-	-	Baranow, P., Rojek, J., Dudek, M., Szlachetko, D., Bohdanowicz, J., Kapusta, M., Jedrzejczyk, I., Rewers, M., & Moraes, A. P. (2022). Chromosome number and genome size evolution in Brasolia and Sobralia (Sobralieae, Orchidaceae). International Journal of Molecular Sciences, 23(7), 3948.
							2n	44	-	-	Baranow, P., Rojek, J., Dudek, M., Szlachetko, D., Bohdanowicz, J., Kapusta, M., Jedrzejczyk, I., Rewers, M., & Moraes, A. P. (2022). Chromosome number and genome size evolution in Brasolia and Sobralia (Sobralieae, Orchidaceae). International Journal of Molecular Sciences, 23(7), 3948.
				Sobralia fimbriata	Poepp. & Endl.		2n	46	-	4.5	Baranow, P., Rojek, J., Dudek, M., Szlachetko, D., Bohdanowicz, J., Kapusta, M., Jedrzejczyk, I., Rewers, M., & Moraes, A. P. (2022). Chromosome number and genome size evolution in Brasolia and Sobralia (Sobralieae, Orchidaceae). International Journal of Molecular Sciences, 23(7), 3948.
				Sobralia fragrans	Lindl.		2n	42	-	3.43	Baranow, P., Rojek, J., Dudek, M., Szlachetko, D., Bohdanowicz, J., Kapusta, M., Jedrzejczyk, I., Rewers, M., & Moraes, A. P. (2022). Chromosome number and genome size evolution in Brasolia and Sobralia (Sobralieae, Orchidaceae). International Journal of Molecular Sciences, 23(7), 3948.
				Sobralia liliastrum	Lindl.		2n	48	-	-	Felix, L. P., & Guerra, M. (2010). Variation in chromosome number and the basic number of subfamily Epidendroideae (Orchidaceae). Botanical Journal of the Linnean Society, 163(2), 234–278.
				Sobralia macrantha	Lindl.		2n	48	-	6.24	Baranow, P., Rojek, J., Dudek, M., Szlachetko, D., Bohdanowicz, J., Kapusta, M., Jedrzejczyk, I., Rewers, M., & Moraes, A. P. (2022). Chromosome number and genome size evolution in Brasolia and Sobralia (Sobralieae, Orchidaceae). International Journal of Molecular Sciences, 23(7), 3948.
				Sobralia sessilis	Lindl.		-	-	-	4.45	Baranow, P., Rojek, J., Dudek, M., Szlachetko, D., Bohdanowicz, J., Kapusta, M., Jedrzejczyk, I., Rewers, M., & Moraes, A. P. (2022). Chromosome number and genome size evolution in Brasolia and Sobralia (Sobralieae, Orchidaceae). International Journal of Molecular Sciences, 23(7), 3948.
							2n	48	-	-	Felix, L. P., & Guerra, M. (2010). Variation in chromosome number and the basic number of subfamily Epidendroideae (Orchidaceae). Botanical Journal of the Linnean Society, 163(2), 234–278.
				Sobralia yauaperyensis	Barb.Rodr.		2n	46	-	3.97	Baranow, P., Rojek, J., Dudek, M., Szlachetko, D., Bohdanowicz, J., Kapusta, M., Jedrzejczyk, I., Rewers, M., & Moraes, A. P. (2022). Chromosome number and genome size evolution in Brasolia and Sobralia (Sobralieae, Orchidaceae). International Journal of Molecular Sciences, 23(7), 3948.
	Malaxideae Lindl.	Dendrobiinae Lindl. ex Endl.	Bulbophyllum Thouars	Bulbophyllum cribbianum	Toscano		2n	38	-	-	Felix, L. P., & Guerra, M. (2010). Variation in chromosome number and the basic number of subfamily Epidendroideae (Orchidaceae). Botanical Journal of the Linnean Society, 163(2), 234–278.
				Bulbophyllum sanderianum	Rolfe		2n	38	-	-	Felix, L. P., & Guerra, M. (2010). Variation in chromosome number and the basic number of subfamily Epidendroideae (Orchidaceae). Botanical Journal of the Linnean Society, 163(2), 234–278.
		Malaxidinae Benth. & Hook. f.	Malaxis Sol. ex Sw.	Malaxis escava	(Lindl.) Kuntze		2n	30	-	-	Felix, L. P., & Guerra, M. (2010). Variation in chromosome number and the basic number of subfamily Epidendroideae (Orchidaceae). Botanical Journal of the Linnean Society, 163(2), 234–278.
				Malaxis pubescens	(Lindl.) Kuntze		2n	24	-	-	Felix, L. P., & Guerra, M. (2010). Variation in chromosome number and the basic number of subfamily Epidendroideae (Orchidaceae). Botanical Journal of the Linnean Society, 163(2), 234–278.
	Epidendreae Lindl.	Bletiinae Benth.	Bletia Ruiz & Pav.	Bletia catenulata	Ruiz & Pavon		2n	40	-	-	Felix, L. P., & Guerra, M. (2010). Variation in chromosome number and the basic number of subfamily Epidendroideae (Orchidaceae). Botanical Journal of the Linnean Society, 163(2), 234–278.
		Pleurothallidinae Lindl. ex G.Don	Acianthera Scheidw.	Acianthera aff. casapensis			2n	40	-	-	Felix, L. P., & Guerra, M. (2010). Variation in chromosome number and the basic number of subfamily Epidendroideae (Orchidaceae). Botanical Journal of the Linnean Society, 163(2), 234–278.
				Acianthera aff. hamosa			2n	42	-	-	Oliveira, I. G., Moraes, A. P., De Almeida, E. M., de Assis, F. N. M., Cabral, J. S., De Barros, F., & Felix, L. P. (2015). Chromosomal evolution in Pleurothallidinae (Orchidaceae: Epidendroideae) with an emphasis on the genus Acianthera: chromosome numbers and heterochromatin. Botanical journal of the Linnean Society, 178(1), 102-120.
				Acianthera aff. recurva			2n	34	-	-	Oliveira, I. G., Moraes, A. P., De Almeida, E. M., de Assis, F. N. M., Cabral, J. S., De Barros, F., & Felix, L. P. (2015). Chromosomal evolution in Pleurothallidinae (Orchidaceae: Epidendroideae) with an emphasis on the genus Acianthera: chromosome numbers and heterochromatin. Botanical journal of the Linnean Society, 178(1), 102-120.
				Acianthera aurantiolateritia	(Speg.) Pridgeon & M.W.Chase	Pleurothallis aurantiolateritia Speg.	2n	40	-	-	Felix, L. P., & Guerra, M. (2010). Variation in chromosome number and the basic number of subfamily Epidendroideae (Orchidaceae). Botanical Journal of the Linnean Society, 163(2), 234–278.
				Acianthera auriculata	(Lindl.) Pridgeon & M.W.Chase		2n	40	-	-	Oliveira, I. G., Moraes, A. P., De Almeida, E. M., de Assis, F. N. M., Cabral, J. S., De Barros, F., & Felix, L. P. (2015). Chromosomal evolution in Pleurothallidinae (Orchidaceae: Epidendroideae) with an emphasis on the genus Acianthera: chromosome numbers and heterochromatin. Botanical journal of the Linnean Society, 178(1), 102-120.
				Acianthera bragae	(Ruschi) F. Barros		2n	40	1	-	Oliveira, I. G., Moraes, A. P., De Almeida, E. M., de Assis, F. N. M., Cabral, J. S., De Barros, F., & Felix, L. P. (2015). Chromosomal evolution in Pleurothallidinae (Orchidaceae: Epidendroideae) with an emphasis on the genus Acianthera: chromosome numbers and heterochromatin. Botanical journal of the Linnean Society, 178(1), 102-120.
				Acianthera capillaris	(Lindl.) Pridgeon & M.W.Chase		2n	40	-	-	Oliveira, I. G., Moraes, A. P., De Almeida, E. M., de Assis, F. N. M., Cabral, J. S., De Barros, F., & Felix, L. P. (2015). Chromosomal evolution in Pleurothallidinae (Orchidaceae: Epidendroideae) with an emphasis on the genus Acianthera: chromosome numbers and heterochromatin. Botanical journal of the Linnean Society, 178(1), 102-120.
				Acianthera glanduligera	(Lindl.) Luer		2n	40	-	-	Oliveira, I. G., Moraes, A. P., De Almeida, E. M., de Assis, F. N. M., Cabral, J. S., De Barros, F., & Felix, L. P. (2015). Chromosomal evolution in Pleurothallidinae (Orchidaceae: Epidendroideae) with an emphasis on the genus Acianthera: chromosome numbers and heterochromatin. Botanical journal of the Linnean Society, 178(1), 102-120.
				Acianthera johannensis	(Barb.Rodr.) Pridgeon & M.W.Chase		2n	40	-	-	Oliveira, I. G., Moraes, A. P., De Almeida, E. M., de Assis, F. N. M., Cabral, J. S., De Barros, F., & Felix, L. P. (2015). Chromosomal evolution in Pleurothallidinae (Orchidaceae: Epidendroideae) with an emphasis on the genus Acianthera: chromosome numbers and heterochromatin. Botanical journal of the Linnean Society, 178(1), 102-120.
				Acianthera luteola	(Lindley) Pridgeon & M.W.Chase		2n	40	-	-	Felix, L. P., & Guerra, M. (2010). Variation in chromosome number and the basic number of subfamily Epidendroideae (Orchidaceae). Botanical Journal of the Linnean Society, 163(2), 234–278.
				Acianthera modestissima	(Rchb. f. & Warm.) Pridgeon & M.W. Chase		2n	46	-	-	Oliveira, I. G., Moraes, A. P., De Almeida, E. M., de Assis, F. N. M., Cabral, J. S., De Barros, F., & Felix, L. P. (2015). Chromosomal evolution in Pleurothallidinae (Orchidaceae: Epidendroideae) with an emphasis on the genus Acianthera: chromosome numbers and heterochromatin. Botanical journal of the Linnean Society, 178(1), 102-120.
				Acianthera ochreata	(Lindl.) Pridgeon & M.W.Chase		2n	40	-	-	Felix, L. P., & Guerra, M. (2010). Variation in chromosome number and the basic number of subfamily Epidendroideae (Orchidaceae). Botanical Journal of the Linnean Society, 163(2), 234–278.
							2n	40	-	-	Oliveira, I. G., Moraes, A. P., De Almeida, E. M., de Assis, F. N. M., Cabral, J. S., De Barros, F., & Felix, L. P. (2015). Chromosomal evolution in Pleurothallidinae (Orchidaceae: Epidendroideae) with an emphasis on the genus Acianthera: chromosome numbers and heterochromatin. Botanical journal of the Linnean Society, 178(1), 102-120.
				Acianthera pectinata	(Lindl.) Pridgeon & M.W.Chase		2n	40	-	-	Oliveira, I. G., Moraes, A. P., De Almeida, E. M., de Assis, F. N. M., Cabral, J. S., De Barros, F., & Felix, L. P. (2015). Chromosomal evolution in Pleurothallidinae (Orchidaceae: Epidendroideae) with an emphasis on the genus Acianthera: chromosome numbers and heterochromatin. Botanical journal of the Linnean Society, 178(1), 102-120.
				Acianthera pernambucensis	(Rolfe) F.Barros		2n	56	-	-	Oliveira, I. G., Moraes, A. P., De Almeida, E. M., de Assis, F. N. M., Cabral, J. S., De Barros, F., & Felix, L. P. (2015). Chromosomal evolution in Pleurothallidinae (Orchidaceae: Epidendroideae) with an emphasis on the genus Acianthera: chromosome numbers and heterochromatin. Botanical journal of the Linnean Society, 178(1), 102-120.
				Acianthera prolifera	(Herb. ex Lindl.) Pridgeon & M.W.Chase		2n	44	-	-	Oliveira, I. G., Moraes, A. P., De Almeida, E. M., de Assis, F. N. M., Cabral, J. S., De Barros, F., & Felix, L. P. (2015). Chromosomal evolution in Pleurothallidinae (Orchidaceae: Epidendroideae) with an emphasis on the genus Acianthera: chromosome numbers and heterochromatin. Botanical journal of the Linnean Society, 178(1), 102-120.
				Acianthera pubescens	(Lindl.) Pridgeon & M. W. Chase		2n	42	-	-	Oliveira, I. G., Moraes, A. P., De Almeida, E. M., de Assis, F. N. M., Cabral, J. S., De Barros, F., & Felix, L. P. (2015). Chromosomal evolution in Pleurothallidinae (Orchidaceae: Epidendroideae) with an emphasis on the genus Acianthera: chromosome numbers and heterochromatin. Botanical journal of the Linnean Society, 178(1), 102-120.
				Acianthera recurva	(Lindl.) Pridgeon & M.W.Chase		2n	52	-	-	Oliveira, I. G., Moraes, A. P., De Almeida, E. M., de Assis, F. N. M., Cabral, J. S., De Barros, F., & Felix, L. P. (2015). Chromosomal evolution in Pleurothallidinae (Orchidaceae: Epidendroideae) with an emphasis on the genus Acianthera: chromosome numbers and heterochromatin. Botanical journal of the Linnean Society, 178(1), 102-120.
				Acianthera saundersiana	(Rchb.f.) Pridgeon & M.W.Chase		2n	36	-	-	Oliveira, I. G., Moraes, A. P., De Almeida, E. M., de Assis, F. N. M., Cabral, J. S., De Barros, F., & Felix, L. P. (2015). Chromosomal evolution in Pleurothallidinae (Orchidaceae: Epidendroideae) with an emphasis on the genus Acianthera: chromosome numbers and heterochromatin. Botanical journal of the Linnean Society, 178(1), 102-120.
				Acianthera saurocephala	(G. Lodd.) Pridgeon & M.W.Chase		2n	42	-	-	Oliveira, I. G., Moraes, A. P., De Almeida, E. M., de Assis, F. N. M., Cabral, J. S., De Barros, F., & Felix, L. P. (2015). Chromosomal evolution in Pleurothallidinae (Orchidaceae: Epidendroideae) with an emphasis on the genus Acianthera: chromosome numbers and heterochromatin. Botanical journal of the Linnean Society, 178(1), 102-120.
				Acianthera strupifolia	(Lindl.) Pridgeon & M.W.Chase		2n	44	-	-	Oliveira, I. G., Moraes, A. P., De Almeida, E. M., de Assis, F. N. M., Cabral, J. S., De Barros, F., & Felix, L. P. (2015). Chromosomal evolution in Pleurothallidinae (Orchidaceae: Epidendroideae) with an emphasis on the genus Acianthera: chromosome numbers and heterochromatin. Botanical journal of the Linnean Society, 178(1), 102-120.
				Acianthera sudae	J.Ponert, Chumová, Mandáková & P.Trávn.		2n	40	-	1.18	Ponert, J., Chumova, Z., Mandáková, T. E. R. E. Z. I. E., & Trávníček, P. A. V. E. L. (2019). A new species of Acianthera (Pleurothallidinae, Orchidaceae) from Brazil. Phytotaxa, 402(1), 29-37.
				Acianthera teres	(Lindl.) Borba		2n	38	-	-	Oliveira, I. G., Moraes, A. P., De Almeida, E. M., de Assis, F. N. M., Cabral, J. S., De Barros, F., & Felix, L. P. (2015). Chromosomal evolution in Pleurothallidinae (Orchidaceae: Epidendroideae) with an emphasis on the genus Acianthera: chromosome numbers and heterochromatin. Botanical journal of the Linnean Society, 178(1), 102-120.
				Acianthera welsiae-windischiae	(Pabst) Pridgeon & M.W.Chase		2n	48	-	-	Oliveira, I. G., Moraes, A. P., De Almeida, E. M., de Assis, F. N. M., Cabral, J. S., De Barros, F., & Felix, L. P. (2015). Chromosomal evolution in Pleurothallidinae (Orchidaceae: Epidendroideae) with an emphasis on the genus Acianthera: chromosome numbers and heterochromatin. Botanical journal of the Linnean Society, 178(1), 102-120.
			Anathallis Barb.Rodr.	Anathallis brevipes	(H. Focke) Pridgeon & M. W. Chase		2n	36	-	-	Oliveira, I. G., Moraes, A. P., De Almeida, E. M., de Assis, F. N. M., Cabral, J. S., De Barros, F., & Felix, L. P. (2015). Chromosomal evolution in Pleurothallidinae (Orchidaceae: Epidendroideae) with an emphasis on the genus Acianthera: chromosome numbers and heterochromatin. Botanical journal of the Linnean Society, 178(1), 102-120.
				Anathallis obovata	(Lindl.) Pridgeon & M. W. Chase		2n	40	-	-	Oliveira, I. G., Moraes, A. P., De Almeida, E. M., de Assis, F. N. M., Cabral, J. S., De Barros, F., & Felix, L. P. (2015). Chromosomal evolution in Pleurothallidinae (Orchidaceae: Epidendroideae) with an emphasis on the genus Acianthera: chromosome numbers and heterochromatin. Botanical journal of the Linnean Society, 178(1), 102-120.
				Anathallis rubens	(Lindl.) Pridgeon & M.W.Chase	Stellis neorubens Chiron	2n	30	-	-	Oliveira, I. G., Moraes, A. P., De Almeida, E. M., de Assis, F. N. M., Cabral, J. S., De Barros, F., & Felix, L. P. (2015). Chromosomal evolution in Pleurothallidinae (Orchidaceae: Epidendroideae) with an emphasis on the genus Acianthera: chromosome numbers and heterochromatin. Botanical journal of the Linnean Society, 178(1), 102-120.
				Anathallis sclerophylla	(Lindl.) Pridgeon & M.W.Chase		2n	30	-	-	Oliveira, I. G., Moraes, A. P., De Almeida, E. M., de Assis, F. N. M., Cabral, J. S., De Barros, F., & Felix, L. P. (2015). Chromosomal evolution in Pleurothallidinae (Orchidaceae: Epidendroideae) with an emphasis on the genus Acianthera: chromosome numbers and heterochromatin. Botanical journal of the Linnean Society, 178(1), 102-120.
			Masdevallia Ruiz & Pav.	Masdevallia civilis	Rchb.f. & Warsc.		2n	36	-	-	Felix, L. P., & Guerra, M. (2010). Variation in chromosome number and the basic number of subfamily Epidendroideae (Orchidaceae). Botanical Journal of the Linnean Society, 163(2), 234–278.
				Masdevallia coccinea	Linden ex. Lindl.		2n	44	-	-	Felix, L. P., & Guerra, M. (2010). Variation in chromosome number and the basic number of subfamily Epidendroideae (Orchidaceae). Botanical Journal of the Linnean Society, 163(2), 234–278.
				Masdevallia infracta	Lindl.		2n	40	-	-	Oliveira, I. G., Moraes, A. P., De Almeida, E. M., de Assis, F. N. M., Cabral, J. S., De Barros, F., & Felix, L. P. (2015). Chromosomal evolution in Pleurothallidinae (Orchidaceae: Epidendroideae) with an emphasis on the genus Acianthera: chromosome numbers and heterochromatin. Botanical journal of the Linnean Society, 178(1), 102-120.
				Masdevallia norae	Lindl.		2n	48	-	-	Oliveira, I. G., Moraes, A. P., De Almeida, E. M., de Assis, F. N. M., Cabral, J. S., De Barros, F., & Felix, L. P. (2015). Chromosomal evolution in Pleurothallidinae (Orchidaceae: Epidendroideae) with an emphasis on the genus Acianthera: chromosome numbers and heterochromatin. Botanical journal of the Linnean Society, 178(1), 102-120.
				Masdevallia sprucei	Rchb.f.		2n	46	-	-	Oliveira, I. G., Moraes, A. P., De Almeida, E. M., de Assis, F. N. M., Cabral, J. S., De Barros, F., & Felix, L. P. (2015). Chromosomal evolution in Pleurothallidinae (Orchidaceae: Epidendroideae) with an emphasis on the genus Acianthera: chromosome numbers and heterochromatin. Botanical journal of the Linnean Society, 178(1), 102-120.
			Myoxanthus Poepp. & Endl.	Myoxanthus lonchophyllus	(Barb.Rodr.) Luer		2n	40	-	-	Oliveira, I. G., Moraes, A. P., De Almeida, E. M., de Assis, F. N. M., Cabral, J. S., De Barros, F., & Felix, L. P. (2015). Chromosomal evolution in Pleurothallidinae (Orchidaceae: Epidendroideae) with an emphasis on the genus Acianthera: chromosome numbers and heterochromatin. Botanical journal of the Linnean Society, 178(1), 102-120.
			Octomeria D.Don	Octomeria bradei	Schltr.		2n	42	-	-	Oliveira, I. G., Moraes, A. P., De Almeida, E. M., de Assis, F. N. M., Cabral, J. S., De Barros, F., & Felix, L. P. (2015). Chromosomal evolution in Pleurothallidinae (Orchidaceae: Epidendroideae) with an emphasis on the genus Acianthera: chromosome numbers and heterochromatin. Botanical journal of the Linnean Society, 178(1), 102-120.
				Octomeria juncifolia	Barb. Rodr.		2n	42	-	-	Oliveira, I. G., Moraes, A. P., De Almeida, E. M., de Assis, F. N. M., Cabral, J. S., De Barros, F., & Felix, L. P. (2015). Chromosomal evolution in Pleurothallidinae (Orchidaceae: Epidendroideae) with an emphasis on the genus Acianthera: chromosome numbers and heterochromatin. Botanical journal of the Linnean Society, 178(1), 102-120.
				Octomeria linearifolia	Barb. Rodr.		2n	40	-	-	Oliveira, I. G., Moraes, A. P., De Almeida, E. M., de Assis, F. N. M., Cabral, J. S., De Barros, F., & Felix, L. P. (2015). Chromosomal evolution in Pleurothallidinae (Orchidaceae: Epidendroideae) with an emphasis on the genus Acianthera: chromosome numbers and heterochromatin. Botanical journal of the Linnean Society, 178(1), 102-120.
				Octomeria lithophila	Barb. Rodr.		2n	80	-	-	Oliveira, I. G., Moraes, A. P., De Almeida, E. M., de Assis, F. N. M., Cabral, J. S., De Barros, F., & Felix, L. P. (2015). Chromosomal evolution in Pleurothallidinae (Orchidaceae: Epidendroideae) with an emphasis on the genus Acianthera: chromosome numbers and heterochromatin. Botanical journal of the Linnean Society, 178(1), 102-120.
			Pabstiella Brieger & Senghas	Pabstiella fusca	(Lindl.) Chiron & Xim.Bols.		2n	28	-	-	Oliveira, I. G., Moraes, A. P., De Almeida, E. M., de Assis, F. N. M., Cabral, J. S., De Barros, F., & Felix, L. P. (2015). Chromosomal evolution in Pleurothallidinae (Orchidaceae: Epidendroideae) with an emphasis on the genus Acianthera: chromosome numbers and heterochromatin. Botanical journal of the Linnean Society, 178(1), 102-120.
				Pabstiella tripterantha	(Rchb.f.) F.Barros		n	16	-	-	Felix, L. P., & Guerra, M. (2010). Variation in chromosome number and the basic number of subfamily Epidendroideae (Orchidaceae). Botanical Journal of the Linnean Society, 163(2), 234–278.
			Pleurothallis R.Br.	Pleurothallis ruscifolia	(Jacq.) R. Br.		2n	40	-	-	Oliveira, I. G., Moraes, A. P., De Almeida, E. M., de Assis, F. N. M., Cabral, J. S., De Barros, F., & Felix, L. P. (2015). Chromosomal evolution in Pleurothallidinae (Orchidaceae: Epidendroideae) with an emphasis on the genus Acianthera: chromosome numbers and heterochromatin. Botanical journal of the Linnean Society, 178(1), 102-120.
			Pleurothallopsis Porto & Brade	Pleurothallopsis nemorosa	(Barb.Rodr.) Porto & Brade		2n	42	-	-	Oliveira, I. G., Moraes, A. P., De Almeida, E. M., de Assis, F. N. M., Cabral, J. S., De Barros, F., & Felix, L. P. (2015). Chromosomal evolution in Pleurothallidinae (Orchidaceae: Epidendroideae) with an emphasis on the genus Acianthera: chromosome numbers and heterochromatin. Botanical journal of the Linnean Society, 178(1), 102-120.
			Specklinia Lindl.	Specklinia grobyi	(Bateman) F. Barros		2n	20	-	-	Oliveira, I. G., Moraes, A. P., De Almeida, E. M., de Assis, F. N. M., Cabral, J. S., De Barros, F., & Felix, L. P. (2015). Chromosomal evolution in Pleurothallidinae (Orchidaceae: Epidendroideae) with an emphasis on the genus Acianthera: chromosome numbers and heterochromatin. Botanical journal of the Linnean Society, 178(1), 102-120.
				Specklinia picta	(Lindl.) Pridgeon & M.W.Chase		2n	20	-	-	Oliveira, I. G., Moraes, A. P., De Almeida, E. M., de Assis, F. N. M., Cabral, J. S., De Barros, F., & Felix, L. P. (2015). Chromosomal evolution in Pleurothallidinae (Orchidaceae: Epidendroideae) with an emphasis on the genus Acianthera: chromosome numbers and heterochromatin. Botanical journal of the Linnean Society, 178(1), 102-120.
			Stelis Sw.	Stelis aprica	Lindl.		2n	32	-	-	Oliveira, I. G., Moraes, A. P., De Almeida, E. M., de Assis, F. N. M., Cabral, J. S., De Barros, F., & Felix, L. P. (2015). Chromosomal evolution in Pleurothallidinae (Orchidaceae: Epidendroideae) with an emphasis on the genus Acianthera: chromosome numbers and heterochromatin. Botanical journal of the Linnean Society, 178(1), 102-120.
				Stelis argentata	Lindl.		2n	38	-	-	Oliveira, I. G., Moraes, A. P., De Almeida, E. M., de Assis, F. N. M., Cabral, J. S., De Barros, F., & Felix, L. P. (2015). Chromosomal evolution in Pleurothallidinae (Orchidaceae: Epidendroideae) with an emphasis on the genus Acianthera: chromosome numbers and heterochromatin. Botanical journal of the Linnean Society, 178(1), 102-120.
				Stelis chlorantha	Barb. Rodr.		2n	32	-	-	Oliveira, I. G., Moraes, A. P., De Almeida, E. M., de Assis, F. N. M., Cabral, J. S., De Barros, F., & Felix, L. P. (2015). Chromosomal evolution in Pleurothallidinae (Orchidaceae: Epidendroideae) with an emphasis on the genus Acianthera: chromosome numbers and heterochromatin. Botanical journal of the Linnean Society, 178(1), 102-120.
				Stelis deregularis	Barb. Rodr.		2n	32	-	-	Oliveira, I. G., Moraes, A. P., De Almeida, E. M., de Assis, F. N. M., Cabral, J. S., De Barros, F., & Felix, L. P. (2015). Chromosomal evolution in Pleurothallidinae (Orchidaceae: Epidendroideae) with an emphasis on the genus Acianthera: chromosome numbers and heterochromatin. Botanical journal of the Linnean Society, 178(1), 102-120.
				Stelis duckei	E.Pessoa & M.Alves		2n	32	-	-	Oliveira, I. G., Moraes, A. P., De Almeida, E. M., de Assis, F. N. M., Cabral, J. S., De Barros, F., & Felix, L. P. (2015). Chromosomal evolution in Pleurothallidinae (Orchidaceae: Epidendroideae) with an emphasis on the genus Acianthera: chromosome numbers and heterochromatin. Botanical journal of the Linnean Society, 178(1), 102-120.
				Stelis leinigii	Pabst		2n	32	-	-	Oliveira, I. G., Moraes, A. P., De Almeida, E. M., de Assis, F. N. M., Cabral, J. S., De Barros, F., & Felix, L. P. (2015). Chromosomal evolution in Pleurothallidinae (Orchidaceae: Epidendroideae) with an emphasis on the genus Acianthera: chromosome numbers and heterochromatin. Botanical journal of the Linnean Society, 178(1), 102-120.
				Stelis pauloensis	Hoehne & Schltr.		2n	32	-	-	Oliveira, I. G., Moraes, A. P., De Almeida, E. M., de Assis, F. N. M., Cabral, J. S., De Barros, F., & Felix, L. P. (2015). Chromosomal evolution in Pleurothallidinae (Orchidaceae: Epidendroideae) with an emphasis on the genus Acianthera: chromosome numbers and heterochromatin. Botanical journal of the Linnean Society, 178(1), 102-120.
			Zootrophion Luer	Zootrophion atropurpureum	(Lindl.) Luer		2n	38	-	-	Oliveira, I. G., Moraes, A. P., De Almeida, E. M., de Assis, F. N. M., Cabral, J. S., De Barros, F., & Felix, L. P. (2015). Chromosomal evolution in Pleurothallidinae (Orchidaceae: Epidendroideae) with an emphasis on the genus Acianthera: chromosome numbers and heterochromatin. Botanical journal of the Linnean Society, 178(1), 102-120.
		Laeliinae Benth.	Brassavola R.Br.	Brassavola ceboletta	Rchb.		2n	40	-	-	Querino, B. C., Ferraz, M. E., Mata-Sucre, Y., Souza, G., & Felix, L. P. (2020). Cytomolecular diversity of the subtribe Laeliinae (Epidendroidae, Orchidaceae) suggests no relationship between genome size and heterochromatin abundance. Plant systematics and evolution, 306(2), 1-15.
							2n	40	-	-	Souza, B. C. Q., Souza, A. C. M., Almeida, E. M., & Felix, L. P. (2017). Orchidaceae-IAPT/IOPB chromosome data 26. Taxon, 66(6), 1487-1499.
				Brassavola cucullata	(L.) R. Br.		2n	40	-	-	Blumenschein, A. (1960). Número de cromossomas de algumas espécies de orquídeas. Publicações Científicas da Universidade de São Paulo, v. 1, p. 45 – 50.
				Brassavola perrinii	Lindl.		2n	40	-	-	Blumenschein, A. (1960). Número de cromossomas de algumas espécies de orquídeas. Publicações Científicas da Universidade de São Paulo, v. 1, p. 45 – 50.
				Brassavola subulifolia	Lindl.	Brassavola nodosa Hook.	2n	40	-	-	Blumenschein, A. (1960). Número de cromossomas de algumas espécies de orquídeas. Publicações Científicas da Universidade de São Paulo, v. 1, p. 45 – 50.
						Brassavola nodosa Hook.	2n	40	-	-	Felix, L. P., & Guerra, M. (2010). Variation in chromosome number and the basic number of subfamily Epidendroideae (Orchidaceae). Botanical Journal of the Linnean Society, 163(2), 234–278.
						Brassavola nodosa Hook.	2n	40	-	1.72	Querino, B. C., Ferraz, M. E., Mata-Sucre, Y., Souza, G., & Felix, L. P. (2020). Cytomolecular diversity of the subtribe Laeliinae (Epidendroidae, Orchidaceae) suggests no relationship between genome size and heterochromatin abundance. Plant systematics and evolution, 306(2), 1-15.
				Brassavola tuberculata	Hook.		2n	40	-	-	Blumenschein, A. (1960). Número de cromossomas de algumas espécies de orquídeas. Publicações Científicas da Universidade de São Paulo, v. 1, p. 45 – 50.
							2n	40	-	-	Felix, L. P., & Guerra, M. (2010). Variation in chromosome number and the basic number of subfamily Epidendroideae (Orchidaceae). Botanical Journal of the Linnean Society, 163(2), 234–278.
							2n	40	-	-	Querino, B. C., Ferraz, M. E., Mata-Sucre, Y., Souza, G., & Felix, L. P. (2020). Cytomolecular diversity of the subtribe Laeliinae (Epidendroidae, Orchidaceae) suggests no relationship between genome size and heterochromatin abundance. Plant systematics and evolution, 306(2), 1-15.
							2n	40	-	-	Souza, B. C. Q., Souza, A. C. M., Almeida, E. M., & Felix, L. P. (2017). Orchidaceae-IAPT/IOPB chromosome data 26. Taxon, 66(6), 1487-1499.
			Cattleya Lindl.	Cattleya aclandiae	Lindl.		2n	40	-	-	Souza, B. C. Q., Souza, A. C. M., Almeida, E. M., & Felix, L. P. (2017). Orchidaceae-IAPT/IOPB chromosome data 26. Taxon, 66(6), 1487-1499.
				Cattleya amethystoglossa	Linden & Rchb.f. ex R.Warner		2n	40	-	-	Felix, L. P., & Guerra, M. (2010). Variation in chromosome number and the basic number of subfamily Epidendroideae (Orchidaceae). Botanical Journal of the Linnean Society, 163(2), 234–278.
				Cattleya bicolor	Lindl.		2n	40	-	-	Blumenschein, A. (1960). Número de cromossomas de algumas espécies de orquídeas. Publicações Científicas da Universidade de São Paulo, v. 1, p. 45 – 50.
							2n	80	-	-	Blumenschein, A. (1960). Número de cromossomas de algumas espécies de orquídeas. Publicações Científicas da Universidade de São Paulo, v. 1, p. 45 – 50.
				Cattleya bowringiana	O'Brien		2n	34	-	-	Silva, G. M., Varella, T. L., Karsburg, I. V., Santana, T. N., de Carvalho, I. F., da Silva Añez, R. B., ... & da Silva, M. L. (2017). Cytogenetic Characterization of Species and Hybrids of Orchids of Cattleya Genus. Cytologia, 82(2), 137-140.
				Cattleya cernua	(Lindl.) V. D. Berg		2n	40	-	-	Souza, B. C. Q., Souza, A. C. M., Almeida, E. M., & Felix, L. P. (2017). Orchidaceae-IAPT/IOPB chromosome data 26. Taxon, 66(6), 1487-1499.
				Cattleya cinnabarina	(Bateman) V. D. Berg	Laelia cinnabarina Bateman ex Lindl.	2n	40	-	-	Blumenschein, A. (1960). Número de cromossomas de algumas espécies de orquídeas. Publicações Científicas da Universidade de São Paulo, v. 1, p. 45 – 50.
				Cattleya crispata	(Thunb.) V. D. Berg		2n	80	-	-	Souza, B. C. Q., Souza, A. C. M., Almeida, E. M., & Felix, L. P. (2017). Orchidaceae-IAPT/IOPB chromosome data 26. Taxon, 66(6), 1487-1499.
				Cattleya dormaniana	(Rchb.) Rchb.		2n	40	-	-	Blumenschein, A. (1960). Número de cromossomas de algumas espécies de orquídeas. Publicações Científicas da Universidade de São Paulo, v. 1, p. 45 – 50.
				Cattleya elongata	B. Rodr.		2n	80	-	-	Felix, L. P., & Guerra, M. (2010). Variation in chromosome number and the basic number of subfamily Epidendroideae (Orchidaceae). Botanical Journal of the Linnean Society, 163(2), 234–278.
							2n	80	-	-	Souza, B. C. Q., Souza, A. C. M., Almeida, E. M., & Felix, L. P. (2017). Orchidaceae-IAPT/IOPB chromosome data 26. Taxon, 66(6), 1487-1499.
				Cattleya grandis	(Lindl.) A. A. Chadwick		2n	40	-	-	Querino, B. C., Ferraz, M. E., Mata-Sucre, Y., Souza, G., & Felix, L. P. (2020). Cytomolecular diversity of the subtribe Laeliinae (Epidendroidae, Orchidaceae) suggests no relationship between genome size and heterochromatin abundance. Plant systematics and evolution, 306(2), 1-15.
							2n	40	-	-	Souza, B. C. Q., Souza, A. C. M., Almeida, E. M., & Felix, L. P. (2017). Orchidaceae-IAPT/IOPB chromosome data 26. Taxon, 66(6), 1487-1499.
				Cattleya granulosa	Lindl.		2n	40	-	-	Felix, L. P., & Guerra, M. (2010). Variation in chromosome number and the basic number of subfamily Epidendroideae (Orchidaceae). Botanical Journal of the Linnean Society, 163(2), 234–278.
				Cattleya guttata	Lindl.		2n	40	-	-	Blumenschein, A. (1960). Número de cromossomas de algumas espécies de orquídeas. Publicações Científicas da Universidade de São Paulo, v. 1, p. 45 – 50.
							2n	40	-	-	Souza, B. C. Q., Souza, A. C. M., Almeida, E. M., & Felix, L. P. (2017). Orchidaceae-IAPT/IOPB chromosome data 26. Taxon, 66(6), 1487-1499.
				Cattleya intermedia	Graham ex Hook.		2n	40	-	-	Blumenschein, A. (1960). Número de cromossomas de algumas espécies de orquídeas. Publicações Científicas da Universidade de São Paulo, v. 1, p. 45 – 50.
							2n	40	-	2.59	Querino, B. C., Ferraz, M. E., Mata-Sucre, Y., Souza, G., & Felix, L. P. (2020). Cytomolecular diversity of the subtribe Laeliinae (Epidendroidae, Orchidaceae) suggests no relationship between genome size and heterochromatin abundance. Plant systematics and evolution, 306(2), 1-15.
							2n	40	-	-	Souza, B. C. Q., Souza, A. C. M., Almeida, E. M., & Felix, L. P. (2017). Orchidaceae-IAPT/IOPB chromosome data 26. Taxon, 66(6), 1487-1499.
				Cattleya labiata	Lindl.		2n	40	-	2.68	Querino, B. C., Ferraz, M. E., Mata-Sucre, Y., Souza, G., & Felix, L. P. (2020). Cytomolecular diversity of the subtribe Laeliinae (Epidendroidae, Orchidaceae) suggests no relationship between genome size and heterochromatin abundance. Plant systematics and evolution, 306(2), 1-15.
				Cattleya lobata	Lindl.	Sophronitis lobata (Lindl.) Van den Berg	2n	40	-	-	Felix, L. P., & Guerra, M. (2010). Variation in chromosome number and the basic number of subfamily Epidendroideae (Orchidaceae). Botanical Journal of the Linnean Society, 163(2), 234–278.
				Cattleya loddigesii	Lindl.		2n	40	-	-	Souza, B. C. Q. D. (2015). Diversidade da Heterocromatina na subtribo Laeliinae (Epidendroideae: Orchidaceae), com ênfase no gênero Cattleya Lindl. Universidade Federal da Paraíba - UFPB/Areia.
				Cattleya nobilior	Rchb.		2n	42	-	-	Felix, L. P., & Guerra, M. (2010). Variation in chromosome number and the basic number of subfamily Epidendroideae (Orchidaceae). Botanical Journal of the Linnean Society, 163(2), 234–278.
							2n	30	-	-	Silva, G. M., Varella, T. L., Karsburg, I. V., Santana, T. N., de Carvalho, I. F., da Silva Añez, R. B., ... & da Silva, M. L. (2017). Cytogenetic Characterization of Species and Hybrids of Orchids of Cattleya Genus. Cytologia, 82(2), 137-140.
							2n	42	-	-	Souza, B. C. Q., Souza, A. C. M., Almeida, E. M., & Felix, L. P. (2017). Orchidaceae-IAPT/IOPB chromosome data 26. Taxon, 66(6), 1487-1499.
				Cattleya nobilior var.amaliae	Pabst		2n	42	-	-	Felix, L. P., & Guerra, M. (2010). Variation in chromosome number and the basic number of subfamily Epidendroideae (Orchidaceae). Botanical Journal of the Linnean Society, 163(2), 234–278.
				Cattleya pfisteri	(Pabst & Senghas) V. D. Berg		2n	40	-	2.17	Souza, B. C. Q. D. (2015). Diversidade da Heterocromatina na subtribo Laeliinae (Epidendroideae: Orchidaceae), com ênfase no gênero Cattleya Lindl. Universidade Federal da Paraíba - UFPB/Areia.
							2n	40	-	-	Souza, B. C. Q., Souza, A. C. M., Almeida, E. M., & Felix, L. P. (2017). Orchidaceae-IAPT/IOPB chromosome data 26. Taxon, 66(6), 1487-1499.
				Cattleya pumila	Hook.	Laelia pumila (Hook.) Rchb.	2n	40	-	-	Blumenschein, A. (1960). Número de cromossomas de algumas espécies de orquídeas. Publicações Científicas da Universidade de São Paulo, v. 1, p. 45 – 50.
				Cattleya purpurata	(Lindl. & Paxton) V. D. Berg	Laelia purpurata Lindl. & Paxton	2n	40	-	-	Shimoya, C. (1956). Estudos orquideológicos. BroteJia, 21:171–176.
						Sophronitis purpurata (Lindl. & Paxton) Van den Berg & M.W.Chase	2n	40	-	-	Felix, L. P., & Guerra, M. (2010). Variation in chromosome number and the basic number of subfamily Epidendroideae (Orchidaceae). Botanical Journal of the Linnean Society, 163(2), 234–278.
				Cattleya rupestris	(Lindl.) V. D. Berg		2n	40	-	-	Souza, B. C. Q., Souza, A. C. M., Almeida, E. M., & Felix, L. P. (2017). Orchidaceae-IAPT/IOPB chromosome data 26. Taxon, 66(6), 1487-1499.
				Cattleya sincorana	(Schltr.) Van den Berg		2n	40	-	-	Souza, B. C. Q., Souza, A. C. M., Almeida, E. M., & Felix, L. P. (2017). Orchidaceae-IAPT/IOPB chromosome data 26. Taxon, 66(6), 1487-1499.
				Cattleya tenuis	Campacci & Vedovello		2n	40	-	-	Souza, B. C. Q., Souza, A. C. M., Almeida, E. M., & Felix, L. P. (2017). Orchidaceae-IAPT/IOPB chromosome data 26. Taxon, 66(6), 1487-1499.
				Cattleya tigrina	A. Rich.	Cattleya leopoldii Verschaff. ex Lem.	2n	40	-	-	Blumenschein, A. (1960). Número de cromossomas de algumas espécies de orquídeas. Publicações Científicas da Universidade de São Paulo, v. 1, p. 45 – 50.
				Cattleya trianae	Linden & Rchb.f.		2n	40	-	2.55	Querino, B. C., Ferraz, M. E., Mata-Sucre, Y., Souza, G., & Felix, L. P. (2020). Cytomolecular diversity of the subtribe Laeliinae (Epidendroidae, Orchidaceae) suggests no relationship between genome size and heterochromatin abundance. Plant systematics and evolution, 306(2), 1-15.
				Cattleya walkeriana	Gardner		2n	40	-	-	Felix, L. P., & Guerra, M. (2010). Variation in chromosome number and the basic number of subfamily Epidendroideae (Orchidaceae). Botanical Journal of the Linnean Society, 163(2), 234–278.
							2n	40	-	-	Souza, B. C. Q., Souza, A. C. M., Almeida, E. M., & Felix, L. P. (2017). Orchidaceae-IAPT/IOPB chromosome data 26. Taxon, 66(6), 1487-1499.
				Cattleya walkeriana var. princeps	L.Menezes		2n	80	-	-	Felix, L. P., & Guerra, M. (2010). Variation in chromosome number and the basic number of subfamily Epidendroideae (Orchidaceae). Botanical Journal of the Linnean Society, 163(2), 234–278.
				Cattleya warneri	T. Moore ex R. Warner		2n	40	-	-	Souza, B. C. Q., Souza, A. C. M., Almeida, E. M., & Felix, L. P. (2017). Orchidaceae-IAPT/IOPB chromosome data 26. Taxon, 66(6), 1487-1499.
				Cattleya araguaiensis	(Pabst) van den Berg		2n	40	-	-	Felix, L. P., & Guerra, M. (2010). Variation in chromosome number and the basic number of subfamily Epidendroideae (Orchidaceae). Botanical Journal of the Linnean Society, 163(2), 234–278.
			Caularthron Raf.	Caularthron bilamellatum	(Rchb.) R. E. Schult.	Diacrium bilamellatum (Rchb.) Hemsl.	2n	40	-	-	Blumenschein, A. (1960). Número de cromossomas de algumas espécies de orquídeas. Publicações Científicas da Universidade de São Paulo, v. 1, p. 45 – 50.
			Dimerandra Schltr.	Dimerandra emarginata	(G. Mey.) Hoehne		2n	40	-	-	Felix, L. P., & Guerra, M. (2010). Variation in chromosome number and the basic number of subfamily Epidendroideae (Orchidaceae). Botanical Journal of the Linnean Society, 163(2), 234–278.
							2n	40	-	-	Guerra, M. D. (1986). Citogenética de angiospermas coletadas em Pernambuco, I. Revista Brasileira de Genética, 9, 21-40.
						Dimerandra stenopetala (Hook.) Schltr.	2n	40	-	-	Blumenschein, A. (1960). Número de cromossomas de algumas espécies de orquídeas. Publicações Científicas da Universidade de São Paulo, v. 1, p. 45 – 50.
			Encyclia Hook.	Encyclia advena	(Rchb.) Porto & Brade		2n	40	-	-	Felix, L. P., & Guerra, M. (2010). Variation in chromosome number and the basic number of subfamily Epidendroideae (Orchidaceae). Botanical Journal of the Linnean Society, 163(2), 234–278.
							2n	40	-	2.52	Querino, B. C., Ferraz, M. E., Mata-Sucre, Y., Souza, G., & Felix, L. P. (2020). Cytomolecular diversity of the subtribe Laeliinae (Epidendroidae, Orchidaceae) suggests no relationship between genome size and heterochromatin abundance. Plant systematics and evolution, 306(2), 1-15.
							2n	40	-	-	Souza, B. C. Q., Souza, A. C. M., Almeida, E. M., & Felix, L. P. (2017). Orchidaceae-IAPT/IOPB chromosome data 26. Taxon, 66(6), 1487-1499.
				Encyclia alboxanthina	Fowlie		2n	80	-	-	Querino, B. C., Ferraz, M. E., Mata-Sucre, Y., Souza, G., & Felix, L. P. (2020). Cytomolecular diversity of the subtribe Laeliinae (Epidendroidae, Orchidaceae) suggests no relationship between genome size and heterochromatin abundance. Plant systematics and evolution, 306(2), 1-15.
				Encyclia andrichii	L. Menezes		2n	40	-	1.73	Querino, B. C., Ferraz, M. E., Mata-Sucre, Y., Souza, G., & Felix, L. P. (2020). Cytomolecular diversity of the subtribe Laeliinae (Epidendroidae, Orchidaceae) suggests no relationship between genome size and heterochromatin abundance. Plant systematics and evolution, 306(2), 1-15.
							2n	40	-	-	Souza, B. C. Q., Souza, A. C. M., Almeida, E. M., & Felix, L. P. (2017). Orchidaceae-IAPT/IOPB chromosome data 26. Taxon, 66(6), 1487-1499.
				Encyclia argentinensis	(Speg.) Hoehne		2n	40	-	-	Ribeiro, T., Pessoa, E. M., Koch, A. K. (2024) IAPT chromosome data 43/5. Taxon 73: 1324–1325.
				Encyclia ionosma	(Lindl.) Schltr.		2n	40	-	1.47	Querino, B. C., Ferraz, M. E., Mata-Sucre, Y., Souza, G., & Felix, L. P. (2020). Cytomolecular diversity of the subtribe Laeliinae (Epidendroidae, Orchidaceae) suggests no relationship between genome size and heterochromatin abundance. Plant systematics and evolution, 306(2), 1-15.
							2n	40	-	-	Souza, B. C. Q., Souza, A. C. M., Almeida, E. M., & Felix, L. P. (2017). Orchidaceae-IAPT/IOPB chromosome data 26. Taxon, 66(6), 1487-1499.
				Encyclia jenischiana	(Rchb.) Porto & Brade		2n	80	-	-	Querino, B. C., Ferraz, M. E., Mata-Sucre, Y., Souza, G., & Felix, L. P. (2020). Cytomolecular diversity of the subtribe Laeliinae (Epidendroidae, Orchidaceae) suggests no relationship between genome size and heterochromatin abundance. Plant systematics and evolution, 306(2), 1-15.
							2n	40	-	-	Souza, B. C. Q., Souza, A. C. M., Almeida, E. M., & Felix, L. P. (2017). Orchidaceae-IAPT/IOPB chromosome data 26. Taxon, 66(6), 1487-1499.
							2n	80	-	-	Souza, B. C. Q., Souza, A. C. M., Almeida, E. M., & Felix, L. P. (2017). Orchidaceae-IAPT/IOPB chromosome data 26. Taxon, 66(6), 1487-1499.
				Encyclia oncidioides	(Lindl.) Schltr.		2n	40	-	-	Felix, L. P., & Guerra, M. (2010). Variation in chromosome number and the basic number of subfamily Epidendroideae (Orchidaceae). Botanical Journal of the Linnean Society, 163(2), 234–278.
							2n	40	-	2025-06-02	Querino, B. C., Ferraz, M. E., Mata-Sucre, Y., Souza, G., & Felix, L. P. (2020). Cytomolecular diversity of the subtribe Laeliinae (Epidendroidae, Orchidaceae) suggests no relationship between genome size and heterochromatin abundance. Plant systematics and evolution, 306(2), 1-15.
							2n	40	-	-	Souza, B. C. Q., Souza, A. C. M., Almeida, E. M., & Felix, L. P. (2017). Orchidaceae-IAPT/IOPB chromosome data 26. Taxon, 66(6), 1487-1499.
				Encyclia patens var. patens	Hook.	Encyclia flava (Lindl.) Brade	2n	40	-	-	Felix, L. P., & Guerra, M. (2010). Variation in chromosome number and the basic number of subfamily Epidendroideae (Orchidaceae). Botanical Journal of the Linnean Society, 163(2), 234–278.
						Encyclia flava (Lindl.) Brade	2n	40	-	2025-06-02	Querino, B. C., Ferraz, M. E., Mata-Sucre, Y., Souza, G., & Felix, L. P. (2020). Cytomolecular diversity of the subtribe Laeliinae (Epidendroidae, Orchidaceae) suggests no relationship between genome size and heterochromatin abundance. Plant systematics and evolution, 306(2), 1-15.
						Encyclia flava (Lindl.) Brade	2n	40	-	-	Souza, B. C. Q., Souza, A. C. M., Almeida, E. M., & Felix, L. P. (2017). Orchidaceae-IAPT/IOPB chromosome data 26. Taxon, 66(6), 1487-1499.
				Encyclia seidelii	Pabst		2n	80	-	1.43	Querino, B. C., Ferraz, M. E., Mata-Sucre, Y., Souza, G., & Felix, L. P. (2020). Cytomolecular diversity of the subtribe Laeliinae (Epidendroidae, Orchidaceae) suggests no relationship between genome size and heterochromatin abundance. Plant systematics and evolution, 306(2), 1-15.
							2n	80	-	-	Souza, B. C. Q., Souza, A. C. M., Almeida, E. M., & Felix, L. P. (2017). Orchidaceae-IAPT/IOPB chromosome data 26. Taxon, 66(6), 1487-1499.
			Epidendrum L.	Epidendrum althausenii	A.D.Hawkes		2n	40	-	2.84	Pessoa, E. M., Cordeiro, J. M., Felix, L. P., Almeida, E. M., Costa, L., Nepomuceno, Á., ... & Van Den Berg, C. (2021). Too many species: morphometrics, molecular phylogenetics and genome structure of a Brazilian species complex in Epidendrum (Laeliinae; Orchidaceae) reveal fewer species than previously thought. Botanical Journal of the Linnean Society, 195(2), 161-188.
							2n	40	-	2.41	Pessoa, E. M., Cordeiro, J. M., Felix, L. P., Almeida, E. M., Costa, L., Nepomuceno, Á., ... & Van Den Berg, C. (2021). Too many species: morphometrics, molecular phylogenetics and genome structure of a Brazilian species complex in Epidendrum (Laeliinae; Orchidaceae) reveal fewer species than previously thought. Botanical Journal of the Linnean Society, 195(2), 161-188.
				Epidendrum amarajiense	V.P.Castro & L.Menezes		2n	40	-	2.13	Pessoa, E. M., Cordeiro, J. M., Felix, L. P., Almeida, E. M., Costa, L., Nepomuceno, Á., ... & Van Den Berg, C. (2021). Too many species: morphometrics, molecular phylogenetics and genome structure of a Brazilian species complex in Epidendrum (Laeliinae; Orchidaceae) reveal fewer species than previously thought. Botanical Journal of the Linnean Society, 195(2), 161-188.
							2n	40	-	2.13	Pessoa, E. M., Cordeiro, J. M., Felix, L. P., Almeida, E. M., Costa, L., Nepomuceno, Á., ... & Van Den Berg, C. (2021). Too many species: morphometrics, molecular phylogenetics and genome structure of a Brazilian species complex in Epidendrum (Laeliinae; Orchidaceae) reveal fewer species than previously thought. Botanical Journal of the Linnean Society, 195(2), 161-188.
				Epidendrum armeniacum	Lindl.		2n	40	-	-	Assis, F. N. M., Souza, B. C. Q., Medeiros-Neto, E., Pinheiro, F., Silva, A. E. B., & Felix, L. P. (2013). Karyology of the genus Epidendrum (Orchidaceae: Laeliinae) with emphasis on subgenus Amphiglottium and chromosome number variability in Epidendrum secundum. Botanical Journal of the Linnean Society, 172(3), 329-344.
							2n	40	-	-	Souza, B. C. Q., Souza, A. C. M., Almeida, E. M., & Felix, L. P. (2017). Orchidaceae-IAPT/IOPB chromosome data 26. Taxon, 66(6), 1487-1499.
							2n	38	-	-	Felix, L. P., & Guerra, M. (2010). Variation in chromosome number and the basic number of subfamily Epidendroideae (Orchidaceae). Botanical Journal of the Linnean Society, 163(2), 234–278.
							2n	40	-	-	Felix, L. P., & Guerra, M. (2010). Variation in chromosome number and the basic number of subfamily Epidendroideae (Orchidaceae). Botanical Journal of the Linnean Society, 163(2), 234–278.
							2n	40	-	-	Nollet, F., Medeiros Neto, E., Cordeiro, J. M., Buril, M. T., Chase, M. W., & Felix, L. P. (2022). Chromosome numbers and heterochromatin variation in introgressed and non-introgressed populations of Epidendrum (Orchidaceae: Epidendroideae): interspecific transfers of heterochromatin lead to divergent variable karyotypes in the parental populations. Botanical Journal of the Linnean Society, 199(3…
				Epidendrum bahiense	Rchb.f.		2n	80	-	2.94	Cordeiro, J. M., Chase, M. W., Hágsater, E., Almeida, E. M., Costa, L., Souza, G. & Felix, L. P. (2022). Chromosome number, heterochromatin, and genome size support recent polyploid origin of the Epidendrum nocturnum group and reveal a new species (Laeliinae, Orchidaceae). Botany, 100(5), 409-421.
				Epidendrum calanthum	Rchb.f. & Wars		2n	30	-	-	Pinheiro, F., Koehler, S., Corrêa, A. M., Salatino, M. L. F., Salatino, A., & de Barros, F. (2009). Phylogenetic relationships and infrageneric classification of Epidendrum subgenus Amphiglottium (Laeliinae, Orchidaceae). Plant Systematics and Evolution, 283(3), 165-177.
				Epidendrum campaccii	Hágsater & L.Sánchez		2n	40	-	-	Pessoa, E., Felix, L. P., & Alves, M. (2014). A new Epidendrum (Laeliinae-Orchidaceae) from the Atlantic Forest of northeastern Brazil: evidence from morphology and cytogenetics. Brittonia, 66(4), 347-352.
							2n	40	-	1.99	Pessoa, E. M., Cordeiro, J. M., Felix, L. P., Almeida, E. M., Costa, L., Nepomuceno, Á., ... & Van Den Berg, C. (2021). Too many species: morphometrics, molecular phylogenetics and genome structure of a Brazilian species complex in Epidendrum (Laeliinae; Orchidaceae) reveal fewer species than previously thought. Botanical Journal of the Linnean Society, 195(2), 161-188.
				Epidendrum carpophorum	Barb.Rodr.		2n	80	-	2025-01-03	Cordeiro, J. M., Chase, M. W., Hágsater, E., Almeida, E. M., Costa, L., Souza, G. & Felix, L. P. (2022). Chromosome number, heterochromatin, and genome size support recent polyploid origin of the Epidendrum nocturnum group and reveal a new species (Laeliinae, Orchidaceae). Botany, 100(5), 409-421.
							-	-	-	2025-06-03	Cordeiro, J. M., Chase, M. W., Hágsater, E., Almeida, E. M., Costa, L., Souza, G. & Felix, L. P. (2022). Chromosome number, heterochromatin, and genome size support recent polyploid origin of the Epidendrum nocturnum group and reveal a new species (Laeliinae, Orchidaceae). Botany, 100(5), 409-421.
				Epidendrum ciliare	L.		2n	40	-	-	Nollet, F., Medeiros Neto, E., Cordeiro, J. M., Buril, M. T., Chase, M. W., & Felix, L. P. (2022). Chromosome numbers and heterochromatin variation in introgressed and non-introgressed populations of Epidendrum (Orchidaceae: Epidendroideae): interspecific transfers of heterochromatin lead to divergent variable karyotypes in the parental populations. Botanical Journal of the Linnean Society, 199(3…
				Epidendrum cinnabarinum	Salzm. ex Lindl.		2n	240	-	-	Assis, F. N. M., Souza, B. C. Q., Medeiros-Neto, E., Pinheiro, F., Silva, A. E. B., & Felix, L. P. (2013). Karyology of the genus Epidendrum (Orchidaceae: Laeliinae) with emphasis on subgenus Amphiglottium and chromosome number variability in Epidendrum secundum. Botanical Journal of the Linnean Society, 172(3), 329-344.
							2n	240	-	-	Conceição, L. P., de Oliveira, A. L. P., & Barbosa, L. V. (2006). Characterization of the species Epidendrum cinnabarium Salzm. (Epidendroideae: Orchidaceae) occurring in dunas do Abaeté-Salvador, Ba-Brasil. Cytologia, 71(2), 125-129.
							2n	240	-	-	Nollet, F., Medeiros Neto, E., Cordeiro, J. M., Buril, M. T., Chase, M. W., & Felix, L. P. (2022). Chromosome numbers and heterochromatin variation in introgressed and non-introgressed populations of Epidendrum (Orchidaceae: Epidendroideae): interspecific transfers of heterochromatin lead to divergent variable karyotypes in the parental populations. Botanical Journal of the Linnean Society, 199(3…
							2n	240	-	-	Felix, L. P., & Guerra, M. (2010). Variation in chromosome number and the basic number of subfamily Epidendroideae (Orchidaceae). Botanical Journal of the Linnean Society, 163(2), 234–278.
							n	108-124	-	-	Felix, L. P., & Guerra, M. (2010). Variation in chromosome number and the basic number of subfamily Epidendroideae (Orchidaceae). Botanical Journal of the Linnean Society, 163(2), 234–278.
				Epidendrum cochlidium	L.		2n	28	-	-	Pinheiro, F., Koehler, S., Corrêa, A. M., Salatino, M. L. F., Salatino, A., & de Barros, F. (2009). Phylogenetic relationships and infrageneric classification of Epidendrum subgenus Amphiglottium (Laeliinae, Orchidaceae). Plant Systematics and Evolution, 283(3), 165-177.
				Epidendrum denticulatum	Barb. Rodr.		2n	40			Blumenschein, A. (1960). Número de cromossomas de algumas espécies de orquídeas. Publicações Científicas da Universidade de São Paulo, v. 1, p. 45 – 50.
							2n	38	-	-	Assis, F. N. M., Souza, B. C. Q., Medeiros-Neto, E., Pinheiro, F., Silva, A. E. B., & Felix, L. P. (2013). Karyology of the genus Epidendrum (Orchidaceae: Laeliinae) with emphasis on subgenus Amphiglottium and chromosome number variability in Epidendrum secundum. Botanical Journal of the Linnean Society, 172(3), 329-344.
							2n	40	-	-	Pinheiro, F., Koehler, S., Corrêa, A. M., Salatino, M. L. F., Salatino, A., & de Barros, F. (2009). Phylogenetic relationships and infrageneric classification of Epidendrum subgenus Amphiglottium (Laeliinae, Orchidaceae). Plant Systematics and Evolution, 283(3), 165-177.
							2n	52	-	-	Pinheiro, F., Cardoso-Gustavson, P., Suzuki, R. M., Abrao, M. C. R., Guimaraes, L. R., Draper, D., & Moraes, A. P. (2015). Strong postzygotic isolation prevents introgression between two hybridizing Neotropical orchids, Epidendrum denticulatum and E. fulgens. Evolutionary Ecology, 29(2), 229-248.
							n	26	-	-	Pinheiro, F., Cardoso-Gustavson, P., Suzuki, R. M., Abrao, M. C. R., Guimaraes, L. R., Draper, D., & Moraes, A. P. (2015). Strong postzygotic isolation prevents introgression between two hybridizing Neotropical orchids, Epidendrum denticulatum and E. fulgens. Evolutionary Ecology, 29(2), 229-248.
							n	26	-	2.33	Arida, B. L., Scopece, G., Machado, R. M., Moraes, A. P., Forni-Martins, E., & Pinheiro, F. (2021). Reproductive barriers and fertility of two Neotropical orchid species and their natural hybrid. Evolutionary Ecology, 35(1), 41-64.
				Epidendrum difforme	Jacq.		2n	40	-	-	Assis, F. N. M., Souza, B. C. Q., Medeiros-Neto, E., Pinheiro, F., Silva, A. E. B., & Felix, L. P. (2013). Karyology of the genus Epidendrum (Orchidaceae: Laeliinae) with emphasis on subgenus Amphiglottium and chromosome number variability in Epidendrum secundum. Botanical Journal of the Linnean Society, 172(3), 329-344.
							2n	40	-	-	Felix, L. P., & Guerra, M. (2010). Variation in chromosome number and the basic number of subfamily Epidendroideae (Orchidaceae). Botanical Journal of the Linnean Society, 163(2), 234–278.
							2n	40	-	-	Souza, B. C. Q., Souza, A. C. M., Almeida, E. M., & Felix, L. P. (2017). Orchidaceae-IAPT/IOPB chromosome data 26. Taxon, 66(6), 1487-1499.
				Epidendrum elipticum	Grah.		2n	68	-	-	Felix, L. P., & Guerra, M. (2010). Variation in chromosome number and the basic number of subfamily Epidendroideae (Orchidaceae). Botanical Journal of the Linnean Society, 163(2), 234–278.
				Epidendrum flammeum	E.M.Pessoa & M.Alves		2n	50	1	-	Nollet, F., Medeiros Neto, E., Cordeiro, J. M., Buril, M. T., Chase, M. W., & Felix, L. P. (2022). Chromosome numbers and heterochromatin variation in introgressed and non-introgressed populations of Epidendrum (Orchidaceae: Epidendroideae): interspecific transfers of heterochromatin lead to divergent variable karyotypes in the parental populations. Botanical Journal of the Linnean Society, 199(3…
				Epidendrum flexuosum	G.Mey		2n	24	-	-	Pinheiro, F., Koehler, S., Corrêa, A. M., Salatino, M. L. F., Salatino, A., & de Barros, F. (2009). Phylogenetic relationships and infrageneric classification of Epidendrum subgenus Amphiglottium (Laeliinae, Orchidaceae). Plant Systematics and Evolution, 283(3), 165-177.
				Epidendrum fulgens	Brongn.		2n	24	-	-	Blumenschein, A. (1960). Número de cromossomas de algumas espécies de orquídeas. Publicações Científicas da Universidade de São Paulo, v. 1, p. 45 – 50.
							2n	24	-	-	Assis, F. N. M., Souza, B. C. Q., Medeiros-Neto, E., Pinheiro, F., Silva, A. E. B., & Felix, L. P. (2013). Karyology of the genus Epidendrum (Orchidaceae: Laeliinae) with emphasis on subgenus Amphiglottium and chromosome number variability in Epidendrum secundum. Botanical Journal of the Linnean Society, 172(3), 329-344.
							2n	24	-	-	Nollet, F., Medeiros Neto, E., Cordeiro, J. M., Buril, M. T., Chase, M. W., & Felix, L. P. (2022). Chromosome numbers and heterochromatin variation in introgressed and non-introgressed populations of Epidendrum (Orchidaceae: Epidendroideae): interspecific transfers of heterochromatin lead to divergent variable karyotypes in the parental populations. Botanical Journal of the Linnean Society, 199(3…
							2n	24	-	-	Pinheiro, F., Koehler, S., Corrêa, A. M., Salatino, M. L. F., Salatino, A., & de Barros, F. (2009). Phylogenetic relationships and infrageneric classification of Epidendrum subgenus Amphiglottium (Laeliinae, Orchidaceae). Plant Systematics and Evolution, 283(3), 165-177.
							2n	24	-	-	Pinheiro, F., Cardoso-Gustavson, P., Suzuki, R. M., Abrao, M. C. R., Guimaraes, L. R., Draper, D., & Moraes, A. P. (2015). Strong postzygotic isolation prevents introgression between two hybridizing Neotropical orchids, Epidendrum denticulatum and E. fulgens. Evolutionary Ecology, 29(2), 229-248.
							2n	24	-	-	Souza, B. C. Q., Souza, A. C. M., Almeida, E. M., & Felix, L. P. (2017). Orchidaceae-IAPT/IOPB chromosome data 26. Taxon, 66(6), 1487-1499.
							n	12	-	-	Moraes, A. P., Chinaglia, M., Palma‐Silva, C., & Pinheiro, F. (2013). Interploidy hybridization in sympatric zones: the formation of Epidendrum fulgens × E. puniceoluteum hybrids (E pidendroideae, O rchidaceae). Ecology and evolution, 3(11), 3824-3837.
				Epidendrum garciae	Pabst		2n	40	-	2.33	Pessoa, E. M., Cordeiro, J. M., Felix, L. P., Almeida, E. M., Costa, L., Nepomuceno, Á., ... & Van Den Berg, C. (2021). Too many species: morphometrics, molecular phylogenetics and genome structure of a Brazilian species complex in Epidendrum (Laeliinae; Orchidaceae) reveal fewer species than previously thought. Botanical Journal of the Linnean Society, 195(2), 161-188.
				Epidendrum ibaguense	Kunth		2n	70	-	-	Pinheiro, F., Koehler, S., Corrêa, A. M., Salatino, M. L. F., Salatino, A., & de Barros, F. (2009). Phylogenetic relationships and infrageneric classification of Epidendrum subgenus Amphiglottium (Laeliinae, Orchidaceae). Plant Systematics and Evolution, 283(3), 165-177.
							2n	58	-	-	Nóbrega, S. R., Coelho, A. L. F., Verola, C. F., Costa, I. R., Vilaça, R., LUZ, F. D. F., & Araújo, W. F. (2017). Chromosome variations and diversity of Epidendrum ibaguense Lindl.(Orchidaceae) on the Tepequém's Tepuy, Roraima, Brazil. Genetics and Molecular Research 16 (3): gmr16039754
							2n	72	-	-	Nóbrega, S. R., Coelho, A. L. F., Verola, C. F., Costa, I. R., Vilaça, R., LUZ, F. D. F., & Araújo, W. F. (2017). Chromosome variations and diversity of Epidendrum ibaguense Lindl.(Orchidaceae) on the Tepequém's Tepuy, Roraima, Brazil. Genetics and Molecular Research 16 (3): gmr16039754
							2n	76	-	-	Nóbrega, S. R., Coelho, A. L. F., Verola, C. F., Costa, I. R., Vilaça, R., LUZ, F. D. F., & Araújo, W. F. (2017). Chromosome variations and diversity of Epidendrum ibaguense Lindl.(Orchidaceae) on the Tepequém's Tepuy, Roraima, Brazil. Genetics and Molecular Research 16 (3): gmr16039754
				Epidendrum latilabre	Lindl.		2n	40	-	-	Assis, F. N. M., Souza, B. C. Q., Medeiros-Neto, E., Pinheiro, F., Silva, A. E. B., & Felix, L. P. (2013). Karyology of the genus Epidendrum (Orchidaceae: Laeliinae) with emphasis on subgenus Amphiglottium and chromosome number variability in Epidendrum secundum. Botanical Journal of the Linnean Society, 172(3), 329-344.
							2n	40	-	-	Felix, L. P., & Guerra, M. (2010). Variation in chromosome number and the basic number of subfamily Epidendroideae (Orchidaceae). Botanical Journal of the Linnean Society, 163(2), 234–278.
							2n	40	-	2.25	Pessoa, E. M., Cordeiro, J. M., Felix, L. P., Almeida, E. M., Costa, L., Nepomuceno, Á., ... & Van Den Berg, C. (2021). Too many species: morphometrics, molecular phylogenetics and genome structure of a Brazilian species complex in Epidendrum (Laeliinae; Orchidaceae) reveal fewer species than previously thought. Botanical Journal of the Linnean Society, 195(2), 161-188.
							2n	40	-	2.18	Pessoa, E. M., Cordeiro, J. M., Felix, L. P., Almeida, E. M., Costa, L., Nepomuceno, Á., ... & Van Den Berg, C. (2021). Too many species: morphometrics, molecular phylogenetics and genome structure of a Brazilian species complex in Epidendrum (Laeliinae; Orchidaceae) reveal fewer species than previously thought. Botanical Journal of the Linnean Society, 195(2), 161-188.
				Epidendrum micronocturnum	Carnevali & G.A.Romero		2n	80	-	3.33	Cordeiro, J. M., Chase, M. W., Hágsater, E., Almeida, E. M., Costa, L., Souza, G. & Felix, L. P. (2022). Chromosome number, heterochromatin, and genome size support recent polyploid origin of the Epidendrum nocturnum group and reveal a new species (Laeliinae, Orchidaceae). Botany, 100(5), 409-421.
				Epidendrum myrmecophorum	Barb. Rodr.		2n	120	-	-	Pinheiro, F., Koehler, S., Corrêa, A. M., Salatino, M. L. F., Salatino, A., & de Barros, F. (2009). Phylogenetic relationships and infrageneric classification of Epidendrum subgenus Amphiglottium (Laeliinae, Orchidaceae). Plant Systematics and Evolution, 283(3), 165-177.
				Epidendrum nocturnum	Jacq.		2n	80	-	-	Assis, F. N. M., Souza, B. C. Q., Medeiros-Neto, E., Pinheiro, F., Silva, A. E. B., & Felix, L. P. (2013). Karyology of the genus Epidendrum (Orchidaceae: Laeliinae) with emphasis on subgenus Amphiglottium and chromosome number variability in Epidendrum secundum. Botanical Journal of the Linnean Society, 172(3), 329-344.
							2n	80	-	2025-02-03	Cordeiro, J. M., Chase, M. W., Hágsater, E., Almeida, E. M., Costa, L., Souza, G. & Felix, L. P. (2022). Chromosome number, heterochromatin, and genome size support recent polyploid origin of the Epidendrum nocturnum group and reveal a new species (Laeliinae, Orchidaceae). Botany, 100(5), 409-421.
							2n	80	-	-	Felix, L. P., & Guerra, M. (2010). Variation in chromosome number and the basic number of subfamily Epidendroideae (Orchidaceae). Botanical Journal of the Linnean Society, 163(2), 234–278.
				Epidendrum orchidiflorum	Salzm. ex Lindl.		2n	156	-	2025-07-04	Arida, B. L., Scopece, G., Machado, R. M., Moraes, A. P., Forni-Martins, E., & Pinheiro, F. (2021). Reproductive barriers and fertility of two Neotropical orchid species and their natural hybrid. Evolutionary Ecology, 35(1), 41-64.
							2n	120	-	-	Assis, F. N. M., Souza, B. C. Q., Medeiros-Neto, E., Pinheiro, F., Silva, A. E. B., & Felix, L. P. (2013). Karyology of the genus Epidendrum (Orchidaceae: Laeliinae) with emphasis on subgenus Amphiglottium and chromosome number variability in Epidendrum secundum. Botanical Journal of the Linnean Society, 172(3), 329-344.
				Epidendrum paniculatum	Ruiz & Pav.		2n	40	-	-	Assis, F. N. M., Souza, B. C. Q., Medeiros-Neto, E., Pinheiro, F., Silva, A. E. B., & Felix, L. P. (2013). Karyology of the genus Epidendrum (Orchidaceae: Laeliinae) with emphasis on subgenus Amphiglottium and chromosome number variability in Epidendrum secundum. Botanical Journal of the Linnean Society, 172(3), 329-344.
							2n	40	-	-	Nollet, F., Medeiros Neto, E., Cordeiro, J. M., Buril, M. T., Chase, M. W., & Felix, L. P. (2022). Chromosome numbers and heterochromatin variation in introgressed and non-introgressed populations of Epidendrum (Orchidaceae: Epidendroideae): interspecific transfers of heterochromatin lead to divergent variable karyotypes in the parental populations. Botanical Journal of the Linnean Society, 199(3…
							2n	40	-	-	Souza, B. C. Q., Souza, A. C. M., Almeida, E. M., & Felix, L. P. (2017). Orchidaceae-IAPT/IOPB chromosome data 26. Taxon, 66(6), 1487-1499.
				Epidendrum pareciense	J.M.P.Cordeiro, L.P. Felix & Hágsater		2n	40	-	1.45	Cordeiro, J. M., Chase, M. W., Hágsater, E., Almeida, E. M., Costa, L., Souza, G. & Felix, L. P. (2022). Chromosome number, heterochromatin, and genome size support recent polyploid origin of the Epidendrum nocturnum group and reveal a new species (Laeliinae, Orchidaceae). Botany, 100(5), 409-421.
				Epidendrum pessoae	Hágsater & L.Sánchez		2n	40	-	2.36	Pessoa, E. M., Cordeiro, J. M., Felix, L. P., Almeida, E. M., Costa, L., Nepomuceno, Á., ... & Van Den Berg, C. (2021). Too many species: morphometrics, molecular phylogenetics and genome structure of a Brazilian species complex in Epidendrum (Laeliinae; Orchidaceae) reveal fewer species than previously thought. Botanical Journal of the Linnean Society, 195(2), 161-188.
				Epidendrum proligerum	Barb.Rodr.		2n	40	-	-	Assis, F. N. M., Souza, B. C. Q., Medeiros-Neto, E., Pinheiro, F., Silva, A. E. B., & Felix, L. P. (2013). Karyology of the genus Epidendrum (Orchidaceae: Laeliinae) with emphasis on subgenus Amphiglottium and chromosome number variability in Epidendrum secundum. Botanical Journal of the Linnean Society, 172(3), 329-344.
					Barb.Rodr.		2n	40	-	-	Nollet, F., Medeiros Neto, E., Cordeiro, J. M., Buril, M. T., Chase, M. W., & Felix, L. P. (2022). Chromosome numbers and heterochromatin variation in introgressed and non-introgressed populations of Epidendrum (Orchidaceae: Epidendroideae): interspecific transfers of heterochromatin lead to divergent variable karyotypes in the parental populations. Botanical Journal of the Linnean Society, 199(3…
				Epidendrum pseudodifforme	Hoehne & Schltr.		2n	40	-	-	Assis, F. N. M., Souza, B. C. Q., Medeiros-Neto, E., Pinheiro, F., Silva, A. E. B., & Felix, L. P. (2013). Karyology of the genus Epidendrum (Orchidaceae: Laeliinae) with emphasis on subgenus Amphiglottium and chromosome number variability in Epidendrum secundum. Botanical Journal of the Linnean Society, 172(3), 329-344.
					Hoehne & Schltr.		2n	40	-	2.22	Pessoa, E. M., Cordeiro, J. M., Felix, L. P., Almeida, E. M., Costa, L., Nepomuceno, Á., ... & Van Den Berg, C. (2021). Too many species: morphometrics, molecular phylogenetics and genome structure of a Brazilian species complex in Epidendrum (Laeliinae; Orchidaceae) reveal fewer species than previously thought. Botanical Journal of the Linnean Society, 195(2), 161-188.
					Hoehne & Schltr.		2n	40	-	-	Pinheiro, F., Koehler, S., Corrêa, A. M., Salatino, M. L. F., Salatino, A., & de Barros, F. (2009). Phylogenetic relationships and infrageneric classification of Epidendrum subgenus Amphiglottium (Laeliinae, Orchidaceae). Plant Systematics and Evolution, 283(3), 165-177.
				Epidendrum puniceoluteum	F.Pinheiro and F.Barros		2n	52	-	-	Pinheiro, F., Koehler, S., Corrêa, A. M., Salatino, M. L. F., Salatino, A., & de Barros, F. (2009). Phylogenetic relationships and infrageneric classification of Epidendrum subgenus Amphiglottium (Laeliinae, Orchidaceae). Plant Systematics and Evolution, 283(3), 165-177.
					F.Pinheiro and F.Barros		n	28	-	-	Moraes, A. P., Chinaglia, M., Palma‐Silva, C., & Pinheiro, F. (2013). Interploidy hybridization in sympatric zones: the formation of E pidendrum fulgens× E. puniceoluteum hybrids (E pidendroideae, O rchidaceae). Ecology and evolution, 3(11), 3824-3837.
				Epidendrum purpureocaulis	Sambin & Essers		2n	80	-	3.04	Cordeiro, J. M., Chase, M. W., Hágsater, E., Almeida, E. M., Costa, L., Souza, G. & Felix, L. P. (2022). Chromosome number, heterochromatin, and genome size support recent polyploid origin of the Epidendrum nocturnum group and reveal a new species (Laeliinae, Orchidaceae). Botany, 100(5), 409-421.
				Epidendrum purpureum	Barb. Rodr.		2n	120	-	-	Pinheiro, F., Koehler, S., Corrêa, A. M., Salatino, M. L. F., Salatino, A., & de Barros, F. (2009). Phylogenetic relationships and infrageneric classification of Epidendrum subgenus Amphiglottium (Laeliinae, Orchidaceae). Plant Systematics and Evolution, 283(3), 165-177.
							n	52	-	-	Arida, B. L., Scopece, G., Machado, R. M., Moraes, A. P., Forni-Martins, E., & Pinheiro, F. (2021). Reproductive barriers and fertility of two Neotropical orchid species and their natural hybrid. Evolutionary Ecology, 35(1), 41-64.
							n	26	-	-	Arida, B. L., Scopece, G., Machado, R. M., Moraes, A. P., Forni-Martins, E., & Pinheiro, F. (2021). Reproductive barriers and fertility of two Neotropical orchid species and their natural hybrid. Evolutionary Ecology, 35(1), 41-64.
				Epidendrum radicans	Pav. ex Lindl.		2n	60	-	-	Pinheiro, F., Koehler, S., Corrêa, A. M., Salatino, M. L. F., Salatino, A., & de Barros, F. (2009). Phylogenetic relationships and infrageneric classification of Epidendrum subgenus Amphiglottium (Laeliinae, Orchidaceae). Plant Systematics and Evolution, 283(3), 165-177.
				Epidendrum ramosum	Jacq.		2n	40	-	-	Assis, F. N. M., Souza, B. C. Q., Medeiros-Neto, E., Pinheiro, F., Silva, A. E. B., & Felix, L. P. (2013). Karyology of the genus Epidendrum (Orchidaceae: Laeliinae) with emphasis on subgenus Amphiglottium and chromosome number variability in Epidendrum secundum. Botanical Journal of the Linnean Society, 172(3), 329-344.
							2n	40	-	-	Nollet, F., Medeiros Neto, E., Cordeiro, J. M., Buril, M. T., Chase, M. W., & Felix, L. P. (2022). Chromosome numbers and heterochromatin variation in introgressed and non-introgressed populations of Epidendrum (Orchidaceae: Epidendroideae): interspecific transfers of heterochromatin lead to divergent variable karyotypes in the parental populations. Botanical Journal of the Linnean Society, 199(3…
				Epidendrum rigidum	Jacq.		2n	40	-	-	Felix, L. P., & Guerra, M. (2010). Variation in chromosome number and the basic number of subfamily Epidendroideae (Orchidaceae). Botanical Journal of the Linnean Society, 163(2), 234–278.
							2n	40	-	-	Nollet, F., Medeiros Neto, E., Cordeiro, J. M., Buril, M. T., Chase, M. W., & Felix, L. P. (2022). Chromosome numbers and heterochromatin variation in introgressed and non-introgressed populations of Epidendrum (Orchidaceae: Epidendroideae): interspecific transfers of heterochromatin lead to divergent variable karyotypes in the parental populations. Botanical Journal of the Linnean Society, 199(3…
				Epidendrum sanchezii	E.M.Pessoa & L.P.Félix		2n	40	-	-	Pessoa, E., Felix, L. P., & Alves, M. (2014). A new Epidendrum (Laeliinae-Orchidaceae) from the Atlantic Forest of northeastern Brazil: evidence from morphology and cytogenetics. Brittonia, 66(4), 347-352.
							2n	40	-	2.55	Pessoa, E. M., Cordeiro, J. M., Felix, L. P., Almeida, E. M., Costa, L., Nepomuceno, Á., ... & Van Den Berg, C. (2021). Too many species: morphometrics, molecular phylogenetics and genome structure of a Brazilian species complex in Epidendrum (Laeliinae; Orchidaceae) reveal fewer species than previously thought. Botanical Journal of the Linnean Society, 195(2), 161-188.
				Epidendrum secundum	Jacq.		2n	30	-	-	Assis, F. N. M., Souza, B. C. Q., Medeiros-Neto, E., Pinheiro, F., Silva, A. E. B., & Felix, L. P. (2013). Karyology of the genus Epidendrum (Orchidaceae: Laeliinae) with emphasis on subgenus Amphiglottium and chromosome number variability in Epidendrum secundum. Botanical Journal of the Linnean Society, 172(3), 329-344.
							2n	40	-	-	Assis, F. N. M., Souza, B. C. Q., Medeiros-Neto, E., Pinheiro, F., Silva, A. E. B., & Felix, L. P. (2013). Karyology of the genus Epidendrum (Orchidaceae: Laeliinae) with emphasis on subgenus Amphiglottium and chromosome number variability in Epidendrum secundum. Botanical Journal of the Linnean Society, 172(3), 329-344.
							2n	42	-	-	Assis, F. N. M., Souza, B. C. Q., Medeiros-Neto, E., Pinheiro, F., Silva, A. E. B., & Felix, L. P. (2013). Karyology of the genus Epidendrum (Orchidaceae: Laeliinae) with emphasis on subgenus Amphiglottium and chromosome number variability in Epidendrum secundum. Botanical Journal of the Linnean Society, 172(3), 329-344.
							2n	48	-	-	Assis, F. N. M., Souza, B. C. Q., Medeiros-Neto, E., Pinheiro, F., Silva, A. E. B., & Felix, L. P. (2013). Karyology of the genus Epidendrum (Orchidaceae: Laeliinae) with emphasis on subgenus Amphiglottium and chromosome number variability in Epidendrum secundum. Botanical Journal of the Linnean Society, 172(3), 329-344.
							2n	50	-	-	Assis, F. N. M., Souza, B. C. Q., Medeiros-Neto, E., Pinheiro, F., Silva, A. E. B., & Felix, L. P. (2013). Karyology of the genus Epidendrum (Orchidaceae: Laeliinae) with emphasis on subgenus Amphiglottium and chromosome number variability in Epidendrum secundum. Botanical Journal of the Linnean Society, 172(3), 329-344.
							2n	54	-	-	Assis, F. N. M., Souza, B. C. Q., Medeiros-Neto, E., Pinheiro, F., Silva, A. E. B., & Felix, L. P. (2013). Karyology of the genus Epidendrum (Orchidaceae: Laeliinae) with emphasis on subgenus Amphiglottium and chromosome number variability in Epidendrum secundum. Botanical Journal of the Linnean Society, 172(3), 329-344.
							2n	56	-	-	Assis, F. N. M., Souza, B. C. Q., Medeiros-Neto, E., Pinheiro, F., Silva, A. E. B., & Felix, L. P. (2013). Karyology of the genus Epidendrum (Orchidaceae: Laeliinae) with emphasis on subgenus Amphiglottium and chromosome number variability in Epidendrum secundum. Botanical Journal of the Linnean Society, 172(3), 329-344.
							2n	58	-	-	Assis, F. N. M., Souza, B. C. Q., Medeiros-Neto, E., Pinheiro, F., Silva, A. E. B., & Felix, L. P. (2013). Karyology of the genus Epidendrum (Orchidaceae: Laeliinae) with emphasis on subgenus Amphiglottium and chromosome number variability in Epidendrum secundum. Botanical Journal of the Linnean Society, 172(3), 329-344.
							2n	68	-	-	Assis, F. N. M., Souza, B. C. Q., Medeiros-Neto, E., Pinheiro, F., Silva, A. E. B., & Felix, L. P. (2013). Karyology of the genus Epidendrum (Orchidaceae: Laeliinae) with emphasis on subgenus Amphiglottium and chromosome number variability in Epidendrum secundum. Botanical Journal of the Linnean Society, 172(3), 329-344.
							2n	84	-	-	Assis, F. N. M., Souza, B. C. Q., Medeiros-Neto, E., Pinheiro, F., Silva, A. E. B., & Felix, L. P. (2013). Karyology of the genus Epidendrum (Orchidaceae: Laeliinae) with emphasis on subgenus Amphiglottium and chromosome number variability in Epidendrum secundum. Botanical Journal of the Linnean Society, 172(3), 329-344.
							2n	54	-	-	Nollet, F., Medeiros Neto, E., Cordeiro, J. M., Buril, M. T., Chase, M. W., & Felix, L. P. (2022). Chromosome numbers and heterochromatin variation in introgressed and non-introgressed populations of Epidendrum (Orchidaceae: Epidendroideae): interspecific transfers of heterochromatin lead to divergent variable karyotypes in the parental populations. Botanical Journal of the Linnean Society, 199(3…
							2n	28	-	-	Nollet, F., Medeiros Neto, E., Cordeiro, J. M., Buril, M. T., Chase, M. W., & Felix, L. P. (2022). Chromosome numbers and heterochromatin variation in introgressed and non-introgressed populations of Epidendrum (Orchidaceae: Epidendroideae): interspecific transfers of heterochromatin lead to divergent variable karyotypes in the parental populations. Botanical Journal of the Linnean Society, 199(3…
							2n	56	-	-	Nollet, F., Medeiros Neto, E., Cordeiro, J. M., Buril, M. T., Chase, M. W., & Felix, L. P. (2022). Chromosome numbers and heterochromatin variation in introgressed and non-introgressed populations of Epidendrum (Orchidaceae: Epidendroideae): interspecific transfers of heterochromatin lead to divergent variable karyotypes in the parental populations. Botanical Journal of the Linnean Society, 199(3…
							2n	56	1	-	Nollet, F., Medeiros Neto, E., Cordeiro, J. M., Buril, M. T., Chase, M. W., & Felix, L. P. (2022). Chromosome numbers and heterochromatin variation in introgressed and non-introgressed populations of Epidendrum (Orchidaceae: Epidendroideae): interspecific transfers of heterochromatin lead to divergent variable karyotypes in the parental populations. Botanical Journal of the Linnean Society, 199(3…
							2n	84	-	-	Nollet, F., Medeiros Neto, E., Cordeiro, J. M., Buril, M. T., Chase, M. W., & Felix, L. P. (2022). Chromosome numbers and heterochromatin variation in introgressed and non-introgressed populations of Epidendrum (Orchidaceae: Epidendroideae): interspecific transfers of heterochromatin lead to divergent variable karyotypes in the parental populations. Botanical Journal of the Linnean Society, 199(3…
							2n	28	-	-	Pinheiro, F., Koehler, S., Corrêa, A. M., Salatino, M. L. F., Salatino, A., & de Barros, F. (2009). Phylogenetic relationships and infrageneric classification of Epidendrum subgenus Amphiglottium (Laeliinae, Orchidaceae). Plant Systematics and Evolution, 283(3), 165-177.
							2n	40	-	-	Pinheiro, F., Koehler, S., Corrêa, A. M., Salatino, M. L. F., Salatino, A., & de Barros, F. (2009). Phylogenetic relationships and infrageneric classification of Epidendrum subgenus Amphiglottium (Laeliinae, Orchidaceae). Plant Systematics and Evolution, 283(3), 165-177.
							2n	48	-	-	Pinheiro, F., Koehler, S., Corrêa, A. M., Salatino, M. L. F., Salatino, A., & de Barros, F. (2009). Phylogenetic relationships and infrageneric classification of Epidendrum subgenus Amphiglottium (Laeliinae, Orchidaceae). Plant Systematics and Evolution, 283(3), 165-177.
							2n	52	-	-	Pinheiro, F., Koehler, S., Corrêa, A. M., Salatino, M. L. F., Salatino, A., & de Barros, F. (2009). Phylogenetic relationships and infrageneric classification of Epidendrum subgenus Amphiglottium (Laeliinae, Orchidaceae). Plant Systematics and Evolution, 283(3), 165-177.
							2n	68	-	-	Pinheiro, F., Koehler, S., Corrêa, A. M., Salatino, M. L. F., Salatino, A., & de Barros, F. (2009). Phylogenetic relationships and infrageneric classification of Epidendrum subgenus Amphiglottium (Laeliinae, Orchidaceae). Plant Systematics and Evolution, 283(3), 165-177.
							-	-	-	1.88	Pinheiro, F., Zanfra de Melo e Gouveia, T. M., Cozzolino, S., Cafasso, D., Cardoso‐Gustavson, P., Suzuki, R. M., & Palma‐Silva, C. (2016). Strong but permeable barriers to gene exchange between sister species of Epidendrum. American Journal of Botany, 103(8), 1472-1482.
				Epidendrum thiagoi	Hágsater & L.Sánchez		2n	40	-	1.99	Pessoa, E. M., Cordeiro, J. M., Felix, L. P., Almeida, E. M., Costa, L., Nepomuceno, Á., ... & Van Den Berg, C. (2021). Too many species: morphometrics, molecular phylogenetics and genome structure of a Brazilian species complex in Epidendrum (Laeliinae; Orchidaceae) reveal fewer species than previously thought. Botanical Journal of the Linnean Society, 195(2), 161-188.
				Epidendrum tridactylum	Lindl.	Amblostoma tridactylum (Lindl.) Rchb.	2n	40	-	-	Blumenschein, A. (1960). Número de cromossomas de algumas espécies de orquídeas. Publicações Científicas da Universidade de São Paulo, v. 1, p. 45 – 50.
							2n	40	-	-	Assis, F. N. M., Souza, B. C. Q., Medeiros-Neto, E., Pinheiro, F., Silva, A. E. B., & Felix, L. P. (2013). Karyology of the genus Epidendrum (Orchidaceae: Laeliinae) with emphasis on subgenus Amphiglottium and chromosome number variability in Epidendrum secundum. Botanical Journal of the Linnean Society, 172(3), 329-344.
							2n	40	-	-	Nollet, F., Medeiros Neto, E., Cordeiro, J. M., Buril, M. T., Chase, M. W., & Felix, L. P. (2022). Chromosome numbers and heterochromatin variation in introgressed and non-introgressed populations of Epidendrum (Orchidaceae: Epidendroideae): interspecific transfers of heterochromatin lead to divergent variable karyotypes in the parental populations. Botanical Journal of the Linnean Society, 199(3…
				Epidendrum tumuc-humaciense	(Veyret) Carnevali & G.A.Romero		2n	120	-	4.46	Cordeiro, J. M., Chase, M. W., Hágsater, E., Almeida, E. M., Costa, L., Souza, G. & Felix, L. P. (2022). Chromosome number, heterochromatin, and genome size support recent polyploid origin of the Epidendrum nocturnum group and reveal a new species (Laeliinae, Orchidaceae). Botany, 100(5), 409-421.
				Epidendrum viviparum	Lindl.		2n	40	-	-	Assis, F. N. M., Souza, B. C. Q., Medeiros-Neto, E., Pinheiro, F., Silva, A. E. B., & Felix, L. P. (2013). Karyology of the genus Epidendrum (Orchidaceae: Laeliinae) with emphasis on subgenus Amphiglottium and chromosome number variability in Epidendrum secundum. Botanical Journal of the Linnean Society, 172(3), 329-344.
				Epidendrum xanthinum	Lindl.		2n	28	-	-	Nollet, F., Medeiros Neto, E., Cordeiro, J. M., Buril, M. T., Chase, M. W., & Felix, L. P. (2022). Chromosome numbers and heterochromatin variation in introgressed and non-introgressed populations of Epidendrum (Orchidaceae: Epidendroideae): interspecific transfers of heterochromatin lead to divergent variable karyotypes in the parental populations. Botanical Journal of the Linnean Society, 199(3…
							2n	28	-	-	Pinheiro, F., Koehler, S., Corrêa, A. M., Salatino, M. L. F., Salatino, A., & de Barros, F. (2009). Phylogenetic relationships and infrageneric classification of Epidendrum subgenus Amphiglottium (Laeliinae, Orchidaceae). Plant Systematics and Evolution, 283(3), 165-177.
							2n	30	-	-	Pinheiro, F., Koehler, S., Corrêa, A. M., Salatino, M. L. F., Salatino, A., & de Barros, F. (2009). Phylogenetic relationships and infrageneric classification of Epidendrum subgenus Amphiglottium (Laeliinae, Orchidaceae). Plant Systematics and Evolution, 283(3), 165-177.
							2n	60	-	-	Pinheiro, F., Koehler, S., Corrêa, A. M., Salatino, M. L. F., Salatino, A., & de Barros, F. (2009). Phylogenetic relationships and infrageneric classification of Epidendrum subgenus Amphiglottium (Laeliinae, Orchidaceae). Plant Systematics and Evolution, 283(3), 165-177.
							-	-	-	2.13	Pinheiro, F., Zanfra de Melo e Gouveia, T. M., Cozzolino, S., Cafasso, D., Cardoso‐Gustavson, P., Suzuki, R. M., & Palma‐Silva, C. (2016). Strong but permeable barriers to gene exchange between sister species of Epidendrum. American Journal of Botany, 103(8), 1472-1482.
			Isochilus R.Br.	Isochilus linearis	(Jacq.) R. Br.		2n	40	-	-	Felix, L. P., & Guerra, M. (2010). Variation in chromosome number and the basic number of subfamily Epidendroideae (Orchidaceae). Botanical Journal of the Linnean Society, 163(2), 234–278.
							2n	40	-	-	Souza, B. C. Q., Souza, A. C. M., Almeida, E. M., & Felix, L. P. (2017). Orchidaceae-IAPT/IOPB chromosome data 26. Taxon, 66(6), 1487-1499.
			Jacquiniella Schltr.	Jacquiniella globosa	(Jacq.) Schltr.		2n	38	-	-	Felix, L. P., & Guerra, M. (2010). Variation in chromosome number and the basic number of subfamily Epidendroideae (Orchidaceae). Botanical Journal of the Linnean Society, 163(2), 234–278.
			Laelia Lindl.	Laelia gouldiana	Rchb.		2n	80	-	2.88	Querino, B. C., Ferraz, M. E., Mata-Sucre, Y., Souza, G., & Felix, L. P. (2020). Cytomolecular diversity of the subtribe Laeliinae (Epidendroidae, Orchidaceae) suggests no relationship between genome size and heterochromatin abundance. Plant systematics and evolution, 306(2), 1-15.
				Laelia marginata	(Lindl.) L. O. Williams		2n	40	-	-	Felix, L. P., & Guerra, M. (2010). Variation in chromosome number and the basic number of subfamily Epidendroideae (Orchidaceae). Botanical Journal of the Linnean Society, 163(2), 234–278.
							2n	40	-	-	Querino, B. C., Ferraz, M. E., Mata-Sucre, Y., Souza, G., & Felix, L. P. (2020). Cytomolecular diversity of the subtribe Laeliinae (Epidendroidae, Orchidaceae) suggests no relationship between genome size and heterochromatin abundance. Plant systematics and evolution, 306(2), 1-15.
							2n	40	-	-	Souza, B. C. Q., Souza, A. C. M., Almeida, E. M., & Felix, L. P. (2017). Orchidaceae-IAPT/IOPB chromosome data 26. Taxon, 66(6), 1487-1499.
			Prosthechea Knowles & Westc.	Prosthechea alagoensis	(Pabst) W. E. Higgins		2n	40	-	-	Souza, B. C. Q., Souza, A. C. M., Almeida, E. M., & Felix, L. P. (2017). Orchidaceae-IAPT/IOPB chromosome data 26. Taxon, 66(6), 1487-1499.
				Prosthechea caetensis	(Bicalho) W.E.Higgins		2n	80	-	-	Felix, L. P., & Guerra, M. (2010). Variation in chromosome number and the basic number of subfamily Epidendroideae (Orchidaceae). Botanical Journal of the Linnean Society, 163(2), 234–278.
				Prosthechea faresiana	(Bicalho) W. E. Higgins		2n	80	-	-	Querino, B. C., Ferraz, M. E., Mata-Sucre, Y., Souza, G., & Felix, L. P. (2020). Cytomolecular diversity of the subtribe Laeliinae (Epidendroidae, Orchidaceae) suggests no relationship between genome size and heterochromatin abundance. Plant systematics and evolution, 306(2), 1-15.
							2n	80	-	-	Souza, B. C. Q., Souza, A. C. M., Almeida, E. M., & Felix, L. P. (2017). Orchidaceae-IAPT/IOPB chromosome data 26. Taxon, 66(6), 1487-1499.
				Prosthechea fragrans	(Sw.) W. E. Higgins		2n	40	-	-	Felix, L. P., & Guerra, M. (2010). Variation in chromosome number and the basic number of subfamily Epidendroideae (Orchidaceae). Botanical Journal of the Linnean Society, 163(2), 234–278.
							2n	40	-	1.42	Querino, B. C., Ferraz, M. E., Mata-Sucre, Y., Souza, G., & Felix, L. P. (2020). Cytomolecular diversity of the subtribe Laeliinae (Epidendroidae, Orchidaceae) suggests no relationship between genome size and heterochromatin abundance. Plant systematics and evolution, 306(2), 1-15.
							2n	40	-	-	Souza, B. C. Q., Souza, A. C. M., Almeida, E. M., & Felix, L. P. (2017). Orchidaceae-IAPT/IOPB chromosome data 26. Taxon, 66(6), 1487-1499.
				Prosthechea vespa	(Vell.) W E Higgins		2n	40	-	-	Felix, L. P., & Guerra, M. (2010). Variation in chromosome number and the basic number of subfamily Epidendroideae (Orchidaceae). Botanical Journal of the Linnean Society, 163(2), 234–278.
			Scaphyglottis Poepp. & Endl.	Scaphyglottis fusiformis	(Griseb.) R. E. Schult.		2n	40	-	-	Felix, L. P., & Guerra, M. (2010). Variation in chromosome number and the basic number of subfamily Epidendroideae (Orchidaceae). Botanical Journal of the Linnean Society, 163(2), 234–278.
							2n	40	-	-	Querino, B. C., Ferraz, M. E., Mata-Sucre, Y., Souza, G., & Felix, L. P. (2020). Cytomolecular diversity of the subtribe Laeliinae (Epidendroidae, Orchidaceae) suggests no relationship between genome size and heterochromatin abundance. Plant systematics and evolution, 306(2), 1-15.
							2n	40	-	-	Souza, B. C. Q., Souza, A. C. M., Almeida, E. M., & Felix, L. P. (2017). Orchidaceae-IAPT/IOPB chromosome data 26. Taxon, 66(6), 1487-1499.
				Scaphyglottis modesta	Schltr.		2n	40	-	-	Querino, B. C., Ferraz, M. E., Mata-Sucre, Y., Souza, G., & Felix, L. P. (2020). Cytomolecular diversity of the subtribe Laeliinae (Epidendroidae, Orchidaceae) suggests no relationship between genome size and heterochromatin abundance. Plant systematics and evolution, 306(2), 1-15.
				Scaphyglottis sickii	Pabst		2n	40	-	-	Querino, B. C., Ferraz, M. E., Mata-Sucre, Y., Souza, G., & Felix, L. P. (2020). Cytomolecular diversity of the subtribe Laeliinae (Epidendroidae, Orchidaceae) suggests no relationship between genome size and heterochromatin abundance. Plant systematics and evolution, 306(2), 1-15.
							2n	40	-	-	Souza, B. C. Q., Souza, A. C. M., Almeida, E. M., & Felix, L. P. (2017). Orchidaceae-IAPT/IOPB chromosome data 26. Taxon, 66(6), 1487-1499.
	Vandeae Lindl.	Polystachyinae Schlechter	Polystachya Hook.	Polystachya estrellensis	Rchb.		2n	80	-	-	Blumenschein, A. (1960). Número de cromossomas de algumas espécies de orquídeas. Publicações Científicas da Universidade de São Paulo, v. 1, p. 45 – 50.
							2n	80	-	-	Felix, L. P., & Guerra, M. (2010). Variation in chromosome number and the basic number of subfamily Epidendroideae (Orchidaceae). Botanical Journal of the Linnean Society, 163(2), 234–278.
		Angraecinae Summerh.	Campylocentrum Benth.	Campylocentrum amanonicum	(Rchb. & Warm.) Cogn.		2n	80	-	-	Felix, L. P., & Guerra, M. (2010). Variation in chromosome number and the basic number of subfamily Epidendroideae (Orchidaceae). Botanical Journal of the Linnean Society, 163(2), 234–278.
				Campylocentrum crassirhizum	Hoehne		2n	38	-	-	Felix, L. P., & Guerra, M. (2010). Variation in chromosome number and the basic number of subfamily Epidendroideae (Orchidaceae). Botanical Journal of the Linnean Society, 163(2), 234–278.
				Campylocentrum pernambucense	Hoehne		2n	38	-	-	Felix, L. P., & Guerra, M. (2010). Variation in chromosome number and the basic number of subfamily Epidendroideae (Orchidaceae). Botanical Journal of the Linnean Society, 163(2), 234–278.
	Cymbidieae Pfitzer	Eulophiinae Benth.	Oeceoclades Lindl.	Oeceoclades maculata	(Lindl.) Lindl.		2n	46	-	-	Guerra, M. D. (1986). Citogenética de angiospermas coletadas em Pernambuco, I. Revista Brasileira de Genética, 9, 21-40.
		Catasetinae Lindl.	Catasetum Rich ex. Kunth	Catasetum barbatum	(Lindl.) Lindl.		2n	54	-	-	De Oliveira, V. M., De Barros, F., & Forni-Martins, E. R. (2013). Chromosome numbers and karyotypes of Catasetum species (Orchidaceae). Plant Biosystems, 148(3), 499–507.
							2n	54	-	-	Félix, L. P., & Guerra, M. (2000). Cytogenetics and cytotaxonomy of some Brazilian species of Cymbidioid orchids. Genetics and Molecular Biology, 23(4), 957–978.
				Catasetum bertioguense	G.A.Romero & Campacci		2n	54	-	-	De Oliveira, V. M., De Barros, F., & Forni-Martins, E. R. (2013). Chromosome numbers and karyotypes of Catasetum species (Orchidaceae). Plant Biosystems, 148(3), 499–507.
				Catasetum confusum	G.A.Romero		2n	56	-	-	De Oliveira, V. M., De Barros, F., & Forni-Martins, E. R. (2013). Chromosome numbers and karyotypes of Catasetum species (Orchidaceae). Plant Biosystems, 148(3), 499–507.
				Catasetum discolor	(Lindl.) Lindl.		2n	108	-	-	De Oliveira, V. M., De Barros, F., & Forni-Martins, E. R. (2013). Chromosome numbers and karyotypes of Catasetum species (Orchidaceae). Plant Biosystems, 148(3), 499–507.
				Catasetum galeritum	Rchb.f.		2n	54	-	-	De Oliveira, V. M., De Barros, F., & Forni-Martins, E. R. (2013). Chromosome numbers and karyotypes of Catasetum species (Orchidaceae). Plant Biosystems, 148(3), 499–507.
				Catasetum macrocarpum	Rich. ex Kunth		2n	56	-	-	Blumenschein, A. (1960). Número de cromossomas de algumas espécies de orquídeas. Publicações Científicas da Universidade de São Paulo, v. 1, p. 45 – 50.
							2n	56	-	-	De Oliveira, V. M., De Barros, F., & Forni-Martins, E. R. (2013). Chromosome numbers and karyotypes of Catasetum species (Orchidaceae). Plant Biosystems, 148(3), 499–507.
							2n	54	-	-	Félix, L. P., & Guerra, M. (2000). Cytogenetics and cytotaxonomy of some Brazilian species of Cymbidioid orchids. Genetics and Molecular Biology, 23(4), 957–978.
				Catasetum maranhense	Lacerda & Silva		2n	54	-	-	De Oliveira, V. M., De Barros, F., & Forni-Martins, E. R. (2013). Chromosome numbers and karyotypes of Catasetum species (Orchidaceae). Plant Biosystems, 148(3), 499–507.
				Catasetum mattosianum	Bicalho		2n	54	-	-	De Oliveira, V. M., De Barros, F., & Forni-Martins, E. R. (2013). Chromosome numbers and karyotypes of Catasetum species (Orchidaceae). Plant Biosystems, 148(3), 499–507.
				Catasetum ornithoides	Pabst		2n	54	-	-	De Oliveira, V. M., De Barros, F., & Forni-Martins, E. R. (2013). Chromosome numbers and karyotypes of Catasetum species (Orchidaceae). Plant Biosystems, 148(3), 499–507.
				Catasetum osculatum	K.G.Lacerda & V.P.Castro		2n	58	-	-	Ribeiro, T., Pessoa, E. M., Koch, A. K. (2024) IAPT chromosome data 43/5. Taxon 73: 1324–1325.
				Catasetum schmidtianum	F.E.L.Miranda & K.G.Lacerda		2n	54	-	-	De Oliveira, V. M., De Barros, F., & Forni-Martins, E. R. (2013). Chromosome numbers and karyotypes of Catasetum species (Orchidaceae). Plant Biosystems, 148(3), 499–507.
				Catasetum triodon	Rchb.f.		2n	54	-	-	De Oliveira, V. M., De Barros, F., & Forni-Martins, E. R. (2013). Chromosome numbers and karyotypes of Catasetum species (Orchidaceae). Plant Biosystems, 148(3), 499–507.
		Cyrtopodiinae Benth.	Cyrtopodium R.Br.	Cyrtopodium blanchetii	Rchb.f.		2n	92	-	-	Félix, L. P., & Guerra, M. (2000). Cytogenetics and cytotaxonomy of some Brazilian species of Cymbidioid orchids. Genetics and Molecular Biology, 23(4), 957–978.
				Cyrtopodium gigas	(Vell.) Hoehne		2n	46	-	-	Félix, L. P., & Guerra, M. (2000). Cytogenetics and cytotaxonomy of some Brazilian species of Cymbidioid orchids. Genetics and Molecular Biology, 23(4), 957–978.
				Cyrtopodium inaldianum	L.C. Menezes		2n	46	-	-	Félix, L. P., & Guerra, M. (2000). Cytogenetics and cytotaxonomy of some Brazilian species of Cymbidioid orchids. Genetics and Molecular Biology, 23(4), 957–978.
				Cyrtopodium intermedium	Brade		2n	46	-	-	Félix, L. P., & Guerra, M. (2000). Cytogenetics and cytotaxonomy of some Brazilian species of Cymbidioid orchids. Genetics and Molecular Biology, 23(4), 957–978.
				Cyrtopodium paranaense	Schltr.		n	23	-	-	Félix, L. P., & Guerra, M. (2000). Cytogenetics and cytotaxonomy of some Brazilian species of Cymbidioid orchids. Genetics and Molecular Biology, 23(4), 957–978.
							2n	46	-	-	Félix, L. P., & Guerra, M. (2000). Cytogenetics and cytotaxonomy of some Brazilian species of Cymbidioid orchids. Genetics and Molecular Biology, 23(4), 957–978.
				Cyrtopodium eugenii	Rchb. f.		n	23	-	-	Félix, L. P., & Guerra, M. (2000). Cytogenetics and cytotaxonomy of some Brazilian species of Cymbidioid orchids. Genetics and Molecular Biology, 23(4), 957–978.
		Oncidiinae Benth.	Brassia R.Br.	Brassia lawrenciana	Lindl.		2n	60			Felix, L. P. Guerra, M. (2000) Cytogenetics and cytotaxonomy of some Brazilian species of Cymbidioid orchids. Genetics and Molecular Biology 23, 957–978.
			Erycina Lindl.	Erycina pusilla	(L.) N.H.Williams & M.W.Chase		2n	12	-	-	Félix, L. P., & Guerra, M. (1999). Chromosome analysis in Psygmorchis pusilla (L.) Dodson & Dressier: the smallest chromosome number known in Orchidaceae. Caryologia, 52(3–4), 165–168.
			Gomesa R. Br.	Gomesa caatingana	J.M.P.Cordeiro, L.P.Félix & M.W.Chase	#N/A	2n	168	-	-	Cordeiro, J. M. P., Nollet, F., Buril, M. T., Chase, M. W. & Felix, L. P. (2018). A new species of Gomesa (Oncidiinae, Orchidaceae) from inselbergs in Brazilian caatinga: morphological and karyological evidence. Phytotaxa, 374 (2): 147-154.
				Gomesa ciliata	(Lindl.) M. W. Chase & N. H. Williams		2n	56	-	-	Blumenschein, A. (1960). Número de cromossomas de algumas espécies de orquídeas. Publicações Científicas da Universidade de São Paulo, v. 1, p. 45 – 50.
				Gomesa barbata	(Lindl.) M. W. Chase & N. H. Williams	Oncidium barbatum Lindl.	2n	56	-	-	Felix, L. P. Guerra, M. (2000) Cytogenetics and cytotaxonomy of some Brazilian species of Cymbidioid orchids. Genetics and Molecular Biology 23, 957–978.
						Oncidium aff. crispum Lodd.	2n	56	-	-	Felix, L. P. Guerra, M. (2000) Cytogenetics and cytotaxonomy of some Brazilian species of Cymbidioid orchids. Genetics and Molecular Biology 23, 957–978.
						Oncidium aff. flexuosum Sims.	2n	168	-	-	Felix, L. P. Guerra, M. (2000) Cytogenetics and cytotaxonomy of some Brazilian species of Cymbidioid orchids. Genetics and Molecular Biology 23, 957–978.
				Gomesa blanchetii	(Rchb.f.) M.W.Chase & N.H.Williams	Oncidium blanchetii Rchb.f.	2n	112	-	-	Felix, L. P. Guerra, M. (2000) Cytogenetics and cytotaxonomy of some Brazilian species of Cymbidioid orchids. Genetics and Molecular Biology 23, 957–978.
				Gomesa flexuosa	(G.Lodd.) M.W.Chase & N.H.Williams	#N/A	2n	56	-	-	Cordeiro, J. M. P., Nollet, F., Buril, M. T., Chase, M. W. & Felix, L. P. (2018). A new species of Gomesa (Oncidiinae, Orchidaceae) from inselbergs in Brazilian caatinga: morphological and karyological evidence. Phytotaxa, 374 (2): 147-154.
				Gomesa flexuosa	(G.Lodd.) M.W.Chase & N.H.Williams	Oncidium flexuosum Sims.	n	28	-	-	Felix, L. P. Guerra, M. (2000) Cytogenetics and cytotaxonomy of some Brazilian species of Cymbidioid orchids. Genetics and Molecular Biology 23, 957–978.
				Gomesa gravesiana	(Rolfe) M.W.Chase & N.H.Williams	Oncidium gravesianum Rolfe	2n	56	-	-	Felix, L. P. Guerra, M. (2000) Cytogenetics and cytotaxonomy of some Brazilian species of Cymbidioid orchids. Genetics and Molecular Biology 23, 957–978.
				Gomesa loefgrenii	(Cogn.) M.W.Chase & N.H.Williams	Oncidium loefgrenii Cogn.	2n	56	-	-	Felix, L. P. Guerra, M. (2000) Cytogenetics and cytotaxonomy of some Brazilian species of Cymbidioid orchids. Genetics and Molecular Biology 23, 957–978.
							n	28	-	-	Felix, L. P. Guerra, M. (2000) Cytogenetics and cytotaxonomy of some Brazilian species of Cymbidioid orchids. Genetics and Molecular Biology 23, 957–978.
				Gomesa varicosa	(Lindl.) M.W.Chase & N.H.Williams	Oncidium varicosum Lindl.	2n	112	-	-	Felix, L. P. Guerra, M. (2000) Cytogenetics and cytotaxonomy of some Brazilian species of Cymbidioid orchids. Genetics and Molecular Biology 23, 957–978.
				Gomesa paranensoides	M.W.Chase & N.H.Williams	Oncidium paranaense Krzl.	2n	56	-	-	Felix, L. P. Guerra, M. (2000) Cytogenetics and cytotaxonomy of some Brazilian species of Cymbidioid orchids. Genetics and Molecular Biology 23, 957–978.
			Lockhartia Hook.	Lockhartia goyazensis	Rchb. f.		2n	56	-	-	Felix, L. P. Guerra, M. (2000) Cytogenetics and cytotaxonomy of some Brazilian species of Cymbidioid orchids. Genetics and Molecular Biology 23, 957–978.
			Macradenia R. Br.	Macradenia paraensis	Barb.Rodr.		2n	48			Ribeiro, T., Pessoa, E. M., Koch, A. K. (2024) IAPT chromosome data 43/5. Taxon 73: 1324–1325.
			Miltonia Lindl.	Miltonia regnellii	Rchb.f.		2n	48	-	-	Shimoya, C. (1956). Estudos orquideológicos. BroteJia, 21:171–176.
				Miltonia flavescens	Lindl.		2n	56	-	-	Felix, L. P. Guerra, M. (2000) Cytogenetics and cytotaxonomy of some Brazilian species of Cymbidioid orchids. Genetics and Molecular Biology 23, 957–978.
			Notylia Lindl.	Notylia lyrata	S.P. Moore		2n	44	-	-	Felix, L. P. Guerra, M. (2000) Cytogenetics and cytotaxonomy of some Brazilian species of Cymbidioid orchids. Genetics and Molecular Biology 23, 957–978.
			Oncidium Sw.	Oncidium baueri Lindl.			2n	56	-	-	Felix, L. P. Guerra, M. (2000) Cytogenetics and cytotaxonomy of some Brazilian species of Cymbidioid orchids. Genetics and Molecular Biology 23, 957–978.
			Trichocentrum Poepp. & Endl.	Trichocentrum nanum	(Lindl.) M.W.Chase & N.H.Williams		2n	26	-	-	Ribeiro, T., Pessoa, E. M., Koch, A. K. (2024) IAPT chromosome data 43/5. Taxon 73: 1324–1325.
				Trichocentrum cebolleta	(Jacq.) M.W.Chase & N.H.Williams	Oncidium cebolleta Sw.	2n	36	-	-	Felix, L. P. Guerra, M. (2000) Cytogenetics and cytotaxonomy of some Brazilian species of Cymbidioid orchids. Genetics and Molecular Biology 23, 957–978.
				Trichocentrum cepula	(Hoffmanns.) J.M.H.Shaw		2n	36	-	-	Ribeiro, T., Pessoa, E. M., Koch, A. K. (2024) IAPT chromosome data 43/5. Taxon 73: 1324–1325.
				Trichocentrum cornucopiae	Lindl. & Rchb. f.		2n	20	-	-	Felix, L. P. Guerra, M. (2000) Cytogenetics and cytotaxonomy of some Brazilian species of Cymbidioid orchids. Genetics and Molecular Biology 23, 957–978.
				Trichocentrum pumilum	(Lindl.) M.W.Chase & N.H.Williams	Oncidium pumilum Lindl.	2n	30	-	-	Felix, L. P. Guerra, M. (2000) Cytogenetics and cytotaxonomy of some Brazilian species of Cymbidioid orchids. Genetics and Molecular Biology 23, 957–978.
		Zygopetalinae Schltr.	Zygopetalum Hook.	Zygopetalum maculatum	(Kunth) Garay	Zygopetalum mackayi Hook	2n	48	-	3.68	Gomes, S. S. L., Vidal, J. D., Neves, C. S., Zorzatto, C., Campacci, T. V. S., Lima, A. K., Koehler, S., & Viccini, L. F. (2018). Genome size and climate segregation suggest distinct colonization histories of an orchid species from Neotropical high-elevation rocky complexes. Biological Journal of the Linnean Society, 124(3), 456–465.
					(Kunth) Garay	Zygopetalum mackayi Hook	2n	72	-	5.26	Gomes, S. S. L., Vidal, J. D., Neves, C. S., Zorzatto, C., Campacci, T. V. S., Lima, A. K., Koehler, S., & Viccini, L. F. (2018). Genome size and climate segregation suggest distinct colonization histories of an orchid species from Neotropical high-elevation rocky complexes. Biological Journal of the Linnean Society, 124(3), 456–465.
					(Kunth) Garay	Zygopetalum mackayi Hook	2n	96	-	7.04	Gomes, S. S. L., Vidal, J. D., Neves, C. S., Zorzatto, C., Campacci, T. V. S., Lima, A. K., Koehler, S., & Viccini, L. F. (2018). Genome size and climate segregation suggest distinct colonization histories of an orchid species from Neotropical high-elevation rocky complexes. Biological Journal of the Linnean Society, 124(3), 456–465.
			Dichaea Lindl.	Dichaea panamensis	Lindl.		2n	52	-	-	Félix, L. P., & Guerra, M. (2000). Cytogenetics and cytotaxonomy of some Brazilian species of Cymbidioid orchids. Genetics and Molecular Biology, 23(4), 957–978.
			Huntleya Bateman ex Lindl.	Huntleya meleagris	Lindl.		2n	46	-	-	Dematteis, M. & Daviña, J.R. (1999). Chromosome studies on some orchids from South America. Selbyana, 20(2): 235-238.
		Maxillariinae Benth.	Bifrenaria Lindl.	Bifrenaria aureofulva	Lindl.		2n	38	-	3.04	Moraes, A. P., Koehler, S., Cabral, J. S., Gomes, S. S. L., Viccini, L. F., Barros, F., Felix, L. P., Guerra, M., & Forni-Martins, E. R. (2017). Karyotype diversity and genome size variation in Neotropical Maxillariinae orchids. Plant Biology, 19(2), 298–308.
				Bifrenaria harrisoniae	(Hook.) Rchb.f.		2n	38	-	-	Blumenschein, A., & Flechtmann, C. H. W. (1961). Poliploidia e distribuição geográfica em Bulbophyllum e Bifrenaria (Orchidaceae). Anais Da Reunião Anual Da Sociedade Botânica Do Brasil, 25–27.
							2n	38	-	3.71	Moraes, A. P., Koehler, S., Cabral, J. S., Gomes, S. S. L., Viccini, L. F., Barros, F., Felix, L. P., Guerra, M., & Forni-Martins, E. R. (2017). Karyotype diversity and genome size variation in Neotropical Maxillariinae orchids. Plant Biology, 19(2), 298–308.
				Bifrenaria inodora	Lindl.		2n	38	-	3.73	Moraes, A. P., Koehler, S., Cabral, J. S., Gomes, S. S. L., Viccini, L. F., Barros, F., Felix, L. P., Guerra, M., & Forni-Martins, E. R. (2017). Karyotype diversity and genome size variation in Neotropical Maxillariinae orchids. Plant Biology, 19(2), 298–308.
				Bifrenaria leucorrhoda	Rchb. f.		2n	38	-	3.02	Moraes, A. P., Koehler, S., Cabral, J. S., Gomes, S. S. L., Viccini, L. F., Barros, F., Felix, L. P., Guerra, M., & Forni-Martins, E. R. (2017). Karyotype diversity and genome size variation in Neotropical Maxillariinae orchids. Plant Biology, 19(2), 298–308.
				Bifrenaria longicornis	Lindl.		2n	38	-	3.33	Moraes, A. P., Koehler, S., Cabral, J. S., Gomes, S. S. L., Viccini, L. F., Barros, F., Felix, L. P., Guerra, M., & Forni-Martins, E. R. (2017). Karyotype diversity and genome size variation in Neotropical Maxillariinae orchids. Plant Biology, 19(2), 298–308.
				Bifrenaria stefanae	V.P.Castro		2n	38	-	-	Moraes, A. P., Koehler, S., Cabral, J. S., Gomes, S. S. L., Viccini, L. F., Barros, F., Felix, L. P., Guerra, M., & Forni-Martins, E. R. (2017). Karyotype diversity and genome size variation in Neotropical Maxillariinae orchids. Plant Biology, 19(2), 298–308.
				Bifrenaria tetragona	(Lindl.) Schltr.		2n	38	-	-	Blumenschein, A., & Flechtmann, C. H. W. (1961). Poliploidia e distribuição geográfica em Bulbophyllum e Bifrenaria (Orchidaceae). Anais Da Reunião Anual Da Sociedade Botânica Do Brasil, 25–27.
							2n	76	-	-	Blumenschein, A., & Flechtmann, C. H. W. (1961). Poliploidia e distribuição geográfica em Bulbophyllum e Bifrenaria (Orchidaceae). Anais Da Reunião Anual Da Sociedade Botânica Do Brasil, 25–27.
				Bifrenaria tyrianthina	(Lodd. ex Loudon) Rchb.f.		2n	38	-	3.72	Moraes, A. P., Koehler, S., Cabral, J. S., Gomes, S. S. L., Viccini, L. F., Barros, F., Felix, L. P., Guerra, M., & Forni-Martins, E. R. (2017). Karyotype diversity and genome size variation in Neotropical Maxillariinae orchids. Plant Biology, 19(2), 298–308.
							2n	76	-	7.17	Moraes, A. P., Koehler, S., Cabral, J. S., Gomes, S. S. L., Viccini, L. F., Barros, F., Felix, L. P., Guerra, M., & Forni-Martins, E. R. (2017). Karyotype diversity and genome size variation in Neotropical Maxillariinae orchids. Plant Biology, 19(2), 298–308.
							2n	80	-	-	Félix, L. P., & Guerra, M. (2000). Cytogenetics and cytotaxonomy of some Brazilian species of Cymbidioid orchids. Genetics and Molecular Biology, 23(4), 957–978.
				Bifrenaria venezuelana	C.Schweinf.		2n	38	-	3.67	Moraes, A. P., Koehler, S., Cabral, J. S., Gomes, S. S. L., Viccini, L. F., Barros, F., Felix, L. P., Guerra, M., & Forni-Martins, E. R. (2017). Karyotype diversity and genome size variation in Neotropical Maxillariinae orchids. Plant Biology, 19(2), 298–308.
			Brasiliorchis R.Singer, S.Koehler & Carnevali	Brasiliorchis barbosae	(Loefgr.) R.B.Singer, S.Koehler & Carnevali		2n	40	-	5.54	Moraes, A. P., Engel, T. B., Forni-Martins, E. R., Barros, F., Félix, L., & Cabral, J. S. (2022) Are chromosome number and genome size associated with habit and environmental niche variables? Insights from the Neotropical orchids. Annals of Botany, 130(1), 11-25.
				Brasiliorchis chrysantha	(Barb.Rodr.) R.B.Singer, S.Koehler & Carnevali		2n	40	-	2.93	Moraes, A. P., Leitch, I. J., & Leitch, A. R. (2012). Chromosome studies in Orchidaceae: Karyotype divergence in Neotropical genera in subtribe Maxillariinae. Botanical Journal of the Linnean Society, 170(1), 29–39.
					(Barb.Rodr.) R.B.Singer, S.Koehler & Carnevali		2n	40	-	-	Moraes, A. P., Engel, T. B., Forni-Martins, E. R., Barros, F., Félix, L., & Cabral, J. S. (2022) Are chromosome number and genome size associated with habit and environmental niche variables? Insights from the Neotropical orchids. Annals of Botany, 130(1), 11-25.
				Brasiliorchis consanguinea	(Klotzsch) R.B.Singer, S.Koehler & Carnevali		2n	40	-	3.8	Moraes, A. P., Engel, T. B., Forni-Martins, E. R., Barros, F., Félix, L., & Cabral, J. S. (2022) Are chromosome number and genome size associated with habit and environmental niche variables? Insights from the Neotropical orchids. Annals of Botany, 130(1), 11-25.
				Brasiliorchis gracilis	(Lodd., G.Lodd. & W.Lodd.) R.B.Singer, S.Koehler & Carnevali		2n	40	-	2.84	Moraes, A. P., Leitch, I. J., & Leitch, A. R. (2012). Chromosome studies in Orchidaceae: Karyotype divergence in Neotropical genera in subtribe Maxillariinae. Botanical Journal of the Linnean Society, 170(1), 29–39.
				Brasiliorchis kautskyi	(Pabst) R.B.Singer, S.Koehler & Carnevali		2n	40	-	-	Moraes, A. P., Leitch, I. J., & Leitch, A. R. (2012). Chromosome studies in Orchidaceae: Karyotype divergence in Neotropical genera in subtribe Maxillariinae. Botanical Journal of the Linnean Society, 170(1), 29–39.
				Brasiliorchis marginata	(Lindl.) R.B.Singer, S.Koehler & Carnevali		2n	40	-	3.36	Moraes, A. P., Leitch, I. J., & Leitch, A. R. (2012). Chromosome studies in Orchidaceae: Karyotype divergence in Neotropical genera in subtribe Maxillariinae. Botanical Journal of the Linnean Society, 170(1), 29–39.
					(Lindl.) R.B.Singer, S.Koehler & Carnevali		2n	40	-	-	Moraes, A. P., Engel, T. B., Forni-Martins, E. R., Barros, F., Félix, L., & Cabral, J. S. (2022) Are chromosome number and genome size associated with habit and environmental niche variables? Insights from the Neotropical orchids. Annals of Botany, 130(1), 11-25.
				Brasiliorchis monantha	(Barb.Rodr.) Campacci		2n	40	-	-	Moraes, A. P., Engel, T. B., Forni-Martins, E. R., Barros, F., Félix, L., & Cabral, J. S. (2022) Are chromosome number and genome size associated with habit and environmental niche variables? Insights from the Neotropical orchids. Annals of Botany, 130(1), 11-25.
				Brasiliorchis phoenicanthera	(Barb.Rodr.) R.B.Singer, S.Koehler & Carnevali		2n	40	-	3.19	Moraes, A. P., Leitch, I. J., & Leitch, A. R. (2012). Chromosome studies in Orchidaceae: Karyotype divergence in Neotropical genera in subtribe Maxillariinae. Botanical Journal of the Linnean Society, 170(1), 29–39.
				Brasiliorchis picta	(Hook.) R.B.Singer, S.Koehler & Carnevali		2n	40	-	3.38	Moraes, A. P., Leitch, I. J., & Leitch, A. R. (2012). Chromosome studies in Orchidaceae: Karyotype divergence in Neotropical genera in subtribe Maxillariinae. Botanical Journal of the Linnean Society, 170(1), 29–39.
				Brasiliorchis porphyrostele	(Rchb.f.) R.B.Singer, S.Koehler & Carnevali		2n	40	-	3.41	Moraes, A. P., Leitch, I. J., & Leitch, A. R. (2012). Chromosome studies in Orchidaceae: Karyotype divergence in Neotropical genera in subtribe Maxillariinae. Botanical Journal of the Linnean Society, 170(1), 29–39.
				Brasiliorchis schunkeana	(Campacci & Kautsky) R.B.Singer, S.Koehler & Carnevali		2n	40	-	4.19	Moraes, A. P., Leitch, I. J., & Leitch, A. R. (2012). Chromosome studies in Orchidaceae: Karyotype divergence in Neotropical genera in subtribe Maxillariinae. Botanical Journal of the Linnean Society, 170(1), 29–39.
				Brasiliorchis ubatubana	(Hoehne) R.B.Singer, S.Koehler & Carnevali		2n	40	-	3.62	Moraes, A. P., Leitch, I. J., & Leitch, A. R. (2012). Chromosome studies in Orchidaceae: Karyotype divergence in Neotropical genera in subtribe Maxillariinae. Botanical Journal of the Linnean Society, 170(1), 29–39.
			Camaridium Lindl.	Camaridium carinatum	(Barb.Rodr.) Hoehne		2n	38	-	1.93	Moraes, A. P., Engel, T. B., Forni-Martins, E. R., Barros, F., Félix, L., & Cabral, J. S. (2022) Are chromosome number and genome size associated with habit and environmental niche variables? Insights from the Neotropical orchids. Annals of Botany, 130(1), 11-25.
				Camaridium densum	(Lindl.) M.A.Blanco		2n	38	-	-	Blumenschein, A., & Paker, I. U. (1963). Número de cromossomas nas Maxillariinae (Orchidaceae). Ciência e Cultura, 15, 255.
				Camaridium ochroleucum	Lindl.		2n	40	-	-	Blumenschein, A., & Paker, I. U. (1963). Número de cromossomas nas Maxillariinae (Orchidaceae). Ciência e Cultura, 15, 255.
							-	-	-	4.23	Moraes, A. P., Engel, T. B., Forni-Martins, E. R., Barros, F., Félix, L., & Cabral, J. S. (2022) Are chromosome number and genome size associated with habit and environmental niche variables? Insights from the Neotropical orchids. Annals of Botany, 130(1), 11-25.
				Camaridium vestitum	(Sw.) Lindl.		2n	40	-	-	Blumenschein, A., & Paker, I. U. (1963). Número de cromossomas nas Maxillariinae (Orchidaceae). Ciência e Cultura, 15, 255.
							-	-	-	1.88	Moraes, A. P., Engel, T. B., Forni-Martins, E. R., Barros, F., Félix, L., & Cabral, J. S. (2022) Are chromosome number and genome size associated with habit and environmental niche variables? Insights from the Neotropical orchids. Annals of Botany, 130(1), 11-25.
			Christensonella Szlach., Mytnik, Górniak & Smiszek	Christensonella echinophyta	(Barb.Rodr.) Szlach., Mytnik, Górniak & Smiszek		-	-	-	3.94	Moraes, A. P., Engel, T. B., Forni-Martins, E. R., Barros, F., Félix, L., & Cabral, J. S. (2022) Are chromosome number and genome size associated with habit and environmental niche variables? Insights from the Neotropical orchids. Annals of Botany, 130(1), 11-25.
				Christensonella ferdinandiana	(Barb.Rodr.) Szlach., Mytnik, Górniak & Smiszek		2n	36	-	-	Koehler, S., Cabral, J. S., Whitten, W. M., Williams, N. H., Singer, R. B., Neubig, K. M., Guerra, M., Souza, A. P., & Amaral, M. D. C. E. (2008). Molecular phylogeny of the neotropical genus Christensonella (Orchidaceae, Maxillariinae): Species delimitation and insights into chromosome evolution. Annals of Botany, 102(4), 491–507.
				Christensonella neowiedii	(Rchb.f.) S.Koehler		2n	36	-	-	Koehler, S., Cabral, J. S., Whitten, W. M., Williams, N. H., Singer, R. B., Neubig, K. M., Guerra, M., Souza, A. P., & Amaral, M. D. C. E. (2008). Molecular phylogeny of the neotropical genus Christensonella (Orchidaceae, Maxillariinae): Species delimitation and insights into chromosome evolution. Annals of Botany, 102(4), 491–507.
					(Rchb.f.) S.Koehler		2n	36	-	3.67	Moraes, A. P., Leitch, I. J., & Leitch, A. R. (2012). Chromosome studies in Orchidaceae: Karyotype divergence in Neotropical genera in subtribe Maxillariinae. Botanical Journal of the Linnean Society, 170(1), 29–39.
				Christensonella pachyphylla	(Schltr. ex Hoehne) Szlach., Mytnik, Górniak & Smiszek		2n	36	-	-	Koehler, S., Cabral, J. S., Whitten, W. M., Williams, N. H., Singer, R. B., Neubig, K. M., Guerra, M., Souza, A. P., & Amaral, M. D. C. E. (2008). Molecular phylogeny of the neotropical genus Christensonella (Orchidaceae, Maxillariinae): Species delimitation and insights into chromosome evolution. Annals of Botany, 102(4), 491–507.
							2n	36	-	-	Moraes, A. P., Leitch, I. J., & Leitch, A. R. (2012). Chromosome studies in Orchidaceae: Karyotype divergence in Neotropical genera in subtribe Maxillariinae. Botanical Journal of the Linnean Society, 170(1), 29–39.
							-	-	-	4.79	Moraes, A. P., Engel, T. B., Forni-Martins, E. R., Barros, F., Félix, L., & Cabral, J. S. (2022) Are chromosome number and genome size associated with habit and environmental niche variables? Insights from the Neotropical orchids. Annals of Botany, 130(1), 11-25.
				Christensonella paranaensis	(Barb.Rodr.) S.Koehler		2n	38	-	-	Koehler, S., Cabral, J. S., Whitten, W. M., Williams, N. H., Singer, R. B., Neubig, K. M., Guerra, M., Souza, A. P., & Amaral, M. D. C. E. (2008). Molecular phylogeny of the neotropical genus Christensonella (Orchidaceae, Maxillariinae): Species delimitation and insights into chromosome evolution. Annals of Botany, 102(4), 491–507.
				Christensonella pumila	(Hook.) Szlach., Mytnik, Górniak & Smiszek		2n	36	-	3.37	Moraes, A. P., Leitch, I. J., & Leitch, A. R. (2012). Chromosome studies in Orchidaceae: Karyotype divergence in Neotropical genera in subtribe Maxillariinae. Botanical Journal of the Linnean Society, 170(1), 29–39.
							2n	36	-	-	Moraes, A. P., Engel, T. B., Forni-Martins, E. R., Barros, F., Félix, L., & Cabral, J. S. (2022) Are chromosome number and genome size associated with habit and environmental niche variables? Insights from the Neotropical orchids. Annals of Botany, 130(1), 11-25.
				Christensonella subulata	(Lindl.) Szlach., Mytnik, Górniak & Smiszek		2n	38	-	-	Blumenschein, A., & Paker, I. U. (1963). Número de cromossomas nas Maxillariinae (Orchidaceae). Ciência e Cultura, 15, 255.
							2n	38	-	-	Koehler, S., Cabral, J. S., Whitten, W. M., Williams, N. H., Singer, R. B., Neubig, K. M., Guerra, M., Souza, A. P., & Amaral, M. D. C. E. (2008). Molecular phylogeny of the neotropical genus Christensonella (Orchidaceae, Maxillariinae): Species delimitation and insights into chromosome evolution. Annals of Botany, 102(4), 491–507.
							2n	76	-	-	Koehler, S., Cabral, J. S., Whitten, W. M., Williams, N. H., Singer, R. B., Neubig, K. M., Guerra, M., Souza, A. P., & Amaral, M. D. C. E. (2008). Molecular phylogeny of the neotropical genus Christensonella (Orchidaceae, Maxillariinae): Species delimitation and insights into chromosome evolution. Annals of Botany, 102(4), 491–507.
							2n	38	-	3.58	Moraes, A. P., Leitch, I. J., & Leitch, A. R. (2012). Chromosome studies in Orchidaceae: Karyotype divergence in Neotropical genera in subtribe Maxillariinae. Botanical Journal of the Linnean Society, 170(1), 29–39.
				Christensonella uncata	(Lindl.) Szlach., Mytnik, Górniak & Smiszek		2n	36	-	1.85	Moraes, A. P., Leitch, I. J., & Leitch, A. R. (2012). Chromosome studies in Orchidaceae: Karyotype divergence in Neotropical genera in subtribe Maxillariinae. Botanical Journal of the Linnean Society, 170(1), 29–39.
			Heterotaxis Lindl.	Heterotaxis brasiliensis	(Brieger & Illg) F.Barros		2n	42	-	4.32	Moraes, A. P., Simões, A. O., Alayon, D. I. O., De Barros, F., & Forni-Martins, E. R. (2016). Detecting mechanisms of karyotype evolution in Heterotaxis (Orchidaceae). PLoS ONE, 11(11), 1–18.
				Heterotaxis discolor	(Lodd. ex Lindl.) Ojeda & Carnevali		2n	42	-	-	Cabral, J. S., Felix, L. P., & Guerra, M. (2006). Heterochromatin diversity and its co-localization with 5S and 45S rDNA sites in chromosomes of four Maxillaria species (Orchidaceae). Genetics and Molecular Biology, 29(4), 659–664.
							2n	42	-	-	Félix, L. P., & Guerra, M. (2000). Cytogenetics and cytotaxonomy of some Brazilian species of Cymbidioid orchids. Genetics and Molecular Biology, 23(4), 957–978.
							2n	42	-	-	Moraes, A. P., Simões, A. O., Alayon, D. I. O., De Barros, F., & Forni-Martins, E. R. (2016). Detecting mechanisms of karyotype evolution in Heterotaxis (Orchidaceae). PLoS ONE, 11(11), 1–18.
				Heterotaxis equitans	(Schltr.) Ojeda & Carnevali		2n	42	-	3.85	Moraes, A. P., Simões, A. O., Alayon, D. I. O., De Barros, F., & Forni-Martins, E. R. (2016). Detecting mechanisms of karyotype evolution in Heterotaxis (Orchidaceae). PLoS ONE, 11(11), 1–18.
							2n	42	-	-	Moraes, A. P., Engel, T. B., Forni-Martins, E. R., Barros, F., Félix, L., & Cabral, J. S. (2022) Are chromosome number and genome size associated with habit and environmental niche variables? Insights from the Neotropical orchids. Annals of Botany, 130(1), 11-25.
				Heterotaxis superflua	(Rchb.f.) F.Barros		2n	42	-	3.83	Moraes, A. P., Simões, A. O., Alayon, D. I. O., De Barros, F., & Forni-Martins, E. R. (2016). Detecting mechanisms of karyotype evolution in Heterotaxis (Orchidaceae). PLoS ONE, 11(11), 1–18.
							2n	42	-	-	Moraes, A. P., Engel, T. B., Forni-Martins, E. R., Barros, F., Félix, L., & Cabral, J. S. (2022) Are chromosome number and genome size associated with habit and environmental niche variables? Insights from the Neotropical orchids. Annals of Botany, 130(1), 11-25.
				Heterotaxis valenzuelana	(A.Rich.) Ojeda & Carnevali		2n	40	-	3.73	Moraes, A. P., Simões, A. O., Alayon, D. I. O., De Barros, F., & Forni-Martins, E. R. (2016). Detecting mechanisms of karyotype evolution in Heterotaxis (Orchidaceae). PLoS ONE, 11(11), 1–18.
				Heterotaxis villosa	(Barb.Rodr.) F.Barros		2n	42	-	4.375	Moraes, A. P., Simões, A. O., Alayon, D. I. O., De Barros, F., & Forni-Martins, E. R. (2016). Detecting mechanisms of karyotype evolution in Heterotaxis (Orchidaceae). PLoS ONE, 11(11), 1–18.
				Heterotaxis violaceopunctata	(Rchb.f.) F.Barros		2n	42	-	4.25	Moraes, A. P., Simões, A. O., Alayon, D. I. O., De Barros, F., & Forni-Martins, E. R. (2016). Detecting mechanisms of karyotype evolution in Heterotaxis (Orchidaceae). PLoS ONE, 11(11), 1–18.
			Mapinguari Carnevali & R.B.Singer	Mapinguari desvauxianus	(Rchb.f.) Carnevali & R.B.Singer		2n	36	-	-	Blumenschein, A., & Paker, I. U. (1963). Número de cromossomas nas Maxillariinae (Orchidaceae). Ciência e Cultura, 15, 255.
							2n	40	-	-	Cabral, J. S., Felix, L. P., & Guerra, M. (2006). Heterochromatin diversity and its co-localization with 5S and 45S rDNA sites in chromosomes of four Maxillaria species (Orchidaceae). Genetics and Molecular Biology, 29(4), 659–664.
							2n	40	-	3.27	Moraes, A. P., Engel, T. B., Forni-Martins, E. R., Barros, F., Félix, L., & Cabral, J. S. (2022) Are chromosome number and genome size associated with habit and environmental niche variables? Insights from the Neotropical orchids. Annals of Botany, 130(1), 11-25.
			Maxillaria Ruiz & Pav.	Maxillaria bradei	Schltr. ex Hoehne		2n	40	-	2.13	Moraes, A. P., Engel, T. B., Forni-Martins, E. R., Barros, F., Félix, L., & Cabral, J. S. (2022) Are chromosome number and genome size associated with habit and environmental niche variables? Insights from the Neotropical orchids. Annals of Botany, 130(1), 11-25.
				Maxillaria crocea	Lindl.		2n	40	-	-	Blumenschein, A., & Paker, I. U. (1963). Número de cromossomas nas Maxillariinae (Orchidaceae). Ciência e Cultura, 15, 255.
							-	-	-	2.77	Moraes, A. P., Engel, T. B., Forni-Martins, E. R., Barros, F., Félix, L., & Cabral, J. S. (2022) Are chromosome number and genome size associated with habit and environmental niche variables? Insights from the Neotropical orchids. Annals of Botany, 130(1), 11-25.
				Maxillaria grandiflora	(Kunth) Lindl.		2n	40	-	-	Blumenschein, A., & Paker, I. U. (1963). Número de cromossomas nas Maxillariinae (Orchidaceae). Ciência e Cultura, 15, 255.
				Maxillaria kegelii	Rchb.f.		2n	40	-	2.83	Moraes, A. P., Engel, T. B., Forni-Martins, E. R., Barros, F., Félix, L., & Cabral, J. S. (2022) Are chromosome number and genome size associated with habit and environmental niche variables? Insights from the Neotropical orchids. Annals of Botany, 130(1), 11-25.
				Maxillaria leucaimata	Barb.Rodr.		2n	40	-	2.29	Moraes, A. P., Engel, T. B., Forni-Martins, E. R., Barros, F., Félix, L., & Cabral, J. S. (2022) Are chromosome number and genome size associated with habit and environmental niche variables? Insights from the Neotropical orchids. Annals of Botany, 130(1), 11-25.
				Maxillaria ochroleuca	Lodd. ex Lindl.		2n	40	-	-	Blumenschein, A., & Paker, I. U. (1963). Número de cromossomas nas Maxillariinae (Orchidaceae). Ciência e Cultura, 15, 255.
				Maxillaria parkeri	Hook.		2n	40	-	-	Moraes, A. P., Engel, T. B., Forni-Martins, E. R., Barros, F., Félix, L., & Cabral, J. S. (2022) Are chromosome number and genome size associated with habit and environmental niche variables? Insights from the Neotropical orchids. Annals of Botany, 130(1), 11-25.
				Maxillaria setigera	Lindl.		2n	40	-	-	Blumenschein, A., & Paker, I. U. (1963). Número de cromossomas nas Maxillariinae (Orchidaceae). Ciência e Cultura, 15, 255.
							2n	40	-	-	Moraes, A. P., Engel, T. B., Forni-Martins, E. R., Barros, F., Félix, L., & Cabral, J. S. (2022) Are chromosome number and genome size associated with habit and environmental niche variables? Insights from the Neotropical orchids. Annals of Botany, 130(1), 11-25.
			Maxillariella M.A.Blanco & Carnevali	Maxillariella alba	(Hook.) M.A.Blanco & Carnevali		2n	40	-	-	Blumenschein, A., & Paker, I. U. (1963). Número de cromossomas nas Maxillariinae (Orchidaceae). Ciência e Cultura, 15, 255.
							-	-	-	3.45	Moraes, A. P., Engel, T. B., Forni-Martins, E. R., Barros, F., Félix, L., & Cabral, J. S. (2022) Are chromosome number and genome size associated with habit and environmental niche variables? Insights from the Neotropical orchids. Annals of Botany, 130(1), 11-25.
				Maxillariella ponerantha	(Rchb.f.) M.A.Blanco & Carnevali		2n	40	-	-	Blumenschein, A., & Paker, I. U. (1963). Número de cromossomas nas Maxillariinae (Orchidaceae). Ciência e Cultura, 15, 255.
				Maxillariella procurrens	(Lindl.) M.A.Blanco & Carnevali		2n	40	-	-	Blumenschein, A., & Paker, I. U. (1963). Número de cromossomas nas Maxillariinae (Orchidaceae). Ciência e Cultura, 15, 255.
				Maxillariella robusta	(Barb.Rodr.) M.A.Blanco & Carnevali		2n	40	-	2.64	Moraes, A. P., Engel, T. B., Forni-Martins, E. R., Barros, F., Félix, L., & Cabral, J. S. (2022) Are chromosome number and genome size associated with habit and environmental niche variables? Insights from the Neotropical orchids. Annals of Botany, 130(1), 11-25.
				Maxillariella tenuifolia	(Lindl.) M.A.Blanco & Carnevali		2n	40	-	2.98	Moraes, A. P., Engel, T. B., Forni-Martins, E. R., Barros, F., Félix, L., & Cabral, J. S. (2022) Are chromosome number and genome size associated with habit and environmental niche variables? Insights from the Neotropical orchids. Annals of Botany, 130(1), 11-25.
				Maxillariella variabilis	(Bateman ex Lindl.) M.A.Blanco & Carnevali		2n	40	-	-	Blumenschein, A., & Paker, I. U. (1963). Número de cromossomas nas Maxillariinae (Orchidaceae). Ciência e Cultura, 15, 255.
					(Bateman ex Lindl.) M.A.Blanco & Carnevali		-	-	-	2.58	Moraes, A. P., Engel, T. B., Forni-Martins, E. R., Barros, F., Félix, L., & Cabral, J. S. (2022) Are chromosome number and genome size associated with habit and environmental niche variables? Insights from the Neotropical orchids. Annals of Botany, 130(1), 11-25.
			Mormolyca Fenzl, Denkschr.	Mormolyca ringens	(Lindl.) Gentil		2n	40	-	1.89	Moraes, A. P., Engel, T. B., Forni-Martins, E. R., Barros, F., Félix, L., & Cabral, J. S. (2022) Are chromosome number and genome size associated with habit and environmental niche variables? Insights from the Neotropical orchids. Annals of Botany, 130(1), 11-25.
				Mormolyca rufescens	(Lindl.) M.A.Blanco		2n	40	-	-	Blumenschein, A., & Paker, I. U. (1963). Número de cromossomas nas Maxillariinae (Orchidaceae). Ciência e Cultura, 15, 255.
							2n	40	-	-	Félix, L. P., & Guerra, M. (2000). Cytogenetics and cytotaxonomy of some Brazilian species of Cymbidioid orchids. Genetics and Molecular Biology, 23(4), 957–978.
							2n	40	-	2.08	Moraes, A. P., Engel, T. B., Forni-Martins, E. R., Barros, F., Félix, L., & Cabral, J. S. (2022) Are chromosome number and genome size associated with habit and environmental niche variables? Insights from the Neotropical orchids. Annals of Botany, 130(1), 11-25.
			Nitidobulbon Ojeda, Carnevali & G.A. Romero	Nitidobulbon nasutum	(Rchb.f.) Ojeda & Carnevali		2n	46	-	-	Moraes, A. P., Engel, T. B., Forni-Martins, E. R., Barros, F., Félix, L., & Cabral, J. S. (2022) Are chromosome number and genome size associated with habit and environmental niche variables? Insights from the Neotropical orchids. Annals of Botany, 130(1), 11-25.
			Ornithidium Salisb. ex R.Br.	Ornithidium aureum	Poepp. & Endl.		2n	40	-	-	Blumenschein, A., & Paker, I. U. (1963). Número de cromossomas nas Maxillariinae (Orchidaceae). Ciência e Cultura, 15, 255.
				Ornithidium pendens	(Pabst) Senghas		2n	40	-	-	Blumenschein, A., & Paker, I. U. (1963). Número de cromossomas nas Maxillariinae (Orchidaceae). Ciência e Cultura, 15, 255.
				Ornithidium pendulum	(Poepp. & Endl.) Cogn.		2n	40	-	-	Blumenschein, A., & Paker, I. U. (1963). Número de cromossomas nas Maxillariinae (Orchidaceae). Ciência e Cultura, 15, 255.
							-	-	-	2.09	Moraes, A. P., Engel, T. B., Forni-Martins, E. R., Barros, F., Félix, L., & Cabral, J. S. (2022) Are chromosome number and genome size associated with habit and environmental niche variables? Insights from the Neotropical orchids. Annals of Botany, 130(1), 11-25.
				Ornithidium semiscabrum	Lindl.		2n	40	-	-	Blumenschein, A., & Paker, I. U. (1963). Número de cromossomas nas Maxillariinae (Orchidaceae). Ciência e Cultura, 15, 255.
			Rhetinantha M.A.Blanco	Rhetinantha cerifera	(Barb.Rodr.) M.A.Blanco		2n	38	-	2.72	Moraes, A. P., Engel, T. B., Forni-Martins, E. R., Barros, F., Félix, L., & Cabral, J. S. (2022) Are chromosome number and genome size associated with habit and environmental niche variables? Insights from the Neotropical orchids. Annals of Botany, 130(1), 11-25.
				Rhetinantha friedrichsthalii	(Rchb.f.) M.A.Blanco		2n	36	-	3.25	Moraes, A. P., Engel, T. B., Forni-Martins, E. R., Barros, F., Félix, L., & Cabral, J. S. (2022) Are chromosome number and genome size associated with habit and environmental niche variables? Insights from the Neotropical orchids. Annals of Botany, 130(1), 11-25.
				Rhetinantha notylioglossa	(Rchb.f.) M.A.Blanco		2n	38	-	-	Cabral, J. S., Felix, L. P., & Guerra, M. (2006). Heterochromatin diversity and its co-localization with 5S and 45S rDNA sites in chromosomes of four Maxillaria species (Orchidaceae). Genetics and Molecular Biology, 29(4), 659–664.
				Rhetinantha scorpioidea	(Kraenzl.) M.A.Blanco		2n	38	-	-	Blumenschein, A., & Paker, I. U. (1963). Número de cromossomas nas Maxillariinae (Orchidaceae). Ciência e Cultura, 15, 255.
			Rudolfiella Hoehne	Rudolfiella aurantiaca	(Lindl.) Hoehne		2n	40	-	3.06	Moraes, A. P., Koehler, S., Cabral, J. S., Gomes, S. S. L., Viccini, L. F., Barros, F., Felix, L. P., Guerra, M., & Forni-Martins, E. R. (2017). Karyotype diversity and genome size variation in Neotropical Maxillariinae orchids. Plant Biology, 19(2), 298–308.
			Scuticaria Lindl.	Scuticaria hadwenii	(Lindl.) Planch.		2n	40	-	5.69	Moraes, A. P., Koehler, S., Cabral, J. S., Gomes, S. S. L., Viccini, L. F., Barros, F., Felix, L. P., Guerra, M., & Forni-Martins, E. R. (2017). Karyotype diversity and genome size variation in Neotropical Maxillariinae orchids. Plant Biology, 19(2), 298–308.
				Scuticaria steelei	(Hook.) Lindl.		2n	40	-	5.59	Moraes, A. P., Engel, T. B., Forni-Martins, E. R., Barros, F., Félix, L., & Cabral, J. S. (2022) Are chromosome number and genome size associated with habit and environmental niche variables? Insights from the Neotropical orchids. Annals of Botany, 130(1), 11-25.
			Trigonidium Lindl.	Trigonidium acuminatum	Bateman ex Lindl.		2n	40	-	-	Félix, L. P., & Guerra, M. (2000). Cytogenetics and cytotaxonomy of some Brazilian species of Cymbidioid orchids. Genetics and Molecular Biology, 23(4), 957–978.
							-	-	-	1.79	Moraes, A. P., Engel, T. B., Forni-Martins, E. R., Barros, F., Félix, L., & Cabral, J. S. (2022) Are chromosome number and genome size associated with habit and environmental niche variables? Insights from the Neotropical orchids. Annals of Botany, 130(1), 11-25.
				Trigonidium egertonianum	Bateman ex Lindl.		2n	40	-	1.7	Moraes, A. P., Leitch, I. J., & Leitch, A. R. (2012). Chromosome studies in Orchidaceae: Karyotype divergence in Neotropical genera in subtribe Maxillariinae. Botanical Journal of the Linnean Society, 170(1), 29–39.
				Trigonidium obtusum	Lindl.		2n	40	-	-	Félix, L. P., & Guerra, M. (2000). Cytogenetics and cytotaxonomy of some Brazilian species of Cymbidioid orchids. Genetics and Molecular Biology, 23(4), 957–978.
							-	-	-	1.72	Moraes, A. P., Engel, T. B., Forni-Martins, E. R., Barros, F., Félix, L., & Cabral, J. S. (2022) Are chromosome number and genome size associated with habit and environmental niche variables? Insights from the Neotropical orchids. Annals of Botany, 130(1), 11-25.
			Xylobium Lindl.	Xylobium foveatum	(Lindl.) G.Nicholson		2n	40	-	-	Félix, L. P., & Guerra, M. (2000). Cytogenetics and cytotaxonomy of some Brazilian species of Cymbidioid orchids. Genetics and Molecular Biology, 23(4), 957–978.
							-	-	-	4.47	Moraes, A. P., Koehler, S., Cabral, J. S., Gomes, S. S. L., Viccini, L. F., Barros, F., Felix, L. P., Guerra, M., & Forni-Martins, E. R. (2017). Karyotype diversity and genome size variation in Neotropical Maxillariinae orchids. Plant Biology, 19(2), 298–308.
				Xylobium variegatum	(Ruiz & Pav.) Garay & Dunst.		2n	40	-	3.74	Moraes, A. P., Koehler, S., Cabral, J. S., Gomes, S. S. L., Viccini, L. F., Barros, F., Felix, L. P., Guerra, M., & Forni-Martins, E. R. (2017). Karyotype diversity and genome size variation in Neotropical Maxillariinae orchids. Plant Biology, 19(2), 298–308.
			Lycaste Lindl.	Lycaste macrobulbon	(Hook.) Lindl.		2n	40	-	-	Moraes, A. P., Leitch, I. J., & Leitch, A. R. (2012). Chromosome studies in Orchidaceae: Karyotype divergence in Neotropical genera in subtribe Maxillariinae. Botanical Journal of the Linnean Society, 170(1), 29–39.
							-	-	-	3.63	Moraes, A. P., Koehler, S., Cabral, J. S., Gomes, S. S. L., Viccini, L. F., Barros, F., Felix, L. P., Guerra, M., & Forni-Martins, E. R. (2017). Karyotype diversity and genome size variation in Neotropical Maxillariinae orchids. Plant Biology, 19(2), 298–308.
				Lycaste macrophylla	(Poepp. & Endl.) Lindl.		2n	40	-	3.915	Moraes, A. P., Koehler, S., Cabral, J. S., Gomes, S. S. L., Viccini, L. F., Barros, F., Felix, L. P., Guerra, M., & Forni-Martins, E. R. (2017). Karyotype diversity and genome size variation in Neotropical Maxillariinae orchids. Plant Biology, 19(2), 298–308.
		Stanhopeinae Benth.	Coryanthes Hook.	Coryanthes speciosa	Hook.		2n	40	-	-	Felix, L. P. Guerra, M. (2000) Cytogenetics and cytotaxonomy of some Brazilian species of Cymbidioid orchids. Genetics and Molecular Biology 23, 957–978.
			Gongora Ruiz & Pav.	Gongora quinquenervis	Ruiz & Pavon		2n	40	-	-	Felix, L. P. Guerra, M. (2000) Cytogenetics and cytotaxonomy of some Brazilian species of Cymbidioid orchids. Genetics and Molecular Biology 23, 957–978.

## Sheet: Apenas brasileiros
	Subfamily	Tribe	Subtribe	Genus	Species: 333 sp analisadas pelos grupos brasileiros	Authority	Cited as	Ploidy	chromosome number	B_chromosome	GS	Reference
	Orchidoideae			Prescottia	Prescottia plantaginea	Lindl.		2n	48	-	-	Felix, L. P. & Guerra, M. (2005). Basic chromosome numbers of terrestrial orchids. Plant Systematics and Evolution, 254: 131-148.
								n	24	-	-	Felix C.M.P., Lucena R.F.P., Felix L.P., Cordeiro J.M.P., Santos A.M.S. & Bonifácio K. (2019). In IAPT Chromosome Data 31. Taxon, 68(6): 1374-1380.
					Prescottia densiflora	(Brongn.) Lindl.		2n	48	-	-	Felix, L. P. & Guerra, M. (2005). Basic chromosome numbers of terrestrial orchids. Plant Systematics and Evolution, 254: 131-148.
					Prescottia leptostachya	Lindl.		2n	48	-	-	Felix, L. P. & Guerra, M. (2005). Basic chromosome numbers of terrestrial orchids. Plant Systematics and Evolution, 254: 131-148.
					Prescottia oligantha	(Sw.) Lindl.	Prescottia microrhiza B. Rodr.	n	48	-	-	Felix, L. P. & Guerra, M. (2005). Basic chromosome numbers of terrestrial orchids. Plant Systematics and Evolution, 254: 131-148.
					Prescottia phleoides	Lindl.		2n	48	-	-	Felix, L. P. & Guerra, M. (2005). Basic chromosome numbers of terrestrial orchids. Plant Systematics and Evolution, 254: 131-148.
					Prescottia stachyodes	(Sw.) Lindl.		2n	48	-	-	Felix, L. P. & Guerra, M. (2005). Basic chromosome numbers of terrestrial orchids. Plant Systematics and Evolution, 254: 131-148.
								n	14	-	-	Felix, L. P. & Guerra, M. (2005). Basic chromosome numbers of terrestrial orchids. Plant Systematics and Evolution, 254: 131-148.
					Cyclopogon multiflorus	Schltr.		n	14	-	-	Felix, L. P. & Guerra, M. (2005). Basic chromosome numbers of terrestrial orchids. Plant Systematics and Evolution, 254: 131-148.
					Cyclopogon chloroleucus	Barb.Rodr.		n	18	-	-	Felix, L. P. & Guerra, M. (2005). Basic chromosome numbers of terrestrial orchids. Plant Systematics and Evolution, 254: 131-148.
				Eltroplectris	Eltroplectris calcarata	(Sw.) Garay & H.R. Sweet		n	21	-	-	Guimarães L.R.S., Mercado-Ruaro P., Corrêa A.M., Salazar G.A. & Barros F. (2015). Chromosome studies in Spiranthinae and Cranichidinae (Orchidaceae). Brazilian Journal of Botany, 38(2): 333-342.
								n	23	-	-	Guimarães L.R.S., Mercado-Ruaro P., Corrêa A.M., Salazar G.A. & Barros F. (2015). Chromosome studies in Spiranthinae and Cranichidinae (Orchidaceae). Brazilian Journal of Botany, 38(2): 333-342.
				Mesadenella	Mesadenella pumila	(Vell.) Campacci	Mesadenella cuspidata (Lindl.) Garay	n	19	-	-	Guimarães L.R.S., Mercado-Ruaro P., Corrêa A.M., Salazar G.A. & Barros F. (2015). Chromosome studies in Spiranthinae and Cranichidinae (Orchidaceae). Brazilian Journal of Botany, 38(2): 333-342.
								n	21	-	-	Guimarães L.R.S., Mercado-Ruaro P., Corrêa A.M., Salazar G.A. & Barros F. (2015). Chromosome studies in Spiranthinae and Cranichidinae (Orchidaceae). Brazilian Journal of Botany, 38(2): 333-342.
					Pelexia tamanduensis	(Kraenzl.) Schltr.		n	23	-	-	Felix, L. P. & Guerra, M. (2005). Basic chromosome numbers of terrestrial orchids. Plant Systematics and Evolution, 254: 131-148.
								n	23	-	-	Felix, L. P. & Guerra, M. (2005). Basic chromosome numbers of terrestrial orchids. Plant Systematics and Evolution, 254: 131-148.
					Pelexia cf. viridis	(Cogn.) Schltr.		2n	46	-	-	Felix, L. P. & Guerra, M. (2005). Basic chromosome numbers of terrestrial orchids. Plant Systematics and Evolution, 254: 131-148.
				Sacoila	Sacoila hassleri	(Cogn.) Garay	Pelexia longifolia (Cogn.) Hoehne	n	23	-	-	Felix, L. P. & Guerra, M. (2005). Basic chromosome numbers of terrestrial orchids. Plant Systematics and Evolution, 254: 131-148.
								n	23	-	-	Felix, L. P. & Guerra, M. (2005). Basic chromosome numbers of terrestrial orchids. Plant Systematics and Evolution, 254: 131-148.
								n	23	-	-	Felix, L. P. & Guerra, M. (2005). Basic chromosome numbers of terrestrial orchids. Plant Systematics and Evolution, 254: 131-148.
					Sarcoglottis biflora	(Vell.) Schltr.		n	46	-	-	Felix, L. P. & Guerra, M. (2005). Basic chromosome numbers of terrestrial orchids. Plant Systematics and Evolution, 254: 131-148.
								n	23	-	-	Felix, L. P. & Guerra, M. (2005). Basic chromosome numbers of terrestrial orchids. Plant Systematics and Evolution, 254: 131-148.
				Sauroglossum	Sauroglossum elatum	Lindl.		n	23	-	-	Guimarães L.R.S., Mercado-Ruaro P., Corrêa A.M., Salazar G.A. & Barros F. (2015). Chromosome studies in Spiranthinae and Cranichidinae (Orchidaceae). Brazilian Journal of Botany, 38(2): 333-342.
				Thelyschista	Thelyschista ghillanyi	(Pabst) Garay		n	23	-	-	Felix, L. P. & Guerra, M. (2005). Basic chromosome numbers of terrestrial orchids. Plant Systematics and Evolution, 254: 131-148.
		Orchideae	Habenariinae	Habenaria	Habenaria aranifera	Lindl.		2n	22			Moraes, A. P., Vale, A., Rodrigues dos Santos, R., Venturini, D. S. V., Felix, L., Mercado Ruaro, P., Salazar, G., Batista, J. Chromosome number overview in Habenaria (Habenariinae, Orchideae, Orchidaceae): a new smallest diploid number and insight on chromosome number evolution in a karyotypically variable genus. Botanical Journal of the Linnean Society (submitted).
					Habenaria cryptophila	B. Rodr.		2n	42	-	-	Felix, L. P. & Guerra, M. 1998. Cytogenetic studies on species of Habenaria (Orchidoideae: Orchidaceae) occurring in the northeast of Brazil. Lindleyana 13(4): 224–230.
								2n	42	-	-	Felix, L. P. & Guerra, M. 2005. Basic chromosome numbers of terrestrial orchids. Pl. Syst. Evol. 254: 131–148.
					Habenaria fluminensis	Hoehne	Habenaria urbaniana Cogn.	2n	42	-	-	Felix, L. P. & M. Guerra. 2005. Basic chromosome numbers of terrestrial orchids. Pl. Syst. Evol. 254: 131–148.
					Habenaria guilleminii	Rchb.f.		2n	84	-	-	Moraes, A. P., Vale, A., Rodrigues dos Santos, R., Venturini, D. S. V., Felix, L., Mercado Ruaro, P., Salazar, G., Batista, J. Chromosome number overview in Habenaria (Habenariinae, Orchideae, Orchidaceae): a new smallest diploid number and insight on chromosome number evolution in a karyotypically variable genus. Botanical Journal of the Linnean Society (submitted).
					Habenaria hamata	B. Rodr.		2n	50	-	-	Felix, L. P. & M. Guerra. 1998. Cytogenetic studies on species of Habenaria (Orchidoideae: Orchidaceae) occurring in the northeast of Brazil. Lindleyana 13(4): 224–230.
					Habenaria heptadactyla	Rchb.f.		2n	22	-	-	Moraes, A. P., Vale, A., Rodrigues dos Santos, R., Venturini, D. S. V., Felix, L., Mercado Ruaro, P., Salazar, G., Batista, J. Chromosome number overview in Habenaria (Habenariinae, Orchideae, Orchidaceae): a new smallest diploid number and insight on chromosome number evolution in a karyotypically variable genus. Botanical Journal of the Linnean Society (submitted).
					Habenaria hexaptera	Lindl.		2n	c.84	-	-	Felix, L. P. & M. Guerra. 1998. Cytogenetic studies on species of Habenaria (Orchidoideae: Orchidaceae) occurring in the northeast of Brazil. Lindleyana 13(4): 224–230.
					Habenaria irwiniana	Bat. & Bianch.	Habenaria alpestris Cogn.	2n	c.21	-	-	Felix, L. P. & M. Guerra. 2005. Basic chromosome numbers of terrestrial orchids. Pl. Syst. Evol. 254: 131–148.
					Habenaria johannensis	Barb.Rodr.	Habenaria fastor Lindl. ex Warm.	2n	44	-	-	Felix, L. P. & M. Guerra. 2005. Basic chromosome numbers of terrestrial orchids. Pl. Syst. Evol. 254: 131–148.
								2n	44	-	-	Moraes, A. P., Vale, A., Rodrigues dos Santos, R., Venturini, D. S. V., Felix, L., Mercado Ruaro, P., Salazar, G., Batista, J. Chromosome number overview in Habenaria (Habenariinae, Orchideae, Orchidaceae): a new smallest diploid number and insight on chromosome number evolution in a karyotypically variable genus. Botanical Journal of the Linnean Society (submitted).
					Habenaria josephensis	B. Rodr.		2n	50	-	-	Felix, L. P. & M. Guerra. 1998. Cytogenetic studies on species of Habenaria (Orchidoideae: Orchidaceae) occurring in the northeast of Brazil. Lindleyana 13(4): 224–230.
								2n	50	-	-	Cordeiro, J. M. P.; Nascimento, S.; Santos, A.M.S.; Neto, E.M.; Santos, A.; Assis, F.N.M.; Felix, L.P. 2017. In IAPT/IOPB Chromosome Data 24. Taxon 66: 275-277
					Habenaria melvillei	Ridl.	Habenaria fastor Lindl. ex Warm.	2n	44	-	-	Felix, L. P. & M. Guerra. 2005. Basic chromosome numbers of terrestrial orchids. Pl. Syst. Evol. 254: 131–148.
					Habenaria obtusa	Lindl.		2n	50	-	-	Felix, L. P. & M. Guerra. 1998. Cytogenetic studies on species of Habenaria (Orchidoideae: Orchidaceae) occurring in the northeast of Brazil. Lindleyana 13(4): 224–230.
								2n	50	-	-	Felix, L. P. & M. Guerra. 2005. Basic chromosome numbers of terrestrial orchids. Pl. Syst. Evol. 254: 131–148.
								2n	c. 75	-	-	Felix, L. P. & M. Guerra. 2005. Basic chromosome numbers of terrestrial orchids. Pl. Syst. Evol. 254: 131–148.
					Habenaria parviflora	Lindl.		n	21	-	-	Felix, L. P. & M. Guerra. 2005. Basic chromosome numbers of terrestrial orchids. Pl. Syst. Evol. 254: 131–148.
					Habenaria paulistana	Batista & Bianch.		2n	44	-	-	Moraes, A. P., Vale, A., Rodrigues dos Santos, R., Venturini, D. S. V., Felix, L., Mercado Ruaro, P., Salazar, G., Batista, J. Chromosome number overview in Habenaria (Habenariinae, Orchideae, Orchidaceae): a new smallest diploid number and insight on chromosome number evolution in a karyotypically variable genus. Botanical Journal of the Linnean Society (submitted).
					Habenaria repens	Nutt.		2n	42	-	-	Felix, L. P. & M. Guerra. 1998. Cytogenetic studies on species of Habenaria (Orchidoideae: Orchidaceae) occurring in the northeast of Brazil. Lindleyana 13(4): 224–230.
					Habenaria schenckii	Cogn.		2n	42	-	-	Felix, L. P. & M. Guerra. 1998. Cytogenetic studies on species of Habenaria (Orchidoideae: Orchidaceae) occurring in the northeast of Brazil. Lindleyana 13(4): 224–230.
					Habenaria strictissima	Rchb.f.		n	44	-	-	Moraes, A. P., Vale, A., Rodrigues dos Santos, R., Venturini, D. S. V., Felix, L., Mercado Ruaro, P., Salazar, G., Batista, J. Chromosome number overview in Habenaria (Habenariinae, Orchideae, Orchidaceae): a new smallest diploid number and insight on chromosome number evolution in a karyotypically variable genus. Botanical Journal of the Linnean Society (submitted).
					Habenaria trifida	Kunth.		2n	80	-	-	Felix, L. P. & M. Guerra. 1998. Cytogenetic studies on species of Habenaria (Orchidoideae: Orchidaceae) occurring in the northeast of Brazil. Lindleyana 13(4): 224–230.
					Habenaria bicornis	Lindl.		n	21	-	-	Batista, J. A. N., Proite, K., Carvalho, B. M., Vale, A. A., & Felix, L. P. (2014). From Cuba to most of the Neotropic: Habenaria bicornis (Orchidaceae) is widespread from Mexico to southeastern Brazil. Lankesteriana, 13(3), 165–184.
					Habenaria petalodes	Lindl.		2n	42	-	-	Felix, L. P. & M. Guerra. 1998. Cytogenetic studies on species of Habenaria (Orchidoideae: Orchidaceae) occurring in the northeast of Brazil. Lindleyana 13(4): 224–230.
								2n	42	-	-	Felix, L. P. & M. Guerra. 2005. Basic chromosome numbers of terrestrial orchids. Pl. Syst. Evol. 254: 131–148.
					Habenaria pratensis	(Lindl.) Rchb.		2n	42	-	-	Felix, L. P. & M. Guerra. 1998. Cytogenetic studies on species of Habenaria (Orchidoideae: Orchidaceae) occurring in the northeast of Brazil. Lindleyana 13(4): 224–230.
								2n	42	-	-	Felix, L. P. & M. Guerra. 2005. Basic chromosome numbers of terrestrial orchids. Pl. Syst. Evol. 254: 131–148.
					Habenaria pseudohamata	Toscano		2n	c.48	-	-	Felix, L. P. & M. Guerra. 2005. Basic chromosome numbers of terrestrial orchids. Pl. Syst. Evol. 254: 131–148.
					Habenaria tamanduensis	Schltr.	Habenaria goyazensis Cogn.	2n	c.80	-	-	Felix, L. P. & M. Guerra. 2005. Basic chromosome numbers of terrestrial orchids. Pl. Syst. Evol. 254: 131–148.
					Habenaria uruguayensis	Garay	Habenaria montevidensis Spreng. f.	2n	84	-	-	Felix, L. P. & M. Guerra. 2005. Basic chromosome numbers of terrestrial orchids. Pl. Syst. Evol. 254: 131–148.
					Habenaria aranifera	Lindl.		2n	22	-	-	Moraes, A. P., Vale, A., Rodrigues dos Santos, R., Venturini, D. S. V., Felix, L., Mercado Ruaro, P., Salazar, G., Batista, J. Chromosome number overview in Habenaria (Habenariinae, Orchideae, Orchidaceae): a new smallest diploid number and insight on chromosome number evolution in a karyotypically variable genus. Botanical Journal of the Linnean Society (submitted).
					Phragmipedium sargentianum	(Rolfe) Rolfe		2n	22	-	-	Felix, L. P. & Guerra, M. (2005). Basic chromosome numbers of terrestrial orchids. Plant Systematics and Evolution, 254: 131-148.
								2n	22	-	-	Cordeiro, J.M.P., Nascimento, S., Santos, A.M.S., Medeiros Neto, E., Santos, A., de Assis, F.N.M., Felix, L.P. ( 2017). In IAPT/IOPB Chromosome Data 24. Taxon, 66(1): 275-277.
	Vanilloideae	Pogonieae		Cleistes	Cleistes exilis	Hoehne		2n	36	-	-	Felix, L. P. & Guerra, M. (2005). Basic chromosome numbers of terrestrial orchids. Plant Systematics and Evolution, 254: 131-148.
					Cleistes paranaensis	(B. Rodr.) Schltr.		2n	38	-	-	Felix, L. P. & Guerra, M. (2005). Basic chromosome numbers of terrestrial orchids. Plant Systematics and Evolution, 254: 131-148.
		Vanilleae		Epistephium	Epistephium williamsii	Hook.f.	Epistephium lucidum Cogn.	2n	c.170	-	-	Felix, L. P. & Guerra, M. (2005). Basic chromosome numbers of terrestrial orchids. Plant Systematics and Evolution, 254: 131-148.
				Vanilla	Vanilla chamissonis	Klotzsch		2n	32	-	-	Ledra, L., Nollet, F., Santos, A. S., Felix, L. P. (2024) IAPT chromosome data 43/3. Taxon 73: 1324–1325
					Vanilla cribbiana	Soto Arenas		2n	32	-	-	Ledra, L., Nollet, F., Santos, A. S., Felix, L. P. (2024) IAPT chromosome data 43/3. Taxon 73: 1324–1325
					Vanilla phaeantha	Rchb.f.	Vanilla bahiana Hoehne	2n	32	-	-	Felix, L. P. & Guerra, M. (2005). Basic chromosome numbers of terrestrial orchids. Plant Systematics and Evolution, 254: 131-148.
					Vanilla palmarum	(Salzm. ex Lindl.) Lindl.		2n	32	-	-	Felix, L. P. & Guerra, M. (2005). Basic chromosome numbers of terrestrial orchids. Plant Systematics and Evolution, 254: 131-148.
					Vanilla pompona	Schiede		2n	32	-	-	Felix, L. P. & Guerra, M. (2005). Basic chromosome numbers of terrestrial orchids. Plant Systematics and Evolution, 254: 131-148.
								2n	32	-	-	Cordeiro, J.M.P., Nascimento, S., Santos, A.M.S., Medeiros Neto, E., Santos, A., de Assis, F.N.M., Felix, L.P. ( 2017). In IAPT/IOPB Chromosome Data 24. Taxon, 66(1): 275-277.
				Bifrenaria Lindl.	Bifrenaria aureofulva	Lindl.		2n	38	-	3.04	Moraes, A. P., Koehler, S., Cabral, J. S., Gomes, S. S. L., Viccini, L. F., Barros, F., Felix, L. P., Guerra, M., & Forni-Martins, E. R. (2017). Karyotype diversity and genome size variation in Neotropical Maxillariinae orchids. Plant Biology, 19(2), 298–308.
					Bifrenaria harrisoniae	(Hook.) Rchb.f.		2n	38	-	-	Blumenschein, A., & Flechtmann, C. H. W. (1961). Poliploidia e distribuição geográfica em Bulbophyllum e Bifrenaria (Orchidaceae). Anais Da Reunião Anual Da Sociedade Botânica Do Brasil, 25–27.
								2n	38	-	3.71	Moraes, A. P., Koehler, S., Cabral, J. S., Gomes, S. S. L., Viccini, L. F., Barros, F., Felix, L. P., Guerra, M., & Forni-Martins, E. R. (2017). Karyotype diversity and genome size variation in Neotropical Maxillariinae orchids. Plant Biology, 19(2), 298–308.
					Bifrenaria inodora	Lindl.		2n	38	-	3.73	Moraes, A. P., Koehler, S., Cabral, J. S., Gomes, S. S. L., Viccini, L. F., Barros, F., Felix, L. P., Guerra, M., & Forni-Martins, E. R. (2017). Karyotype diversity and genome size variation in Neotropical Maxillariinae orchids. Plant Biology, 19(2), 298–308.
					Bifrenaria leucorrhoda	Rchb. f.		2n	38	-	3.02	Moraes, A. P., Koehler, S., Cabral, J. S., Gomes, S. S. L., Viccini, L. F., Barros, F., Felix, L. P., Guerra, M., & Forni-Martins, E. R. (2017). Karyotype diversity and genome size variation in Neotropical Maxillariinae orchids. Plant Biology, 19(2), 298–308.
					Bifrenaria longicornis	Lindl.		2n	38	-	3.33	Moraes, A. P., Koehler, S., Cabral, J. S., Gomes, S. S. L., Viccini, L. F., Barros, F., Felix, L. P., Guerra, M., & Forni-Martins, E. R. (2017). Karyotype diversity and genome size variation in Neotropical Maxillariinae orchids. Plant Biology, 19(2), 298–308.
					Bifrenaria stefanae	V.P.Castro		2n	38	-	-	Moraes, A. P., Koehler, S., Cabral, J. S., Gomes, S. S. L., Viccini, L. F., Barros, F., Felix, L. P., Guerra, M., & Forni-Martins, E. R. (2017). Karyotype diversity and genome size variation in Neotropical Maxillariinae orchids. Plant Biology, 19(2), 298–308.
					Bifrenaria tetragona	(Lindl.) Schltr.		2n	38	-	-	Blumenschein, A., & Flechtmann, C. H. W. (1961). Poliploidia e distribuição geográfica em Bulbophyllum e Bifrenaria (Orchidaceae). Anais Da Reunião Anual Da Sociedade Botânica Do Brasil, 25–27.
								2n	76	-	-	Blumenschein, A., & Flechtmann, C. H. W. (1961). Poliploidia e distribuição geográfica em Bulbophyllum e Bifrenaria (Orchidaceae). Anais Da Reunião Anual Da Sociedade Botânica Do Brasil, 25–27.
					Bifrenaria tyrianthina	(Lodd. ex Loudon) Rchb.f.		2n	38	-	3.72	Moraes, A. P., Koehler, S., Cabral, J. S., Gomes, S. S. L., Viccini, L. F., Barros, F., Felix, L. P., Guerra, M., & Forni-Martins, E. R. (2017). Karyotype diversity and genome size variation in Neotropical Maxillariinae orchids. Plant Biology, 19(2), 298–308.
								2n	76	-	7.17	Moraes, A. P., Koehler, S., Cabral, J. S., Gomes, S. S. L., Viccini, L. F., Barros, F., Felix, L. P., Guerra, M., & Forni-Martins, E. R. (2017). Karyotype diversity and genome size variation in Neotropical Maxillariinae orchids. Plant Biology, 19(2), 298–308.
								2n	80	-	-	Félix, L. P., & Guerra, M. (2000). Cytogenetics and cytotaxonomy of some Brazilian species of Cymbidioid orchids. Genetics and Molecular Biology, 23(4), 957–978.
					Bifrenaria venezuelana	C.Schweinf.		2n	38	-	3.67	Moraes, A. P., Koehler, S., Cabral, J. S., Gomes, S. S. L., Viccini, L. F., Barros, F., Felix, L. P., Guerra, M., & Forni-Martins, E. R. (2017). Karyotype diversity and genome size variation in Neotropical Maxillariinae orchids. Plant Biology, 19(2), 298–308.
				Brasiliorchis R.Singer, S.Koehler & Carnevali	Brasiliorchis barbosae	(Loefgr.) R.B.Singer, S.Koehler & Carnevali		2n	40	-	5.54	Moraes, A. P., Engel, T. B., Forni-Martins, E. R., Barros, F., Félix, L., & Cabral, J. S. (2022) Are chromosome number and genome size associated with habit and environmental niche variables? Insights from the Neotropical orchids. Annals of Botany, 130(1), 11-25.
					Brasiliorchis chrysantha	(Barb.Rodr.) R.B.Singer, S.Koehler & Carnevali		2n	40	-	2.93	Moraes, A. P., Leitch, I. J., & Leitch, A. R. (2012). Chromosome studies in Orchidaceae: Karyotype divergence in Neotropical genera in subtribe Maxillariinae. Botanical Journal of the Linnean Society, 170(1), 29–39.
						(Barb.Rodr.) R.B.Singer, S.Koehler & Carnevali		2n	40	-	-	Moraes, A. P., Engel, T. B., Forni-Martins, E. R., Barros, F., Félix, L., & Cabral, J. S. (2022) Are chromosome number and genome size associated with habit and environmental niche variables? Insights from the Neotropical orchids. Annals of Botany, 130(1), 11-25.
					Brasiliorchis consanguinea	(Klotzsch) R.B.Singer, S.Koehler & Carnevali		2n	40	-	3.8	Moraes, A. P., Engel, T. B., Forni-Martins, E. R., Barros, F., Félix, L., & Cabral, J. S. (2022) Are chromosome number and genome size associated with habit and environmental niche variables? Insights from the Neotropical orchids. Annals of Botany, 130(1), 11-25.
					Brasiliorchis gracilis	(Lodd., G.Lodd. & W.Lodd.) R.B.Singer, S.Koehler & Carnevali		2n	40	-	2.84	Moraes, A. P., Leitch, I. J., & Leitch, A. R. (2012). Chromosome studies in Orchidaceae: Karyotype divergence in Neotropical genera in subtribe Maxillariinae. Botanical Journal of the Linnean Society, 170(1), 29–39.
					Brasiliorchis kautskyi	(Pabst) R.B.Singer, S.Koehler & Carnevali		2n	40	-	-	Moraes, A. P., Leitch, I. J., & Leitch, A. R. (2012). Chromosome studies in Orchidaceae: Karyotype divergence in Neotropical genera in subtribe Maxillariinae. Botanical Journal of the Linnean Society, 170(1), 29–39.
					Brasiliorchis marginata	(Lindl.) R.B.Singer, S.Koehler & Carnevali		2n	40	-	3.36	Moraes, A. P., Leitch, I. J., & Leitch, A. R. (2012). Chromosome studies in Orchidaceae: Karyotype divergence in Neotropical genera in subtribe Maxillariinae. Botanical Journal of the Linnean Society, 170(1), 29–39.
						(Lindl.) R.B.Singer, S.Koehler & Carnevali		2n	40	-	-	Moraes, A. P., Engel, T. B., Forni-Martins, E. R., Barros, F., Félix, L., & Cabral, J. S. (2022) Are chromosome number and genome size associated with habit and environmental niche variables? Insights from the Neotropical orchids. Annals of Botany, 130(1), 11-25.
					Brasiliorchis monantha	(Barb.Rodr.) Campacci		2n	40	-	-	Moraes, A. P., Engel, T. B., Forni-Martins, E. R., Barros, F., Félix, L., & Cabral, J. S. (2022) Are chromosome number and genome size associated with habit and environmental niche variables? Insights from the Neotropical orchids. Annals of Botany, 130(1), 11-25.
					Brasiliorchis phoenicanthera	(Barb.Rodr.) R.B.Singer, S.Koehler & Carnevali		2n	40	-	3.19	Moraes, A. P., Leitch, I. J., & Leitch, A. R. (2012). Chromosome studies in Orchidaceae: Karyotype divergence in Neotropical genera in subtribe Maxillariinae. Botanical Journal of the Linnean Society, 170(1), 29–39.
					Brasiliorchis picta	(Hook.) R.B.Singer, S.Koehler & Carnevali		2n	40	-	3.38	Moraes, A. P., Leitch, I. J., & Leitch, A. R. (2012). Chromosome studies in Orchidaceae: Karyotype divergence in Neotropical genera in subtribe Maxillariinae. Botanical Journal of the Linnean Society, 170(1), 29–39.
					Brasiliorchis porphyrostele	(Rchb.f.) R.B.Singer, S.Koehler & Carnevali		2n	40	-	3.41	Moraes, A. P., Leitch, I. J., & Leitch, A. R. (2012). Chromosome studies in Orchidaceae: Karyotype divergence in Neotropical genera in subtribe Maxillariinae. Botanical Journal of the Linnean Society, 170(1), 29–39.
					Brasiliorchis schunkeana	(Campacci & Kautsky) R.B.Singer, S.Koehler & Carnevali		2n	40	-	4.19	Moraes, A. P., Leitch, I. J., & Leitch, A. R. (2012). Chromosome studies in Orchidaceae: Karyotype divergence in Neotropical genera in subtribe Maxillariinae. Botanical Journal of the Linnean Society, 170(1), 29–39.
					Brasiliorchis ubatubana	(Hoehne) R.B.Singer, S.Koehler & Carnevali		2n	40	-	3.62	Moraes, A. P., Leitch, I. J., & Leitch, A. R. (2012). Chromosome studies in Orchidaceae: Karyotype divergence in Neotropical genera in subtribe Maxillariinae. Botanical Journal of the Linnean Society, 170(1), 29–39.
				Camaridium Lindl.	Camaridium carinatum	(Barb.Rodr.) Hoehne		2n	38	-	1.93	Moraes, A. P., Engel, T. B., Forni-Martins, E. R., Barros, F., Félix, L., & Cabral, J. S. (2022) Are chromosome number and genome size associated with habit and environmental niche variables? Insights from the Neotropical orchids. Annals of Botany, 130(1), 11-25.
					Camaridium densum	(Lindl.) M.A.Blanco		2n	38	-	-	Blumenschein, A., & Paker, I. U. (1963). Número de cromossomas nas Maxillariinae (Orchidaceae). Ciência e Cultura, 15, 255.
					Camaridium ochroleucum	Lindl.		2n	40	-	-	Blumenschein, A., & Paker, I. U. (1963). Número de cromossomas nas Maxillariinae (Orchidaceae). Ciência e Cultura, 15, 255.
								-	-	-	4.23	Moraes, A. P., Engel, T. B., Forni-Martins, E. R., Barros, F., Félix, L., & Cabral, J. S. (2022) Are chromosome number and genome size associated with habit and environmental niche variables? Insights from the Neotropical orchids. Annals of Botany, 130(1), 11-25.
					Camaridium vestitum	(Sw.) Lindl.		2n	40	-	-	Blumenschein, A., & Paker, I. U. (1963). Número de cromossomas nas Maxillariinae (Orchidaceae). Ciência e Cultura, 15, 255.
								-	-	-	1.88	Moraes, A. P., Engel, T. B., Forni-Martins, E. R., Barros, F., Félix, L., & Cabral, J. S. (2022) Are chromosome number and genome size associated with habit and environmental niche variables? Insights from the Neotropical orchids. Annals of Botany, 130(1), 11-25.
				Christensonella Szlach., Mytnik, Górniak & Smiszek	Christensonella echinophyta	(Barb.Rodr.) Szlach., Mytnik, Górniak & Smiszek		-	-	-	3.94	Moraes, A. P., Engel, T. B., Forni-Martins, E. R., Barros, F., Félix, L., & Cabral, J. S. (2022) Are chromosome number and genome size associated with habit and environmental niche variables? Insights from the Neotropical orchids. Annals of Botany, 130(1), 11-25.
					Christensonella ferdinandiana	(Barb.Rodr.) Szlach., Mytnik, Górniak & Smiszek		2n	36	-	-	Koehler, S., Cabral, J. S., Whitten, W. M., Williams, N. H., Singer, R. B., Neubig, K. M., Guerra, M., Souza, A. P., & Amaral, M. D. C. E. (2008). Molecular phylogeny of the neotropical genus Christensonella (Orchidaceae, Maxillariinae): Species delimitation and insights into chromosome evolution. Annals of Botany, 102(4), 491–507.
					Christensonella neowiedii	(Rchb.f.) S.Koehler		2n	36	-	-	Koehler, S., Cabral, J. S., Whitten, W. M., Williams, N. H., Singer, R. B., Neubig, K. M., Guerra, M., Souza, A. P., & Amaral, M. D. C. E. (2008). Molecular phylogeny of the neotropical genus Christensonella (Orchidaceae, Maxillariinae): Species delimitation and insights into chromosome evolution. Annals of Botany, 102(4), 491–507.
						(Rchb.f.) S.Koehler		2n	36	-	3.67	Moraes, A. P., Leitch, I. J., & Leitch, A. R. (2012). Chromosome studies in Orchidaceae: Karyotype divergence in Neotropical genera in subtribe Maxillariinae. Botanical Journal of the Linnean Society, 170(1), 29–39.
					Christensonella pachyphylla	(Schltr. ex Hoehne) Szlach., Mytnik, Górniak & Smiszek		2n	36	-	-	Koehler, S., Cabral, J. S., Whitten, W. M., Williams, N. H., Singer, R. B., Neubig, K. M., Guerra, M., Souza, A. P., & Amaral, M. D. C. E. (2008). Molecular phylogeny of the neotropical genus Christensonella (Orchidaceae, Maxillariinae): Species delimitation and insights into chromosome evolution. Annals of Botany, 102(4), 491–507.
								2n	36	-	-	Moraes, A. P., Leitch, I. J., & Leitch, A. R. (2012). Chromosome studies in Orchidaceae: Karyotype divergence in Neotropical genera in subtribe Maxillariinae. Botanical Journal of the Linnean Society, 170(1), 29–39.
								-	-	-	4.79	Moraes, A. P., Engel, T. B., Forni-Martins, E. R., Barros, F., Félix, L., & Cabral, J. S. (2022) Are chromosome number and genome size associated with habit and environmental niche variables? Insights from the Neotropical orchids. Annals of Botany, 130(1), 11-25.
					Christensonella paranaensis	(Barb.Rodr.) S.Koehler		2n	38	-	-	Koehler, S., Cabral, J. S., Whitten, W. M., Williams, N. H., Singer, R. B., Neubig, K. M., Guerra, M., Souza, A. P., & Amaral, M. D. C. E. (2008). Molecular phylogeny of the neotropical genus Christensonella (Orchidaceae, Maxillariinae): Species delimitation and insights into chromosome evolution. Annals of Botany, 102(4), 491–507.
					Christensonella pumila	(Hook.) Szlach., Mytnik, Górniak & Smiszek		2n	36	-	3.37	Moraes, A. P., Leitch, I. J., & Leitch, A. R. (2012). Chromosome studies in Orchidaceae: Karyotype divergence in Neotropical genera in subtribe Maxillariinae. Botanical Journal of the Linnean Society, 170(1), 29–39.
								2n	36	-	-	Moraes, A. P., Engel, T. B., Forni-Martins, E. R., Barros, F., Félix, L., & Cabral, J. S. (2022) Are chromosome number and genome size associated with habit and environmental niche variables? Insights from the Neotropical orchids. Annals of Botany, 130(1), 11-25.
					Christensonella subulata	(Lindl.) Szlach., Mytnik, Górniak & Smiszek		2n	38	-	-	Blumenschein, A., & Paker, I. U. (1963). Número de cromossomas nas Maxillariinae (Orchidaceae). Ciência e Cultura, 15, 255.
								2n	38	-	-	Koehler, S., Cabral, J. S., Whitten, W. M., Williams, N. H., Singer, R. B., Neubig, K. M., Guerra, M., Souza, A. P., & Amaral, M. D. C. E. (2008). Molecular phylogeny of the neotropical genus Christensonella (Orchidaceae, Maxillariinae): Species delimitation and insights into chromosome evolution. Annals of Botany, 102(4), 491–507.
								2n	76	-	-	Koehler, S., Cabral, J. S., Whitten, W. M., Williams, N. H., Singer, R. B., Neubig, K. M., Guerra, M., Souza, A. P., & Amaral, M. D. C. E. (2008). Molecular phylogeny of the neotropical genus Christensonella (Orchidaceae, Maxillariinae): Species delimitation and insights into chromosome evolution. Annals of Botany, 102(4), 491–507.
								2n	38	-	3.58	Moraes, A. P., Leitch, I. J., & Leitch, A. R. (2012). Chromosome studies in Orchidaceae: Karyotype divergence in Neotropical genera in subtribe Maxillariinae. Botanical Journal of the Linnean Society, 170(1), 29–39.
					Christensonella uncata	(Lindl.) Szlach., Mytnik, Górniak & Smiszek		2n	36	-	1.85	Moraes, A. P., Leitch, I. J., & Leitch, A. R. (2012). Chromosome studies in Orchidaceae: Karyotype divergence in Neotropical genera in subtribe Maxillariinae. Botanical Journal of the Linnean Society, 170(1), 29–39.
				Heterotaxis Lindl.	Heterotaxis brasiliensis	(Brieger & Illg) F.Barros		2n	42	-	4.32	Moraes, A. P., Simões, A. O., Alayon, D. I. O., De Barros, F., & Forni-Martins, E. R. (2016). Detecting mechanisms of karyotype evolution in Heterotaxis (Orchidaceae). PLoS ONE, 11(11), 1–18.
					Heterotaxis discolor	(Lodd. ex Lindl.) Ojeda & Carnevali		2n	42	-	-	Cabral, J. S., Felix, L. P., & Guerra, M. (2006). Heterochromatin diversity and its co-localization with 5S and 45S rDNA sites in chromosomes of four Maxillaria species (Orchidaceae). Genetics and Molecular Biology, 29(4), 659–664.
								2n	42	-	-	Félix, L. P., & Guerra, M. (2000). Cytogenetics and cytotaxonomy of some Brazilian species of Cymbidioid orchids. Genetics and Molecular Biology, 23(4), 957–978.
								2n	42	-	-	Moraes, A. P., Simões, A. O., Alayon, D. I. O., De Barros, F., & Forni-Martins, E. R. (2016). Detecting mechanisms of karyotype evolution in Heterotaxis (Orchidaceae). PLoS ONE, 11(11), 1–18.
					Heterotaxis equitans	(Schltr.) Ojeda & Carnevali		2n	42	-	3.85	Moraes, A. P., Simões, A. O., Alayon, D. I. O., De Barros, F., & Forni-Martins, E. R. (2016). Detecting mechanisms of karyotype evolution in Heterotaxis (Orchidaceae). PLoS ONE, 11(11), 1–18.
								2n	42	-	-	Moraes, A. P., Engel, T. B., Forni-Martins, E. R., Barros, F., Félix, L., & Cabral, J. S. (2022) Are chromosome number and genome size associated with habit and environmental niche variables? Insights from the Neotropical orchids. Annals of Botany, 130(1), 11-25.
					Heterotaxis superflua	(Rchb.f.) F.Barros		2n	42	-	3.83	Moraes, A. P., Simões, A. O., Alayon, D. I. O., De Barros, F., & Forni-Martins, E. R. (2016). Detecting mechanisms of karyotype evolution in Heterotaxis (Orchidaceae). PLoS ONE, 11(11), 1–18.
								2n	42	-	-	Moraes, A. P., Engel, T. B., Forni-Martins, E. R., Barros, F., Félix, L., & Cabral, J. S. (2022) Are chromosome number and genome size associated with habit and environmental niche variables? Insights from the Neotropical orchids. Annals of Botany, 130(1), 11-25.
					Heterotaxis valenzuelana	(A.Rich.) Ojeda & Carnevali		2n	40	-	3.73	Moraes, A. P., Simões, A. O., Alayon, D. I. O., De Barros, F., & Forni-Martins, E. R. (2016). Detecting mechanisms of karyotype evolution in Heterotaxis (Orchidaceae). PLoS ONE, 11(11), 1–18.
					Heterotaxis villosa	(Barb.Rodr.) F.Barros		2n	42	-	4.375	Moraes, A. P., Simões, A. O., Alayon, D. I. O., De Barros, F., & Forni-Martins, E. R. (2016). Detecting mechanisms of karyotype evolution in Heterotaxis (Orchidaceae). PLoS ONE, 11(11), 1–18.
					Heterotaxis violaceopunctata	(Rchb.f.) F.Barros		2n	42	-	4.25	Moraes, A. P., Simões, A. O., Alayon, D. I. O., De Barros, F., & Forni-Martins, E. R. (2016). Detecting mechanisms of karyotype evolution in Heterotaxis (Orchidaceae). PLoS ONE, 11(11), 1–18.
				Mapinguari Carnevali & R.B.Singer	Mapinguari desvauxianus	(Rchb.f.) Carnevali & R.B.Singer		2n	36	-	-	Blumenschein, A., & Paker, I. U. (1963). Número de cromossomas nas Maxillariinae (Orchidaceae). Ciência e Cultura, 15, 255.
								2n	40	-	-	Cabral, J. S., Felix, L. P., & Guerra, M. (2006). Heterochromatin diversity and its co-localization with 5S and 45S rDNA sites in chromosomes of four Maxillaria species (Orchidaceae). Genetics and Molecular Biology, 29(4), 659–664.
								2n	40	-	3.27	Moraes, A. P., Engel, T. B., Forni-Martins, E. R., Barros, F., Félix, L., & Cabral, J. S. (2022) Are chromosome number and genome size associated with habit and environmental niche variables? Insights from the Neotropical orchids. Annals of Botany, 130(1), 11-25.
				Maxillaria Ruiz & Pav.	Maxillaria bradei	Schltr. ex Hoehne		2n	40	-	2.13	Moraes, A. P., Engel, T. B., Forni-Martins, E. R., Barros, F., Félix, L., & Cabral, J. S. (2022) Are chromosome number and genome size associated with habit and environmental niche variables? Insights from the Neotropical orchids. Annals of Botany, 130(1), 11-25.
					Maxillaria crocea	Lindl.		2n	40	-	-	Blumenschein, A., & Paker, I. U. (1963). Número de cromossomas nas Maxillariinae (Orchidaceae). Ciência e Cultura, 15, 255.
								-	-	-	2.77	Moraes, A. P., Engel, T. B., Forni-Martins, E. R., Barros, F., Félix, L., & Cabral, J. S. (2022) Are chromosome number and genome size associated with habit and environmental niche variables? Insights from the Neotropical orchids. Annals of Botany, 130(1), 11-25.
					Maxillaria grandiflora	(Kunth) Lindl.		2n	40	-	-	Blumenschein, A., & Paker, I. U. (1963). Número de cromossomas nas Maxillariinae (Orchidaceae). Ciência e Cultura, 15, 255.
					Maxillaria kegelii	Rchb.f.		2n	40	-	2.83	Moraes, A. P., Engel, T. B., Forni-Martins, E. R., Barros, F., Félix, L., & Cabral, J. S. (2022) Are chromosome number and genome size associated with habit and environmental niche variables? Insights from the Neotropical orchids. Annals of Botany, 130(1), 11-25.
					Maxillaria leucaimata	Barb.Rodr.		2n	40	-	2.29	Moraes, A. P., Engel, T. B., Forni-Martins, E. R., Barros, F., Félix, L., & Cabral, J. S. (2022) Are chromosome number and genome size associated with habit and environmental niche variables? Insights from the Neotropical orchids. Annals of Botany, 130(1), 11-25.
					Maxillaria ochroleuca	Lodd. ex Lindl.		2n	40	-	-	Blumenschein, A., & Paker, I. U. (1963). Número de cromossomas nas Maxillariinae (Orchidaceae). Ciência e Cultura, 15, 255.
					Maxillaria parkeri	Hook.		2n	40	-	-	Moraes, A. P., Engel, T. B., Forni-Martins, E. R., Barros, F., Félix, L., & Cabral, J. S. (2022) Are chromosome number and genome size associated with habit and environmental niche variables? Insights from the Neotropical orchids. Annals of Botany, 130(1), 11-25.
					Maxillaria setigera	Lindl.		2n	40	-	-	Blumenschein, A., & Paker, I. U. (1963). Número de cromossomas nas Maxillariinae (Orchidaceae). Ciência e Cultura, 15, 255.
								2n	40	-	-	Moraes, A. P., Engel, T. B., Forni-Martins, E. R., Barros, F., Félix, L., & Cabral, J. S. (2022) Are chromosome number and genome size associated with habit and environmental niche variables? Insights from the Neotropical orchids. Annals of Botany, 130(1), 11-25.
				Maxillariella M.A.Blanco & Carnevali	Maxillariella alba	(Hook.) M.A.Blanco & Carnevali		2n	40	-	-	Blumenschein, A., & Paker, I. U. (1963). Número de cromossomas nas Maxillariinae (Orchidaceae). Ciência e Cultura, 15, 255.
								-	-	-	3.45	Moraes, A. P., Engel, T. B., Forni-Martins, E. R., Barros, F., Félix, L., & Cabral, J. S. (2022) Are chromosome number and genome size associated with habit and environmental niche variables? Insights from the Neotropical orchids. Annals of Botany, 130(1), 11-25.
					Maxillariella ponerantha	(Rchb.f.) M.A.Blanco & Carnevali		2n	40	-	-	Blumenschein, A., & Paker, I. U. (1963). Número de cromossomas nas Maxillariinae (Orchidaceae). Ciência e Cultura, 15, 255.
					Maxillariella procurrens	(Lindl.) M.A.Blanco & Carnevali		2n	40	-	-	Blumenschein, A., & Paker, I. U. (1963). Número de cromossomas nas Maxillariinae (Orchidaceae). Ciência e Cultura, 15, 255.
					Maxillariella robusta	(Barb.Rodr.) M.A.Blanco & Carnevali		2n	40	-	2.64	Moraes, A. P., Engel, T. B., Forni-Martins, E. R., Barros, F., Félix, L., & Cabral, J. S. (2022) Are chromosome number and genome size associated with habit and environmental niche variables? Insights from the Neotropical orchids. Annals of Botany, 130(1), 11-25.
					Maxillariella tenuifolia	(Lindl.) M.A.Blanco & Carnevali		2n	40	-	2.98	Moraes, A. P., Engel, T. B., Forni-Martins, E. R., Barros, F., Félix, L., & Cabral, J. S. (2022) Are chromosome number and genome size associated with habit and environmental niche variables? Insights from the Neotropical orchids. Annals of Botany, 130(1), 11-25.
					Maxillariella variabilis	(Bateman ex Lindl.) M.A.Blanco & Carnevali		2n	40	-	-	Blumenschein, A., & Paker, I. U. (1963). Número de cromossomas nas Maxillariinae (Orchidaceae). Ciência e Cultura, 15, 255.
						(Bateman ex Lindl.) M.A.Blanco & Carnevali		-	-	-	2.58	Moraes, A. P., Engel, T. B., Forni-Martins, E. R., Barros, F., Félix, L., & Cabral, J. S. (2022) Are chromosome number and genome size associated with habit and environmental niche variables? Insights from the Neotropical orchids. Annals of Botany, 130(1), 11-25.
				Mormolyca Fenzl, Denkschr.	Mormolyca ringens	(Lindl.) Gentil		2n	40	-	1.89	Moraes, A. P., Engel, T. B., Forni-Martins, E. R., Barros, F., Félix, L., & Cabral, J. S. (2022) Are chromosome number and genome size associated with habit and environmental niche variables? Insights from the Neotropical orchids. Annals of Botany, 130(1), 11-25.
					Mormolyca rufescens	(Lindl.) M.A.Blanco		2n	40	-	-	Blumenschein, A., & Paker, I. U. (1963). Número de cromossomas nas Maxillariinae (Orchidaceae). Ciência e Cultura, 15, 255.
								2n	40	-	-	Félix, L. P., & Guerra, M. (2000). Cytogenetics and cytotaxonomy of some Brazilian species of Cymbidioid orchids. Genetics and Molecular Biology, 23(4), 957–978.
								2n	40	-	2.08	Moraes, A. P., Engel, T. B., Forni-Martins, E. R., Barros, F., Félix, L., & Cabral, J. S. (2022) Are chromosome number and genome size associated with habit and environmental niche variables? Insights from the Neotropical orchids. Annals of Botany, 130(1), 11-25.
				Nitidobulbon Ojeda, Carnevali & G.A. Romero	Nitidobulbon nasutum	(Rchb.f.) Ojeda & Carnevali		2n	46	-	-	Moraes, A. P., Engel, T. B., Forni-Martins, E. R., Barros, F., Félix, L., & Cabral, J. S. (2022) Are chromosome number and genome size associated with habit and environmental niche variables? Insights from the Neotropical orchids. Annals of Botany, 130(1), 11-25.
				Ornithidium Salisb. ex R.Br.	Ornithidium aureum	Poepp. & Endl.		2n	40	-	-	Blumenschein, A., & Paker, I. U. (1963). Número de cromossomas nas Maxillariinae (Orchidaceae). Ciência e Cultura, 15, 255.
					Ornithidium pendens	(Pabst) Senghas		2n	40	-	-	Blumenschein, A., & Paker, I. U. (1963). Número de cromossomas nas Maxillariinae (Orchidaceae). Ciência e Cultura, 15, 255.
					Ornithidium pendulum	(Poepp. & Endl.) Cogn.		2n	40	-	-	Blumenschein, A., & Paker, I. U. (1963). Número de cromossomas nas Maxillariinae (Orchidaceae). Ciência e Cultura, 15, 255.
								-	-	-	2.09	Moraes, A. P., Engel, T. B., Forni-Martins, E. R., Barros, F., Félix, L., & Cabral, J. S. (2022) Are chromosome number and genome size associated with habit and environmental niche variables? Insights from the Neotropical orchids. Annals of Botany, 130(1), 11-25.
					Ornithidium semiscabrum	Lindl.		2n	40	-	-	Blumenschein, A., & Paker, I. U. (1963). Número de cromossomas nas Maxillariinae (Orchidaceae). Ciência e Cultura, 15, 255.
				Rhetinantha M.A.Blanco	Rhetinantha cerifera	(Barb.Rodr.) M.A.Blanco		2n	38	-	2.72	Moraes, A. P., Engel, T. B., Forni-Martins, E. R., Barros, F., Félix, L., & Cabral, J. S. (2022) Are chromosome number and genome size associated with habit and environmental niche variables? Insights from the Neotropical orchids. Annals of Botany, 130(1), 11-25.
					Rhetinantha friedrichsthalii	(Rchb.f.) M.A.Blanco		2n	36	-	3.25	Moraes, A. P., Engel, T. B., Forni-Martins, E. R., Barros, F., Félix, L., & Cabral, J. S. (2022) Are chromosome number and genome size associated with habit and environmental niche variables? Insights from the Neotropical orchids. Annals of Botany, 130(1), 11-25.
					Rhetinantha notylioglossa	(Rchb.f.) M.A.Blanco		2n	38	-	-	Cabral, J. S., Felix, L. P., & Guerra, M. (2006). Heterochromatin diversity and its co-localization with 5S and 45S rDNA sites in chromosomes of four Maxillaria species (Orchidaceae). Genetics and Molecular Biology, 29(4), 659–664.
					Rhetinantha scorpioidea	(Kraenzl.) M.A.Blanco		2n	38	-	-	Blumenschein, A., & Paker, I. U. (1963). Número de cromossomas nas Maxillariinae (Orchidaceae). Ciência e Cultura, 15, 255.
				Rudolfiella Hoehne	Rudolfiella aurantiaca	(Lindl.) Hoehne		2n	40	-	3.06	Moraes, A. P., Koehler, S., Cabral, J. S., Gomes, S. S. L., Viccini, L. F., Barros, F., Felix, L. P., Guerra, M., & Forni-Martins, E. R. (2017). Karyotype diversity and genome size variation in Neotropical Maxillariinae orchids. Plant Biology, 19(2), 298–308.
				Scuticaria Lindl.	Scuticaria hadwenii	(Lindl.) Planch.		2n	40	-	5.69	Moraes, A. P., Koehler, S., Cabral, J. S., Gomes, S. S. L., Viccini, L. F., Barros, F., Felix, L. P., Guerra, M., & Forni-Martins, E. R. (2017). Karyotype diversity and genome size variation in Neotropical Maxillariinae orchids. Plant Biology, 19(2), 298–308.
					Scuticaria steelei	(Hook.) Lindl.		2n	40	-	5.59	Moraes, A. P., Engel, T. B., Forni-Martins, E. R., Barros, F., Félix, L., & Cabral, J. S. (2022) Are chromosome number and genome size associated with habit and environmental niche variables? Insights from the Neotropical orchids. Annals of Botany, 130(1), 11-25.
				Trigonidium Lindl.	Trigonidium acuminatum	Bateman ex Lindl.		2n	40	-	-	Félix, L. P., & Guerra, M. (2000). Cytogenetics and cytotaxonomy of some Brazilian species of Cymbidioid orchids. Genetics and Molecular Biology, 23(4), 957–978.
								-	-	-	1.79	Moraes, A. P., Engel, T. B., Forni-Martins, E. R., Barros, F., Félix, L., & Cabral, J. S. (2022) Are chromosome number and genome size associated with habit and environmental niche variables? Insights from the Neotropical orchids. Annals of Botany, 130(1), 11-25.
					Trigonidium egertonianum	Bateman ex Lindl.		2n	40	-	1.7	Moraes, A. P., Leitch, I. J., & Leitch, A. R. (2012). Chromosome studies in Orchidaceae: Karyotype divergence in Neotropical genera in subtribe Maxillariinae. Botanical Journal of the Linnean Society, 170(1), 29–39.
					Trigonidium obtusum	Lindl.		2n	40	-	-	Félix, L. P., & Guerra, M. (2000). Cytogenetics and cytotaxonomy of some Brazilian species of Cymbidioid orchids. Genetics and Molecular Biology, 23(4), 957–978.
								-	-	-	1.72	Moraes, A. P., Engel, T. B., Forni-Martins, E. R., Barros, F., Félix, L., & Cabral, J. S. (2022) Are chromosome number and genome size associated with habit and environmental niche variables? Insights from the Neotropical orchids. Annals of Botany, 130(1), 11-25.
				Xylobium Lindl.	Xylobium foveatum	(Lindl.) G.Nicholson		2n	40	-	-	Félix, L. P., & Guerra, M. (2000). Cytogenetics and cytotaxonomy of some Brazilian species of Cymbidioid orchids. Genetics and Molecular Biology, 23(4), 957–978.
								-	-	-	4.47	Moraes, A. P., Koehler, S., Cabral, J. S., Gomes, S. S. L., Viccini, L. F., Barros, F., Felix, L. P., Guerra, M., & Forni-Martins, E. R. (2017). Karyotype diversity and genome size variation in Neotropical Maxillariinae orchids. Plant Biology, 19(2), 298–308.
					Xylobium variegatum	(Ruiz & Pav.) Garay & Dunst.		2n	40	-	3.74	Moraes, A. P., Koehler, S., Cabral, J. S., Gomes, S. S. L., Viccini, L. F., Barros, F., Felix, L. P., Guerra, M., & Forni-Martins, E. R. (2017). Karyotype diversity and genome size variation in Neotropical Maxillariinae orchids. Plant Biology, 19(2), 298–308.
				Lycaste Lindl.	Lycaste macrobulbon	(Hook.) Lindl.		2n	40	-	-	Moraes, A. P., Leitch, I. J., & Leitch, A. R. (2012). Chromosome studies in Orchidaceae: Karyotype divergence in Neotropical genera in subtribe Maxillariinae. Botanical Journal of the Linnean Society, 170(1), 29–39.
								-	-	-	3.63	Moraes, A. P., Koehler, S., Cabral, J. S., Gomes, S. S. L., Viccini, L. F., Barros, F., Felix, L. P., Guerra, M., & Forni-Martins, E. R. (2017). Karyotype diversity and genome size variation in Neotropical Maxillariinae orchids. Plant Biology, 19(2), 298–308.
					Lycaste macrophylla	(Poepp. & Endl.) Lindl.		2n	40	-	3.915	Moraes, A. P., Koehler, S., Cabral, J. S., Gomes, S. S. L., Viccini, L. F., Barros, F., Felix, L. P., Guerra, M., & Forni-Martins, E. R. (2017). Karyotype diversity and genome size variation in Neotropical Maxillariinae orchids. Plant Biology, 19(2), 298–308.
			Catasetinae Lindl.	Catasetum Rich ex. Kunth	Catasetum barbatum	(Lindl.) Lindl.		2n	54	-	-	De Oliveira, V. M., De Barros, F., & Forni-Martins, E. R. (2013). Chromosome numbers and karyotypes of Catasetum species (Orchidaceae). Plant Biosystems, 148(3), 499–507.
								2n	54	-	-	Félix, L. P., & Guerra, M. (2000). Cytogenetics and cytotaxonomy of some Brazilian species of Cymbidioid orchids. Genetics and Molecular Biology, 23(4), 957–978.
					Catasetum bertioguense	G.A.Romero & Campacci		2n	54	-	-	De Oliveira, V. M., De Barros, F., & Forni-Martins, E. R. (2013). Chromosome numbers and karyotypes of Catasetum species (Orchidaceae). Plant Biosystems, 148(3), 499–507.
					Catasetum confusum	G.A.Romero		2n	56	-	-	De Oliveira, V. M., De Barros, F., & Forni-Martins, E. R. (2013). Chromosome numbers and karyotypes of Catasetum species (Orchidaceae). Plant Biosystems, 148(3), 499–507.
					Catasetum discolor	(Lindl.) Lindl.		2n	108	-	-	De Oliveira, V. M., De Barros, F., & Forni-Martins, E. R. (2013). Chromosome numbers and karyotypes of Catasetum species (Orchidaceae). Plant Biosystems, 148(3), 499–507.
					Catasetum galeritum	Rchb.f.		2n	54	-	-	De Oliveira, V. M., De Barros, F., & Forni-Martins, E. R. (2013). Chromosome numbers and karyotypes of Catasetum species (Orchidaceae). Plant Biosystems, 148(3), 499–507.
					Catasetum macrocarpum	Rich. ex Kunth		2n	56	-	-	Blumenschein, A. (1960). Número de cromossomas de algumas espécies de orquídeas. Publicações Científicas da Universidade de São Paulo, v. 1, p. 45 – 50.
								2n	56	-	-	De Oliveira, V. M., De Barros, F., & Forni-Martins, E. R. (2013). Chromosome numbers and karyotypes of Catasetum species (Orchidaceae). Plant Biosystems, 148(3), 499–507.
								2n	54	-	-	Félix, L. P., & Guerra, M. (2000). Cytogenetics and cytotaxonomy of some Brazilian species of Cymbidioid orchids. Genetics and Molecular Biology, 23(4), 957–978.
					Catasetum maranhense	Lacerda & Silva		2n	54	-	-	De Oliveira, V. M., De Barros, F., & Forni-Martins, E. R. (2013). Chromosome numbers and karyotypes of Catasetum species (Orchidaceae). Plant Biosystems, 148(3), 499–507.
					Catasetum mattosianum	Bicalho		2n	54	-	-	De Oliveira, V. M., De Barros, F., & Forni-Martins, E. R. (2013). Chromosome numbers and karyotypes of Catasetum species (Orchidaceae). Plant Biosystems, 148(3), 499–507.
					Catasetum ornithoides	Pabst		2n	54	-	-	De Oliveira, V. M., De Barros, F., & Forni-Martins, E. R. (2013). Chromosome numbers and karyotypes of Catasetum species (Orchidaceae). Plant Biosystems, 148(3), 499–507.
					Catasetum osculatum	K.G.Lacerda & V.P.Castro		2n	58	-	-	Ribeiro, T., Pessoa, E. M., Koch, A. K. IAPT chromosome data 43/5. Taxon 73: 1324–1325.
					Catasetum schmidtianum	F.E.L.Miranda & K.G.Lacerda		2n	54	-	-	De Oliveira, V. M., De Barros, F., & Forni-Martins, E. R. (2013). Chromosome numbers and karyotypes of Catasetum species (Orchidaceae). Plant Biosystems, 148(3), 499–507.
					Catasetum triodon	Rchb.f.		2n	54	-	-	De Oliveira, V. M., De Barros, F., & Forni-Martins, E. R. (2013). Chromosome numbers and karyotypes of Catasetum species (Orchidaceae). Plant Biosystems, 148(3), 499–507.
			Cyrtopodiinae	Cyrtopodium	Cyrtopodium blanchetii	Rchb.f.		2n	92	-	-	Félix, L. P., & Guerra, M. (2000). Cytogenetics and cytotaxonomy of some Brazilian species of Cymbidioid orchids. Genetics and Molecular Biology, 23(4), 957–978.
					Cyrtopodium gigas	(Vell.) Hoehne		2n	46	-	-	Félix, L. P., & Guerra, M. (2000). Cytogenetics and cytotaxonomy of some Brazilian species of Cymbidioid orchids. Genetics and Molecular Biology, 23(4), 957–978.
					Cyrtopodium inaldianum	L.C. Menezes		2n	46	-	-	Félix, L. P., & Guerra, M. (2000). Cytogenetics and cytotaxonomy of some Brazilian species of Cymbidioid orchids. Genetics and Molecular Biology, 23(4), 957–978.
					Cyrtopodium intermedium	Brade		2n	46	-	-	Félix, L. P., & Guerra, M. (2000). Cytogenetics and cytotaxonomy of some Brazilian species of Cymbidioid orchids. Genetics and Molecular Biology, 23(4), 957–978.
					Cyrtopodium paranaense	Schltr.		n	23	-	-	Félix, L. P., & Guerra, M. (2000). Cytogenetics and cytotaxonomy of some Brazilian species of Cymbidioid orchids. Genetics and Molecular Biology, 23(4), 957–978.
								2n	46	-	-	Félix, L. P., & Guerra, M. (2000). Cytogenetics and cytotaxonomy of some Brazilian species of Cymbidioid orchids. Genetics and Molecular Biology, 23(4), 957–978.
					Cyrtopodium eugenii	Rchb. f.		n	23	-	-	Félix, L. P., & Guerra, M. (2000). Cytogenetics and cytotaxonomy of some Brazilian species of Cymbidioid orchids. Genetics and Molecular Biology, 23(4), 957–978.
			Zygopetalinae Schltr.	Zygopetalum Hook.	Zygopetalum maculatum	(Kunth) Garay	Zygopetalum mackayi Hook	2n	48	-	7.36	Gomes, S. S. L., Vidal, J. D., Neves, C. S., Zorzatto, C., Campacci, T. V. S., Lima, A. K., Koehler, S., & Viccini, L. F. (2018). Genome size and climate segregation suggest distinct colonization histories of an orchid species from Neotropical high-elevation rocky complexes. Biological Journal of the Linnean Society, 124(3), 456–465.
						(Kunth) Garay	Zygopetalum mackayi Hook	2n	72	-	10.52	Gomes, S. S. L., Vidal, J. D., Neves, C. S., Zorzatto, C., Campacci, T. V. S., Lima, A. K., Koehler, S., & Viccini, L. F. (2018). Genome size and climate segregation suggest distinct colonization histories of an orchid species from Neotropical high-elevation rocky complexes. Biological Journal of the Linnean Society, 124(3), 456–465.
						(Kunth) Garay	Zygopetalum mackayi Hook	2n	96	-	14.08	Gomes, S. S. L., Vidal, J. D., Neves, C. S., Zorzatto, C., Campacci, T. V. S., Lima, A. K., Koehler, S., & Viccini, L. F. (2018). Genome size and climate segregation suggest distinct colonization histories of an orchid species from Neotropical high-elevation rocky complexes. Biological Journal of the Linnean Society, 124(3), 456–465.
				Dichaea Lindl.	Dichaea panamensis	Lindl.		2n	52	-	-	Félix, L. P., & Guerra, M. (2000). Cytogenetics and cytotaxonomy of some Brazilian species of Cymbidioid orchids. Genetics and Molecular Biology, 23(4), 957–978.
			Eulophiinae Benth.	Oeceoclades Lindl.	Oeceoclades maculata	(Lindl.) Lindl.		2n	46	-	-	Guerra, M. D. (1986). Citogenética de angiospermas coletadas em Pernambuco, I. Revista Brasileira de Genética, 9, 21-40.
			Oncidiinae Benth.	Brassia	Brassia lawrenciana	Lindl.		2n	60			Felix, L. P. Guerra, M. (2000) Cytogenetics and cytotaxonomy of some Brazilian species of Cymbidioid orchids. Genetics and Molecular Biology 23, 957–978.
				Erycina Lindl.	Erycina pusilla	(L.) N.H.Williams & M.W.Chase		2n	12	-	-	Félix, L. P., & Guerra, M. (1999). Chromosome analysis in Psygmorchis pusilla (L.) Dodson & Dressier: the smallest chromosome number known in Orchidaceae. Caryologia, 52(3–4), 165–168.
				Gomesa R. Br.	Gomesa ciliata	(Lindl.) M. W. Chase & N. H. Williams		2n	56	-	-	Blumenschein, A. (1960). Número de cromossomas de algumas espécies de orquídeas. Publicações Científicas da Universidade de São Paulo, v. 1, p. 45 – 50.
					Oncidium barbatum			2n	56	-	-	Felix, L. P. Guerra, M. (2000) Cytogenetics and cytotaxonomy of some Brazilian species of Cymbidioid orchids. Genetics and Molecular Biology 23, 957–978.
					Oncidium aff. crispum			2n	56	-	-	Felix, L. P. Guerra, M. (2000) Cytogenetics and cytotaxonomy of some Brazilian species of Cymbidioid orchids. Genetics and Molecular Biology 23, 957–978.
					Oncidium aff. flexuosum			2n	168	-	-	Felix, L. P. Guerra, M. (2000) Cytogenetics and cytotaxonomy of some Brazilian species of Cymbidioid orchids. Genetics and Molecular Biology 23, 957–978.
					Oncidium baueri			2n	56	-	-	Felix, L. P. Guerra, M. (2000) Cytogenetics and cytotaxonomy of some Brazilian species of Cymbidioid orchids. Genetics and Molecular Biology 23, 957–978.
					Oncidium blanchetii			2n	112	-	-	Felix, L. P. Guerra, M. (2000) Cytogenetics and cytotaxonomy of some Brazilian species of Cymbidioid orchids. Genetics and Molecular Biology 23, 957–978.
					Oncidium cebolleta			2n	36	-	-	Felix, L. P. Guerra, M. (2000) Cytogenetics and cytotaxonomy of some Brazilian species of Cymbidioid orchids. Genetics and Molecular Biology 23, 957–978.
					Oncidium flexuosum			n	28	-	-	Felix, L. P. Guerra, M. (2000) Cytogenetics and cytotaxonomy of some Brazilian species of Cymbidioid orchids. Genetics and Molecular Biology 23, 957–978.
					Oncidium gravesianum			2n	56	-	-	Felix, L. P. Guerra, M. (2000) Cytogenetics and cytotaxonomy of some Brazilian species of Cymbidioid orchids. Genetics and Molecular Biology 23, 957–978.
					Oncidium loefgrenii			2n	56	-	-	Felix, L. P. Guerra, M. (2000) Cytogenetics and cytotaxonomy of some Brazilian species of Cymbidioid orchids. Genetics and Molecular Biology 23, 957–978.
								n	28	-	-	Felix, L. P. Guerra, M. (2000) Cytogenetics and cytotaxonomy of some Brazilian species of Cymbidioid orchids. Genetics and Molecular Biology 23, 957–978.
					Oncidium pumillum			2n	30	-	-	Felix, L. P. Guerra, M. (2000) Cytogenetics and cytotaxonomy of some Brazilian species of Cymbidioid orchids. Genetics and Molecular Biology 23, 957–978.
					Oncidium varicosum			2n	112	-	-	Felix, L. P. Guerra, M. (2000) Cytogenetics and cytotaxonomy of some Brazilian species of Cymbidioid orchids. Genetics and Molecular Biology 23, 957–978.
					Oncidium paranaense			2n	56	-	-	Felix, L. P. Guerra, M. (2000) Cytogenetics and cytotaxonomy of some Brazilian species of Cymbidioid orchids. Genetics and Molecular Biology 23, 957–978.
				Ionopsis Kunth	Ionopsis utricularioides	(Sw.) Lindl.		2n	46	-	-	Blumenschein, A. (1957). Estudos citológicos na família Orchidaceae. Doctoral Thesis. Universidade de São Paulo, Piracicaba.
					Lockartia goyazensis	Rchb. f.		2n	56	-	-	Felix, L. P. Guerra, M. (2000) Cytogenetics and cytotaxonomy of some Brazilian species of Cymbidioid orchids. Genetics and Molecular Biology 23, 957–978.
				Macradenia R. Br.	Macradenia paraensis	Barb.Rodr.		2n	52	-	-	Blumenschein, A. (1957). Estudos citológicos na família Orchidaceae. Doctoral Thesis. Universidade de São Paulo, Piracicaba.
								2n	48			Ribeiro, T., Pessoa, E. M., Koch, A. K. IAPT chromosome data 43/5. Taxon 73: 1324–1325.
					Miltonia flavescens	Lindl.		2n	56	-	-	Felix, L. P. Guerra, M. (2000) Cytogenetics and cytotaxonomy of some Brazilian species of Cymbidioid orchids. Genetics and Molecular Biology 23, 957–978.
				Notylia	Notylia lyrata	S.P. Moore		2n	44	-	-	Felix, L. P. Guerra, M. (2000) Cytogenetics and cytotaxonomy of some Brazilian species of Cymbidioid orchids. Genetics and Molecular Biology 23, 957–978.
				Trichocentrum Poepp. & Endl.	Trichocentrum nanum	(Lindl.) M.W.Chase & N.H.Williams		2n	26	-	-	Ribeiro, T., Pessoa, E. M., Koch, A. K. IAPT chromosome data 43/5. Taxon 73: 1324–1325.
					Trichocentrum cepula	(Hoffmanns.) J.M.H.Shaw		2n	36	-	-	Ribeiro, T., Pessoa, E. M., Koch, A. K. IAPT chromosome data 43/5. Taxon 73: 1324–1325.
					Trichocentrum cornucopiae	Lindl. & Rchb. f.		2n	20	-	-	Felix, L. P. Guerra, M. (2000) Cytogenetics and cytotaxonomy of some Brazilian species of Cymbidioid orchids. Genetics and Molecular Biology 23, 957–978.
			Stanhopeinae	Coryanthes Hook.	Coryanthes speciosa	Hook.		2n	40	-	-	Felix, L. P. Guerra, M. (2000) Cytogenetics and cytotaxonomy of some Brazilian species of Cymbidioid orchids. Genetics and Molecular Biology 23, 957–978.
				Gongora Ruiz & Pav.	Gongora quinquenervis	Ruiz & Pavon		2n	40	-	-	Felix, L. P. Guerra, M. (2000) Cytogenetics and cytotaxonomy of some Brazilian species of Cymbidioid orchids. Genetics and Molecular Biology 23, 957–978.
		Sobralieae Schlechter		Elleanthus C. Presl	Elleanthus brasiliensis	(Lindl.) Rchb.f.		2n	50	-	4.79	Baranow, P., Rojek, J., Dudek, M., Szlachetko, D., Bohdanowicz, J., Kapusta, M., Jedrzejczyk, I., Rewers, M., & Moraes, A. P. (2022). Chromosome number and genome size evolution in Brasolia and Sobralia (Sobralieae, Orchidaceae). International Journal of Molecular Sciences, 23(7), 3948.
								2n	50	-	-	Felix, L. P., & Guerra, M. (2010). Variation in chromosome number and the basic number of subfamily Epidendroideae (Orchidaceae). Botanical Journal of the Linnean Society, 163(2), 234–278.
					Elleanthus crinipes	Rchb.f.		2n	50	-	2.04	Baranow, P., Rojek, J., Dudek, M., Szlachetko, D., Bohdanowicz, J., Kapusta, M., Jedrzejczyk, I., Rewers, M., & Moraes, A. P. (2022). Chromosome number and genome size evolution in brasolia and sobralia (Sobralieae, Orchidaceae). International Journal of Molecular Sciences, 23(7), 3948.
					Sobralia liliastrum	Lindl.		2n	48	-	-	Felix, L. P., & Guerra, M. (2010). Variation in chromosome number and the basic number of subfamily Epidendroideae (Orchidaceae). Botanical Journal of the Linnean Society, 163(2), 234–278.
								2n	48	-	-	Felix, L. P., & Guerra, M. (2010). Variation in chromosome number and the basic number of subfamily Epidendroideae (Orchidaceae). Botanical Journal of the Linnean Society, 163(2), 234–278.
		Malaxideae Lindl.	Dendrobiinae Lindl. ex Endl.	Bulbophyllum Thouars	Bulbophyllum cribbianum	Toscano		2n	38	-	-	Felix, L. P., & Guerra, M. (2010). Variation in chromosome number and the basic number of subfamily Epidendroideae (Orchidaceae). Botanical Journal of the Linnean Society, 163(2), 234–278.
					Bulbophyllum sanderianum	Rolfe		2n	38	-	-	Felix, L. P., & Guerra, M. (2010). Variation in chromosome number and the basic number of subfamily Epidendroideae (Orchidaceae). Botanical Journal of the Linnean Society, 163(2), 234–278.
			Malaxidinae Benth. & Hook. f.	Malaxis Sol. ex Sw.	Malaxis escava	(Lindl.) Kuntze		2n	30	-	-	Felix, L. P., & Guerra, M. (2010). Variation in chromosome number and the basic number of subfamily Epidendroideae (Orchidaceae). Botanical Journal of the Linnean Society, 163(2), 234–278.
					Malaxis pubescens	(Lindl.) Kuntze		2n	24	-	-	Felix, L. P., & Guerra, M. (2010). Variation in chromosome number and the basic number of subfamily Epidendroideae (Orchidaceae). Botanical Journal of the Linnean Society, 163(2), 234–278.
		Vandeae Lindl.	Angraecinae Summerh.	Campylocentrum Benth.	Campylocentrum amanonicum	(Rchb. & Warm.) Cogn.		2n	80	-	-	Felix, L. P., & Guerra, M. (2010). Variation in chromosome number and the basic number of subfamily Epidendroideae (Orchidaceae). Botanical Journal of the Linnean Society, 163(2), 234–278.
					Campylocentrum crassirhizum	Hoehne		2n	38	-	-	Felix, L. P., & Guerra, M. (2010). Variation in chromosome number and the basic number of subfamily Epidendroideae (Orchidaceae). Botanical Journal of the Linnean Society, 163(2), 234–278.
					Campylocentrum pernambucense	Hoehne		2n	38	-	-	Felix, L. P., & Guerra, M. (2010). Variation in chromosome number and the basic number of subfamily Epidendroideae (Orchidaceae). Botanical Journal of the Linnean Society, 163(2), 234–278.
			Polystachyinae Schlechter	Polystachya Hook.	Polystachya estrellensis	Rchb.		2n	80	-	-	Blumenschein, A. (1960). Número de cromossomas de algumas espécies de orquídeas. Publicações Científicas da Universidade de São Paulo, v. 1, p. 45 – 50.
								2n	80	-	-	Felix, L. P., & Guerra, M. (2010). Variation in chromosome number and the basic number of subfamily Epidendroideae (Orchidaceae). Botanical Journal of the Linnean Society, 163(2), 234–278.
		Epidendreae Lindl.	Bletiinae Benth.	Bletia Ruiz & Pav.	Bletia catenulata	Ruiz & Pavon		2n	40	-	-	Felix, L. P., & Guerra, M. (2010). Variation in chromosome number and the basic number of subfamily Epidendroideae (Orchidaceae). Botanical Journal of the Linnean Society, 163(2), 234–278.
			Laeliinae Benth.	Brassavola R.Br.	Brassavola ceboletta	Rchb.		2n	40	-	-	Querino, B. C., Ferraz, M. E., Mata-Sucre, Y., Souza, G., & Felix, L. P. (2020). Cytomolecular diversity of the subtribe Laeliinae (Epidendroidae, Orchidaceae) suggests no relationship between genome size and heterochromatin abundance. Plant systematics and evolution, 306(2), 1-15.
								2n	40	-	-	Souza, B. C. Q., Souza, A. C. M., Almeida, E. M., & Felix, L. P. (2017). Orchidaceae-IAPT/IOPB chromosome data 26. Taxon, 66(6), 1487-1499.
					Brassavola cucullata	(L.) R. Br.		2n	40	-	-	Blumenschein, A. (1960). Número de cromossomas de algumas espécies de orquídeas. Publicações Científicas da Universidade de São Paulo, v. 1, p. 45 – 50.
					Brassavola perrinii	Lindl.		2n	40	-	-	Blumenschein, A. (1960). Número de cromossomas de algumas espécies de orquídeas. Publicações Científicas da Universidade de São Paulo, v. 1, p. 45 – 50.
					Brassavola subulifolia	Lindl.	Brassavola nodosa Hook.	2n	40	-	-	Blumenschein, A. (1960). Número de cromossomas de algumas espécies de orquídeas. Publicações Científicas da Universidade de São Paulo, v. 1, p. 45 – 50.
							Brassavola nodosa Hook.	2n	40	-	-	Felix, L. P., & Guerra, M. (2010). Variation in chromosome number and the basic number of subfamily Epidendroideae (Orchidaceae). Botanical Journal of the Linnean Society, 163(2), 234–278.
							Brassavola nodosa Hook.	2n	40	-	1.72	Querino, B. C., Ferraz, M. E., Mata-Sucre, Y., Souza, G., & Felix, L. P. (2020). Cytomolecular diversity of the subtribe Laeliinae (Epidendroidae, Orchidaceae) suggests no relationship between genome size and heterochromatin abundance. Plant systematics and evolution, 306(2), 1-15.
					Brassavola tuberculata	Hook.		2n	40	-	-	Blumenschein, A. (1960). Número de cromossomas de algumas espécies de orquídeas. Publicações Científicas da Universidade de São Paulo, v. 1, p. 45 – 50.
								2n	40	-	-	Felix, L. P., & Guerra, M. (2010). Variation in chromosome number and the basic number of subfamily Epidendroideae (Orchidaceae). Botanical Journal of the Linnean Society, 163(2), 234–278.
								2n	40	-	-	Querino, B. C., Ferraz, M. E., Mata-Sucre, Y., Souza, G., & Felix, L. P. (2020). Cytomolecular diversity of the subtribe Laeliinae (Epidendroidae, Orchidaceae) suggests no relationship between genome size and heterochromatin abundance. Plant systematics and evolution, 306(2), 1-15.
								2n	40	-	-	Souza, B. C. Q., Souza, A. C. M., Almeida, E. M., & Felix, L. P. (2017). Orchidaceae-IAPT/IOPB chromosome data 26. Taxon, 66(6), 1487-1499.
				Cattleya Lindl.	Cattleya aclandiae	Lindl.		2n	40	-	-	Souza, B. C. Q., Souza, A. C. M., Almeida, E. M., & Felix, L. P. (2017). Orchidaceae-IAPT/IOPB chromosome data 26. Taxon, 66(6), 1487-1499.
					Cattleya amethystoglossa	Linden & Rchb.f. ex R.Warner		2n	40	-	-	Felix, L. P., & Guerra, M. (2010). Variation in chromosome number and the basic number of subfamily Epidendroideae (Orchidaceae). Botanical Journal of the Linnean Society, 163(2), 234–278.
					Cattleya bicolor	Lindl.		2n	40	-	-	Blumenschein, A. (1960). Número de cromossomas de algumas espécies de orquídeas. Publicações Científicas da Universidade de São Paulo, v. 1, p. 45 – 50.
								2n	80	-	-	Blumenschein, A. (1960). Número de cromossomas de algumas espécies de orquídeas. Publicações Científicas da Universidade de São Paulo, v. 1, p. 45 – 50.
					Cattleya bowringiana	O'Brien		2n	34	-	-	Silva, G. M., Varella, T. L., Karsburg, I. V., Santana, T. N., de Carvalho, I. F., da Silva Añez, R. B., ... & da Silva, M. L. (2017). Cytogenetic Characterization of Species and Hybrids of Orchids of Cattleya Genus. Cytologia, 82(2), 137-140.
					Cattleya cernua	(Lindl.) V. D. Berg		2n	40	-	-	Souza, B. C. Q., Souza, A. C. M., Almeida, E. M., & Felix, L. P. (2017). Orchidaceae-IAPT/IOPB chromosome data 26. Taxon, 66(6), 1487-1499.
					Cattleya cinnabarina	(Bateman) V. D. Berg	Laelia cinnabarina Bateman ex Lindl.	2n	40	-	-	Blumenschein, A. (1960). Número de cromossomas de algumas espécies de orquídeas. Publicações Científicas da Universidade de São Paulo, v. 1, p. 45 – 50.
					Cattleya crispata	(Thunb.) V. D. Berg		2n	80	-	-	Souza, B. C. Q., Souza, A. C. M., Almeida, E. M., & Felix, L. P. (2017). Orchidaceae-IAPT/IOPB chromosome data 26. Taxon, 66(6), 1487-1499.
					Cattleya dormaniana	(Rchb.) Rchb.		2n	40	-	-	Blumenschein, A. (1960). Número de cromossomas de algumas espécies de orquídeas. Publicações Científicas da Universidade de São Paulo, v. 1, p. 45 – 50.
					Cattleya elongata	B. Rodr.		2n	80	-	-	Felix, L. P., & Guerra, M. (2010). Variation in chromosome number and the basic number of subfamily Epidendroideae (Orchidaceae). Botanical Journal of the Linnean Society, 163(2), 234–278.
								2n	80	-	-	Souza, B. C. Q., Souza, A. C. M., Almeida, E. M., & Felix, L. P. (2017). Orchidaceae-IAPT/IOPB chromosome data 26. Taxon, 66(6), 1487-1499.
					Cattleya grandis	(Lindl.) A. A. Chadwick		2n	40	-	-	Querino, B. C., Ferraz, M. E., Mata-Sucre, Y., Souza, G., & Felix, L. P. (2020). Cytomolecular diversity of the subtribe Laeliinae (Epidendroidae, Orchidaceae) suggests no relationship between genome size and heterochromatin abundance. Plant systematics and evolution, 306(2), 1-15.
								2n	40	-	-	Souza, B. C. Q., Souza, A. C. M., Almeida, E. M., & Felix, L. P. (2017). Orchidaceae-IAPT/IOPB chromosome data 26. Taxon, 66(6), 1487-1499.
					Cattleya granulosa	Lindl.		2n	40	-	-	Felix, L. P., & Guerra, M. (2010). Variation in chromosome number and the basic number of subfamily Epidendroideae (Orchidaceae). Botanical Journal of the Linnean Society, 163(2), 234–278.
					Cattleya guttata	Lindl.		2n	40	-	-	Blumenschein, A. (1960). Número de cromossomas de algumas espécies de orquídeas. Publicações Científicas da Universidade de São Paulo, v. 1, p. 45 – 50.
								2n	40	-	-	Souza, B. C. Q., Souza, A. C. M., Almeida, E. M., & Felix, L. P. (2017). Orchidaceae-IAPT/IOPB chromosome data 26. Taxon, 66(6), 1487-1499.
					Cattleya intermedia	Graham ex Hook.		2n	40	-	-	Blumenschein, A. (1960). Número de cromossomas de algumas espécies de orquídeas. Publicações Científicas da Universidade de São Paulo, v. 1, p. 45 – 50.
								2n	40	-	2.59	Querino, B. C., Ferraz, M. E., Mata-Sucre, Y., Souza, G., & Felix, L. P. (2020). Cytomolecular diversity of the subtribe Laeliinae (Epidendroidae, Orchidaceae) suggests no relationship between genome size and heterochromatin abundance. Plant systematics and evolution, 306(2), 1-15.
								2n	40	-	-	Souza, B. C. Q., Souza, A. C. M., Almeida, E. M., & Felix, L. P. (2017). Orchidaceae-IAPT/IOPB chromosome data 26. Taxon, 66(6), 1487-1499.
					Cattleya labiata	Lindl.		2n	40	-	2.68	Querino, B. C., Ferraz, M. E., Mata-Sucre, Y., Souza, G., & Felix, L. P. (2020). Cytomolecular diversity of the subtribe Laeliinae (Epidendroidae, Orchidaceae) suggests no relationship between genome size and heterochromatin abundance. Plant systematics and evolution, 306(2), 1-15.
					Cattleya lobata	Lindl.	Sophronitis lobata (Lindl.) Van den Berg	2n	40	-	-	Felix, L. P., & Guerra, M. (2010). Variation in chromosome number and the basic number of subfamily Epidendroideae (Orchidaceae). Botanical Journal of the Linnean Society, 163(2), 234–278.
					Cattleya loddigesii	Lindl.		2n	40	-	-	Souza, B. C. Q. D. (2015). Diversidade da Heterocromatina na subtribo Laeliinae (Epidendroideae: Orchidaceae), com ênfase no gênero Cattleya Lindl. Universidade Federal da Paraíba - UFPB/Areia.
					Cattleya nobilior	Rchb.		2n	42	-	-	Felix, L. P., & Guerra, M. (2010). Variation in chromosome number and the basic number of subfamily Epidendroideae (Orchidaceae). Botanical Journal of the Linnean Society, 163(2), 234–278.
								2n	30	-	-	Silva, G. M., Varella, T. L., Karsburg, I. V., Santana, T. N., de Carvalho, I. F., da Silva Añez, R. B., ... & da Silva, M. L. (2017). Cytogenetic Characterization of Species and Hybrids of Orchids of Cattleya Genus. Cytologia, 82(2), 137-140.
								2n	42	-	-	Souza, B. C. Q., Souza, A. C. M., Almeida, E. M., & Felix, L. P. (2017). Orchidaceae-IAPT/IOPB chromosome data 26. Taxon, 66(6), 1487-1499.
					Cattleya nobilior var.amaliae	Pabst		2n	42	-	-	Felix, L. P., & Guerra, M. (2010). Variation in chromosome number and the basic number of subfamily Epidendroideae (Orchidaceae). Botanical Journal of the Linnean Society, 163(2), 234–278.
					Cattleya pfisteri	(Pabst & Senghas) V. D. Berg		2n	40	-	2.17	Souza, B. C. Q. D. (2015). Diversidade da Heterocromatina na subtribo Laeliinae (Epidendroideae: Orchidaceae), com ênfase no gênero Cattleya Lindl. Universidade Federal da Paraíba - UFPB/Areia.
								2n	40	-	-	Souza, B. C. Q., Souza, A. C. M., Almeida, E. M., & Felix, L. P. (2017). Orchidaceae-IAPT/IOPB chromosome data 26. Taxon, 66(6), 1487-1499.
					Cattleya pumila	Hook.	Laelia pumila (Hook.) Rchb.	2n	40	-	-	Blumenschein, A. (1960). Número de cromossomas de algumas espécies de orquídeas. Publicações Científicas da Universidade de São Paulo, v. 1, p. 45 – 50.
							Sophronitis purpurata (Lindl. & Paxton) Van den Berg & M.W.Chase	2n	40	-	-	Felix, L. P., & Guerra, M. (2010). Variation in chromosome number and the basic number of subfamily Epidendroideae (Orchidaceae). Botanical Journal of the Linnean Society, 163(2), 234–278.
					Cattleya rupestris	(Lindl.) V. D. Berg		2n	40	-	-	Souza, B. C. Q., Souza, A. C. M., Almeida, E. M., & Felix, L. P. (2017). Orchidaceae-IAPT/IOPB chromosome data 26. Taxon, 66(6), 1487-1499.
					Cattleya sincorana	(Schltr.) Van den Berg		2n	40	-	-	Souza, B. C. Q., Souza, A. C. M., Almeida, E. M., & Felix, L. P. (2017). Orchidaceae-IAPT/IOPB chromosome data 26. Taxon, 66(6), 1487-1499.
					Cattleya tenuis	Campacci & Vedovello		2n	40	-	-	Souza, B. C. Q., Souza, A. C. M., Almeida, E. M., & Felix, L. P. (2017). Orchidaceae-IAPT/IOPB chromosome data 26. Taxon, 66(6), 1487-1499.
					Cattleya tigrina	A. Rich.	Cattleya leopoldii Verschaff. ex Lem.	2n	40	-	-	Blumenschein, A. (1960). Número de cromossomas de algumas espécies de orquídeas. Publicações Científicas da Universidade de São Paulo, v. 1, p. 45 – 50.
					Cattleya trianae	Linden & Rchb.f.		2n	40	-	2.55	Querino, B. C., Ferraz, M. E., Mata-Sucre, Y., Souza, G., & Felix, L. P. (2020). Cytomolecular diversity of the subtribe Laeliinae (Epidendroidae, Orchidaceae) suggests no relationship between genome size and heterochromatin abundance. Plant systematics and evolution, 306(2), 1-15.
					Cattleya walkeriana	Gardner		2n	40	-	-	Felix, L. P., & Guerra, M. (2010). Variation in chromosome number and the basic number of subfamily Epidendroideae (Orchidaceae). Botanical Journal of the Linnean Society, 163(2), 234–278.
								2n	40	-	-	Souza, B. C. Q., Souza, A. C. M., Almeida, E. M., & Felix, L. P. (2017). Orchidaceae-IAPT/IOPB chromosome data 26. Taxon, 66(6), 1487-1499.
					Cattleya walkeriana var. princeps	L.Menezes		2n	80	-	-	Felix, L. P., & Guerra, M. (2010). Variation in chromosome number and the basic number of subfamily Epidendroideae (Orchidaceae). Botanical Journal of the Linnean Society, 163(2), 234–278.
					Cattleya warneri	T. Moore ex R. Warner		2n	40	-	-	Souza, B. C. Q., Souza, A. C. M., Almeida, E. M., & Felix, L. P. (2017). Orchidaceae-IAPT/IOPB chromosome data 26. Taxon, 66(6), 1487-1499.
					Cattleya araguaiensis	(Pabst) van den Berg		2n	40	-	-	Felix, L. P., & Guerra, M. (2010). Variation in chromosome number and the basic number of subfamily Epidendroideae (Orchidaceae). Botanical Journal of the Linnean Society, 163(2), 234–278.
				Caularthron Raf.	Caularthron bilamellatum	(Rchb.) R. E. Schult.	Diacrium bilamellatum (Rchb.) Hemsl.	2n	40	-	-	Blumenschein, A. (1960). Número de cromossomas de algumas espécies de orquídeas. Publicações Científicas da Universidade de São Paulo, v. 1, p. 45 – 50.
				Dimerandra Schltr.	Dimerandra emarginata	(G. Mey.) Hoehne		2n	40	-	-	Felix, L. P., & Guerra, M. (2010). Variation in chromosome number and the basic number of subfamily Epidendroideae (Orchidaceae). Botanical Journal of the Linnean Society, 163(2), 234–278.
								2n	40	-	-	Guerra, M. D. (1986). Citogenética de angiospermas coletadas em Pernambuco, I. Revista Brasileira de Genética, 9, 21-40.
							Dimerandra stenopetala (Hook.) Schltr.	2n	40	-	-	Blumenschein, A. (1960). Número de cromossomas de algumas espécies de orquídeas. Publicações Científicas da Universidade de São Paulo, v. 1, p. 45 – 50.
				Encyclia Hook.	Encyclia advena	(Rchb.) Porto & Brade		2n	40	-	-	Felix, L. P., & Guerra, M. (2010). Variation in chromosome number and the basic number of subfamily Epidendroideae (Orchidaceae). Botanical Journal of the Linnean Society, 163(2), 234–278.
								2n	40	-	2.52	Querino, B. C., Ferraz, M. E., Mata-Sucre, Y., Souza, G., & Felix, L. P. (2020). Cytomolecular diversity of the subtribe Laeliinae (Epidendroidae, Orchidaceae) suggests no relationship between genome size and heterochromatin abundance. Plant systematics and evolution, 306(2), 1-15.
								2n	40	-	-	Souza, B. C. Q., Souza, A. C. M., Almeida, E. M., & Felix, L. P. (2017). Orchidaceae-IAPT/IOPB chromosome data 26. Taxon, 66(6), 1487-1499.
					Encyclia alboxanthina	Fowlie		2n	80	-	-	Querino, B. C., Ferraz, M. E., Mata-Sucre, Y., Souza, G., & Felix, L. P. (2020). Cytomolecular diversity of the subtribe Laeliinae (Epidendroidae, Orchidaceae) suggests no relationship between genome size and heterochromatin abundance. Plant systematics and evolution, 306(2), 1-15.
					Encyclia andrichii	L. Menezes		2n	40	-	1.73	Querino, B. C., Ferraz, M. E., Mata-Sucre, Y., Souza, G., & Felix, L. P. (2020). Cytomolecular diversity of the subtribe Laeliinae (Epidendroidae, Orchidaceae) suggests no relationship between genome size and heterochromatin abundance. Plant systematics and evolution, 306(2), 1-15.
								2n	40	-	-	Souza, B. C. Q., Souza, A. C. M., Almeida, E. M., & Felix, L. P. (2017). Orchidaceae-IAPT/IOPB chromosome data 26. Taxon, 66(6), 1487-1499.
					Encyclia argentinensis	(Speg.) Hoehne		4n	40	-	-	Ribeiro, T., Pessoa, E. M., Koch, A. K. IAPT chromosome data 43/5. Taxon 73: 1324–1325.
					Encyclia ionosma	(Lindl.) Schltr.		2n	40	-	1.47	Querino, B. C., Ferraz, M. E., Mata-Sucre, Y., Souza, G., & Felix, L. P. (2020). Cytomolecular diversity of the subtribe Laeliinae (Epidendroidae, Orchidaceae) suggests no relationship between genome size and heterochromatin abundance. Plant systematics and evolution, 306(2), 1-15.
								2n	40	-	-	Souza, B. C. Q., Souza, A. C. M., Almeida, E. M., & Felix, L. P. (2017). Orchidaceae-IAPT/IOPB chromosome data 26. Taxon, 66(6), 1487-1499.
					Encyclia jenischiana	(Rchb.) Porto & Brade		2n	80	-	-	Querino, B. C., Ferraz, M. E., Mata-Sucre, Y., Souza, G., & Felix, L. P. (2020). Cytomolecular diversity of the subtribe Laeliinae (Epidendroidae, Orchidaceae) suggests no relationship between genome size and heterochromatin abundance. Plant systematics and evolution, 306(2), 1-15.
								2n	40	-	-	Souza, B. C. Q., Souza, A. C. M., Almeida, E. M., & Felix, L. P. (2017). Orchidaceae-IAPT/IOPB chromosome data 26. Taxon, 66(6), 1487-1499.
								2n	80	-	-	Souza, B. C. Q., Souza, A. C. M., Almeida, E. M., & Felix, L. P. (2017). Orchidaceae-IAPT/IOPB chromosome data 26. Taxon, 66(6), 1487-1499.
					Encyclia oncidioides	(Lindl.) Schltr.		2n	40	-	-	Felix, L. P., & Guerra, M. (2010). Variation in chromosome number and the basic number of subfamily Epidendroideae (Orchidaceae). Botanical Journal of the Linnean Society, 163(2), 234–278.
					Encyclia oncidioides	(Lindl.) Schltr.		2n	40	-	2025-06-02	Querino, B. C., Ferraz, M. E., Mata-Sucre, Y., Souza, G., & Felix, L. P. (2020). Cytomolecular diversity of the subtribe Laeliinae (Epidendroidae, Orchidaceae) suggests no relationship between genome size and heterochromatin abundance. Plant systematics and evolution, 306(2), 1-15.
								2n	40	-	-	Souza, B. C. Q., Souza, A. C. M., Almeida, E. M., & Felix, L. P. (2017). Orchidaceae-IAPT/IOPB chromosome data 26. Taxon, 66(6), 1487-1499.
					Encyclia patens var. patens	Hook.	Encyclia flava (Lindl.) Brade	2n	40	-	-	Felix, L. P., & Guerra, M. (2010). Variation in chromosome number and the basic number of subfamily Epidendroideae (Orchidaceae). Botanical Journal of the Linnean Society, 163(2), 234–278.
							Encyclia flava (Lindl.) Brade	2n	40	-	2025-06-02	Querino, B. C., Ferraz, M. E., Mata-Sucre, Y., Souza, G., & Felix, L. P. (2020). Cytomolecular diversity of the subtribe Laeliinae (Epidendroidae, Orchidaceae) suggests no relationship between genome size and heterochromatin abundance. Plant systematics and evolution, 306(2), 1-15.
							Encyclia flava (Lindl.) Brade	2n	40	-	-	Souza, B. C. Q., Souza, A. C. M., Almeida, E. M., & Felix, L. P. (2017). Orchidaceae-IAPT/IOPB chromosome data 26. Taxon, 66(6), 1487-1499.
					Encyclia seidelii	Pabst		2n	80	-	1.43	Querino, B. C., Ferraz, M. E., Mata-Sucre, Y., Souza, G., & Felix, L. P. (2020). Cytomolecular diversity of the subtribe Laeliinae (Epidendroidae, Orchidaceae) suggests no relationship between genome size and heterochromatin abundance. Plant systematics and evolution, 306(2), 1-15.
								2n	80	-	-	Souza, B. C. Q., Souza, A. C. M., Almeida, E. M., & Felix, L. P. (2017). Orchidaceae-IAPT/IOPB chromosome data 26. Taxon, 66(6), 1487-1499.
					Epidendrum althausenii	A.D.Hawkes		2n	40	-	2.84	Pessoa, E. M., Cordeiro, J. M., Felix, L. P., Almeida, E. M., Costa, L., Nepomuceno, Á., ... & Van Den Berg, C. (2021). Too many species: morphometrics, molecular phylogenetics and genome structure of a Brazilian species complex in Epidendrum (Laeliinae; Orchidaceae) reveal fewer species than previously thought. Botanical Journal of the Linnean Society, 195(2), 161-188.
								2n	40	-	2.41	Pessoa, E. M., Cordeiro, J. M., Felix, L. P., Almeida, E. M., Costa, L., Nepomuceno, Á., ... & Van Den Berg, C. (2021). Too many species: morphometrics, molecular phylogenetics and genome structure of a Brazilian species complex in Epidendrum (Laeliinae; Orchidaceae) reveal fewer species than previously thought. Botanical Journal of the Linnean Society, 195(2), 161-188.
					Epidendrum amarajiense	V.P.Castro & L.Menezes		2n	40	-	2.13	Pessoa, E. M., Cordeiro, J. M., Felix, L. P., Almeida, E. M., Costa, L., Nepomuceno, Á., ... & Van Den Berg, C. (2021). Too many species: morphometrics, molecular phylogenetics and genome structure of a Brazilian species complex in Epidendrum (Laeliinae; Orchidaceae) reveal fewer species than previously thought. Botanical Journal of the Linnean Society, 195(2), 161-188.
								2n	40	-	2.13	Pessoa, E. M., Cordeiro, J. M., Felix, L. P., Almeida, E. M., Costa, L., Nepomuceno, Á., ... & Van Den Berg, C. (2021). Too many species: morphometrics, molecular phylogenetics and genome structure of a Brazilian species complex in Epidendrum (Laeliinae; Orchidaceae) reveal fewer species than previously thought. Botanical Journal of the Linnean Society, 195(2), 161-188.
					Epidendrum armeniacum	Lindl.		2n	40	-	-	Assis, F. N. M., Souza, B. C. Q., Medeiros-Neto, E., Pinheiro, F., Silva, A. E. B., & Felix, L. P. (2013). Karyology of the genus Epidendrum (Orchidaceae: Laeliinae) with emphasis on subgenus Amphiglottium and chromosome number variability in Epidendrum secundum. Botanical Journal of the Linnean Society, 172(3), 329-344.
								2n	40	-	-	Souza, B. C. Q., Souza, A. C. M., Almeida, E. M., & Felix, L. P. (2017). Orchidaceae-IAPT/IOPB chromosome data 26. Taxon, 66(6), 1487-1499.
								2n	38	-	-	Felix, L. P., & Guerra, M. (2010). Variation in chromosome number and the basic number of subfamily Epidendroideae (Orchidaceae). Botanical Journal of the Linnean Society, 163(2), 234–278.
								2n	40	-	-	Felix, L. P., & Guerra, M. (2010). Variation in chromosome number and the basic number of subfamily Epidendroideae (Orchidaceae). Botanical Journal of the Linnean Society, 163(2), 234–278.
								2n	40	-	-	Nollet, F., Medeiros Neto, E., Cordeiro, J. M., Buril, M. T., Chase, M. W., & Felix, L. P. (2022). Chromosome numbers and heterochromatin variation in introgressed and non-introgressed populations of Epidendrum (Orchidaceae: Epidendroideae): interspecific transfers of heterochromatin lead to divergent variable karyotypes in the parental populations. Botanical Journal of the Linnean Society, 199(3…
					Epidendrum bahiense	Rchb.f.		2n	80	-	2.94	Cordeiro, J. M., Chase, M. W., Hágsater, E., Almeida, E. M., Costa, L., Souza, G. & Felix, L. P. (2022). Chromosome number, heterochromatin, and genome size support recent polyploid origin of the Epidendrum nocturnum group and reveal a new species (Laeliinae, Orchidaceae). Botany, 100(5), 409-421.
					Epidendrum calanthum	Rchb.f. & Wars		2n	30	-	-	Pinheiro, F., Koehler, S., Corrêa, A. M., Salatino, M. L. F., Salatino, A., & de Barros, F. (2009). Phylogenetic relationships and infrageneric classification of Epidendrum subgenus Amphiglottium (Laeliinae, Orchidaceae). Plant Systematics and Evolution, 283(3), 165-177.
					Epidendrum campaccii	Hágsater & L.Sánchez		2n	40	-	-	Pessoa, E., Felix, L. P., & Alves, M. (2014). A new Epidendrum (Laeliinae-Orchidaceae) from the Atlantic Forest of northeastern Brazil: evidence from morphology and cytogenetics. Brittonia, 66(4), 347-352.
								2n	40	-	1.99	Pessoa, E. M., Cordeiro, J. M., Felix, L. P., Almeida, E. M., Costa, L., Nepomuceno, Á., ... & Van Den Berg, C. (2021). Too many species: morphometrics, molecular phylogenetics and genome structure of a Brazilian species complex in Epidendrum (Laeliinae; Orchidaceae) reveal fewer species than previously thought. Botanical Journal of the Linnean Society, 195(2), 161-188.
					Epidendrum carpophorum	Barb.Rodr.		2n	80	-	2025-01-03	Cordeiro, J. M., Chase, M. W., Hágsater, E., Almeida, E. M., Costa, L., Souza, G. & Felix, L. P. (2022). Chromosome number, heterochromatin, and genome size support recent polyploid origin of the Epidendrum nocturnum group and reveal a new species (Laeliinae, Orchidaceae). Botany, 100(5), 409-421.
								-	-	-	2025-06-03	Cordeiro, J. M., Chase, M. W., Hágsater, E., Almeida, E. M., Costa, L., Souza, G. & Felix, L. P. (2022). Chromosome number, heterochromatin, and genome size support recent polyploid origin of the Epidendrum nocturnum group and reveal a new species (Laeliinae, Orchidaceae). Botany, 100(5), 409-421.
					Epidendrum ciliare	L.		2n	40	-	-	Nollet, F., Medeiros Neto, E., Cordeiro, J. M., Buril, M. T., Chase, M. W., & Felix, L. P. (2022). Chromosome numbers and heterochromatin variation in introgressed and non-introgressed populations of Epidendrum (Orchidaceae: Epidendroideae): interspecific transfers of heterochromatin lead to divergent variable karyotypes in the parental populations. Botanical Journal of the Linnean Society, 199(3…
					Epidendrum cinnabarinum	Salzm. ex Lindl.		2n	240	-	-	Assis, F. N. M., Souza, B. C. Q., Medeiros-Neto, E., Pinheiro, F., Silva, A. E. B., & Felix, L. P. (2013). Karyology of the genus Epidendrum (Orchidaceae: Laeliinae) with emphasis on subgenus Amphiglottium and chromosome number variability in Epidendrum secundum. Botanical Journal of the Linnean Society, 172(3), 329-344.
								2n	240	-	-	Conceição, L. P., de Oliveira, A. L. P., & Barbosa, L. V. (2006). Characterization of the species Epidendrum cinnabarium Salzm. (Epidendroideae: Orchidaceae) occurring in dunas do Abaeté-Salvador, Ba-Brasil. Cytologia, 71(2), 125-129.
								2n	240	-	-	Nollet, F., Medeiros Neto, E., Cordeiro, J. M., Buril, M. T., Chase, M. W., & Felix, L. P. (2022). Chromosome numbers and heterochromatin variation in introgressed and non-introgressed populations of Epidendrum (Orchidaceae: Epidendroideae): interspecific transfers of heterochromatin lead to divergent variable karyotypes in the parental populations. Botanical Journal of the Linnean Society, 199(3…
								2n	240	-	-	Felix, L. P., & Guerra, M. (2010). Variation in chromosome number and the basic number of subfamily Epidendroideae (Orchidaceae). Botanical Journal of the Linnean Society, 163(2), 234–278.
								n	108-124	-	-	Felix, L. P., & Guerra, M. (2010). Variation in chromosome number and the basic number of subfamily Epidendroideae (Orchidaceae). Botanical Journal of the Linnean Society, 163(2), 234–278.
					Epidendrum cochlidium	L.		2n	28	-	-	Pinheiro, F., Koehler, S., Corrêa, A. M., Salatino, M. L. F., Salatino, A., & de Barros, F. (2009). Phylogenetic relationships and infrageneric classification of Epidendrum subgenus Amphiglottium (Laeliinae, Orchidaceae). Plant Systematics and Evolution, 283(3), 165-177.
					Epidendrum denticulatum	Barb. Rodr.		2n	40			Blumenschein, A. (1960). Número de cromossomas de algumas espécies de orquídeas. Publicações Científicas da Universidade de São Paulo, v. 1, p. 45 – 50.
								2n	38	-	-	Assis, F. N. M., Souza, B. C. Q., Medeiros-Neto, E., Pinheiro, F., Silva, A. E. B., & Felix, L. P. (2013). Karyology of the genus Epidendrum (Orchidaceae: Laeliinae) with emphasis on subgenus Amphiglottium and chromosome number variability in Epidendrum secundum. Botanical Journal of the Linnean Society, 172(3), 329-344.
								2n	40	-	-	Pinheiro, F., Koehler, S., Corrêa, A. M., Salatino, M. L. F., Salatino, A., & de Barros, F. (2009). Phylogenetic relationships and infrageneric classification of Epidendrum subgenus Amphiglottium (Laeliinae, Orchidaceae). Plant Systematics and Evolution, 283(3), 165-177.
								2n	52	-	-	Pinheiro, F., Cardoso-Gustavson, P., Suzuki, R. M., Abrao, M. C. R., Guimaraes, L. R., Draper, D., & Moraes, A. P. (2015). Strong postzygotic isolation prevents introgression between two hybridizing Neotropical orchids, Epidendrum denticulatum and E. fulgens. Evolutionary Ecology, 29(2), 229-248.
								n	26	-	-	Pinheiro, F., Cardoso-Gustavson, P., Suzuki, R. M., Abrao, M. C. R., Guimaraes, L. R., Draper, D., & Moraes, A. P. (2015). Strong postzygotic isolation prevents introgression between two hybridizing Neotropical orchids, Epidendrum denticulatum and E. fulgens. Evolutionary Ecology, 29(2), 229-248.
								n	26	-	2.33	Arida, B. L., Scopece, G., Machado, R. M., Moraes, A. P., Forni-Martins, E., & Pinheiro, F. (2021). Reproductive barriers and fertility of two Neotropical orchid species and their natural hybrid. Evolutionary Ecology, 35(1), 41-64.
					Epidendrum difforme	Jacq.		2n	40	-	-	Assis, F. N. M., Souza, B. C. Q., Medeiros-Neto, E., Pinheiro, F., Silva, A. E. B., & Felix, L. P. (2013). Karyology of the genus Epidendrum (Orchidaceae: Laeliinae) with emphasis on subgenus Amphiglottium and chromosome number variability in Epidendrum secundum. Botanical Journal of the Linnean Society, 172(3), 329-344.
								2n	40	-	-	Felix, L. P., & Guerra, M. (2010). Variation in chromosome number and the basic number of subfamily Epidendroideae (Orchidaceae). Botanical Journal of the Linnean Society, 163(2), 234–278.
								2n	40	-	-	Souza, B. C. Q., Souza, A. C. M., Almeida, E. M., & Felix, L. P. (2017). Orchidaceae-IAPT/IOPB chromosome data 26. Taxon, 66(6), 1487-1499.
					Epidendrum elipticum	Grah.		2n	68	-	-	Felix, L. P., & Guerra, M. (2010). Variation in chromosome number and the basic number of subfamily Epidendroideae (Orchidaceae). Botanical Journal of the Linnean Society, 163(2), 234–278.
					Epidendrum flammeum	E.M.Pessoa & M.Alves		2n	50	1	-	Nollet, F., Medeiros Neto, E., Cordeiro, J. M., Buril, M. T., Chase, M. W., & Felix, L. P. (2022). Chromosome numbers and heterochromatin variation in introgressed and non-introgressed populations of Epidendrum (Orchidaceae: Epidendroideae): interspecific transfers of heterochromatin lead to divergent variable karyotypes in the parental populations. Botanical Journal of the Linnean Society, 199(3…
					Epidendrum flexuosum	G.Mey		2n	24	-	-	Pinheiro, F., Koehler, S., Corrêa, A. M., Salatino, M. L. F., Salatino, A., & de Barros, F. (2009). Phylogenetic relationships and infrageneric classification of Epidendrum subgenus Amphiglottium (Laeliinae, Orchidaceae). Plant Systematics and Evolution, 283(3), 165-177.
					Epidendrum fulgens	Brongn.		2n	24	-	-	Blumenschein, A. (1960). Número de cromossomas de algumas espécies de orquídeas. Publicações Científicas da Universidade de São Paulo, v. 1, p. 45 – 50.
								2n	24	-	-	Assis, F. N. M., Souza, B. C. Q., Medeiros-Neto, E., Pinheiro, F., Silva, A. E. B., & Felix, L. P. (2013). Karyology of the genus Epidendrum (Orchidaceae: Laeliinae) with emphasis on subgenus Amphiglottium and chromosome number variability in Epidendrum secundum. Botanical Journal of the Linnean Society, 172(3), 329-344.
								2n	24	-	-	Nollet, F., Medeiros Neto, E., Cordeiro, J. M., Buril, M. T., Chase, M. W., & Felix, L. P. (2022). Chromosome numbers and heterochromatin variation in introgressed and non-introgressed populations of Epidendrum (Orchidaceae: Epidendroideae): interspecific transfers of heterochromatin lead to divergent variable karyotypes in the parental populations. Botanical Journal of the Linnean Society, 199(3…
								2n	24	-	-	Pinheiro, F., Koehler, S., Corrêa, A. M., Salatino, M. L. F., Salatino, A., & de Barros, F. (2009). Phylogenetic relationships and infrageneric classification of Epidendrum subgenus Amphiglottium (Laeliinae, Orchidaceae). Plant Systematics and Evolution, 283(3), 165-177.
								2n	24	-	-	Pinheiro, F., Cardoso-Gustavson, P., Suzuki, R. M., Abrao, M. C. R., Guimaraes, L. R., Draper, D., & Moraes, A. P. (2015). Strong postzygotic isolation prevents introgression between two hybridizing Neotropical orchids, Epidendrum denticulatum and E. fulgens. Evolutionary Ecology, 29(2), 229-248.
								2n	24	-	-	Souza, B. C. Q., Souza, A. C. M., Almeida, E. M., & Felix, L. P. (2017). Orchidaceae-IAPT/IOPB chromosome data 26. Taxon, 66(6), 1487-1499.
								n	12	-	-	Moraes, A. P., Chinaglia, M., Palma‐Silva, C., & Pinheiro, F. (2013). Interploidy hybridization in sympatric zones: the formation of Epidendrum fulgens × E. puniceoluteum hybrids (E pidendroideae, O rchidaceae). Ecology and evolution, 3(11), 3824-3837.
					Epidendrum garciae	Pabst		2n	40	-	2.33	Pessoa, E. M., Cordeiro, J. M., Felix, L. P., Almeida, E. M., Costa, L., Nepomuceno, Á., ... & Van Den Berg, C. (2021). Too many species: morphometrics, molecular phylogenetics and genome structure of a Brazilian species complex in Epidendrum (Laeliinae; Orchidaceae) reveal fewer species than previously thought. Botanical Journal of the Linnean Society, 195(2), 161-188.
					Epidendrum ibaguense	Kunth		2n	70	-	-	Pinheiro, F., Koehler, S., Corrêa, A. M., Salatino, M. L. F., Salatino, A., & de Barros, F. (2009). Phylogenetic relationships and infrageneric classification of Epidendrum subgenus Amphiglottium (Laeliinae, Orchidaceae). Plant Systematics and Evolution, 283(3), 165-177.
								2n	58	-	-	Nóbrega, S. R., Coelho, A. L. F., Verola, C. F., Costa, I. R., Vilaça, R., LUZ, F. D. F., & Araújo, W. F. (2017). Chromosome variations and diversity of Epidendrum ibaguense Lindl.(Orchidaceae) on the Tepequém's Tepuy, Roraima, Brazil. Genetics and Molecular Research 16 (3): gmr16039754
								2n	72	-	-	Nóbrega, S. R., Coelho, A. L. F., Verola, C. F., Costa, I. R., Vilaça, R., LUZ, F. D. F., & Araújo, W. F. (2017). Chromosome variations and diversity of Epidendrum ibaguense Lindl.(Orchidaceae) on the Tepequém's Tepuy, Roraima, Brazil. Genetics and Molecular Research 16 (3): gmr16039754
								2n	76	-	-	Nóbrega, S. R., Coelho, A. L. F., Verola, C. F., Costa, I. R., Vilaça, R., LUZ, F. D. F., & Araújo, W. F. (2017). Chromosome variations and diversity of Epidendrum ibaguense Lindl.(Orchidaceae) on the Tepequém's Tepuy, Roraima, Brazil. Genetics and Molecular Research 16 (3): gmr16039754
					Epidendrum latilabre	Lindl.		2n	40	-	-	Assis, F. N. M., Souza, B. C. Q., Medeiros-Neto, E., Pinheiro, F., Silva, A. E. B., & Felix, L. P. (2013). Karyology of the genus Epidendrum (Orchidaceae: Laeliinae) with emphasis on subgenus Amphiglottium and chromosome number variability in Epidendrum secundum. Botanical Journal of the Linnean Society, 172(3), 329-344.
								2n	40	-	-	Felix, L. P., & Guerra, M. (2010). Variation in chromosome number and the basic number of subfamily Epidendroideae (Orchidaceae). Botanical Journal of the Linnean Society, 163(2), 234–278.
								2n	40	-	2.25	Pessoa, E. M., Cordeiro, J. M., Felix, L. P., Almeida, E. M., Costa, L., Nepomuceno, Á., ... & Van Den Berg, C. (2021). Too many species: morphometrics, molecular phylogenetics and genome structure of a Brazilian species complex in Epidendrum (Laeliinae; Orchidaceae) reveal fewer species than previously thought. Botanical Journal of the Linnean Society, 195(2), 161-188.
								2n	40	-	2.18	Pessoa, E. M., Cordeiro, J. M., Felix, L. P., Almeida, E. M., Costa, L., Nepomuceno, Á., ... & Van Den Berg, C. (2021). Too many species: morphometrics, molecular phylogenetics and genome structure of a Brazilian species complex in Epidendrum (Laeliinae; Orchidaceae) reveal fewer species than previously thought. Botanical Journal of the Linnean Society, 195(2), 161-188.
					Epidendrum micronocturnum	Carnevali & G.A.Romero		2n	80	-	3.33	Cordeiro, J. M., Chase, M. W., Hágsater, E., Almeida, E. M., Costa, L., Souza, G. & Felix, L. P. (2022). Chromosome number, heterochromatin, and genome size support recent polyploid origin of the Epidendrum nocturnum group and reveal a new species (Laeliinae, Orchidaceae). Botany, 100(5), 409-421.
					Epidendrum myrmecophorum	Barb. Rodr.		2n	120	-	-	Pinheiro, F., Koehler, S., Corrêa, A. M., Salatino, M. L. F., Salatino, A., & de Barros, F. (2009). Phylogenetic relationships and infrageneric classification of Epidendrum subgenus Amphiglottium (Laeliinae, Orchidaceae). Plant Systematics and Evolution, 283(3), 165-177.
					Epidendrum nocturnum	Jacq.		2n	80	-	-	Assis, F. N. M., Souza, B. C. Q., Medeiros-Neto, E., Pinheiro, F., Silva, A. E. B., & Felix, L. P. (2013). Karyology of the genus Epidendrum (Orchidaceae: Laeliinae) with emphasis on subgenus Amphiglottium and chromosome number variability in Epidendrum secundum. Botanical Journal of the Linnean Society, 172(3), 329-344.
								2n	80	-	2025-02-03	Cordeiro, J. M., Chase, M. W., Hágsater, E., Almeida, E. M., Costa, L., Souza, G. & Felix, L. P. (2022). Chromosome number, heterochromatin, and genome size support recent polyploid origin of the Epidendrum nocturnum group and reveal a new species (Laeliinae, Orchidaceae). Botany, 100(5), 409-421.
								2n	80	-	-	Felix, L. P., & Guerra, M. (2010). Variation in chromosome number and the basic number of subfamily Epidendroideae (Orchidaceae). Botanical Journal of the Linnean Society, 163(2), 234–278.
					Epidendrum orchidiflorum	Salzm. ex Lindl.		2n	156	-	2025-07-04	Arida, B. L., Scopece, G., Machado, R. M., Moraes, A. P., Forni-Martins, E., & Pinheiro, F. (2021). Reproductive barriers and fertility of two Neotropical orchid species and their natural hybrid. Evolutionary Ecology, 35(1), 41-64.
								2n	120	-	-	Assis, F. N. M., Souza, B. C. Q., Medeiros-Neto, E., Pinheiro, F., Silva, A. E. B., & Felix, L. P. (2013). Karyology of the genus Epidendrum (Orchidaceae: Laeliinae) with emphasis on subgenus Amphiglottium and chromosome number variability in Epidendrum secundum. Botanical Journal of the Linnean Society, 172(3), 329-344.
					Epidendrum paniculatum	Ruiz & Pav.		2n	40	-	-	Assis, F. N. M., Souza, B. C. Q., Medeiros-Neto, E., Pinheiro, F., Silva, A. E. B., & Felix, L. P. (2013). Karyology of the genus Epidendrum (Orchidaceae: Laeliinae) with emphasis on subgenus Amphiglottium and chromosome number variability in Epidendrum secundum. Botanical Journal of the Linnean Society, 172(3), 329-344.
								2n	40	-	-	Nollet, F., Medeiros Neto, E., Cordeiro, J. M., Buril, M. T., Chase, M. W., & Felix, L. P. (2022). Chromosome numbers and heterochromatin variation in introgressed and non-introgressed populations of Epidendrum (Orchidaceae: Epidendroideae): interspecific transfers of heterochromatin lead to divergent variable karyotypes in the parental populations. Botanical Journal of the Linnean Society, 199(3…
								2n	40	-	-	Souza, B. C. Q., Souza, A. C. M., Almeida, E. M., & Felix, L. P. (2017). Orchidaceae-IAPT/IOPB chromosome data 26. Taxon, 66(6), 1487-1499.
					Epidendrum pareciense	J.M.P.Cordeiro, L.P. Felix & Hágsater		2n	40	-	1.45	Cordeiro, J. M., Chase, M. W., Hágsater, E., Almeida, E. M., Costa, L., Souza, G. & Felix, L. P. (2022). Chromosome number, heterochromatin, and genome size support recent polyploid origin of the Epidendrum nocturnum group and reveal a new species (Laeliinae, Orchidaceae). Botany, 100(5), 409-421.
					Epidendrum pessoae	Hágsater & L.Sánchez		2n	40	-	2.36	Pessoa, E. M., Cordeiro, J. M., Felix, L. P., Almeida, E. M., Costa, L., Nepomuceno, Á., ... & Van Den Berg, C. (2021). Too many species: morphometrics, molecular phylogenetics and genome structure of a Brazilian species complex in Epidendrum (Laeliinae; Orchidaceae) reveal fewer species than previously thought. Botanical Journal of the Linnean Society, 195(2), 161-188.
					Epidendrum proligerum	Barb.Rodr.		2n	40	-	-	Assis, F. N. M., Souza, B. C. Q., Medeiros-Neto, E., Pinheiro, F., Silva, A. E. B., & Felix, L. P. (2013). Karyology of the genus Epidendrum (Orchidaceae: Laeliinae) with emphasis on subgenus Amphiglottium and chromosome number variability in Epidendrum secundum. Botanical Journal of the Linnean Society, 172(3), 329-344.
						Barb.Rodr.		2n	40	-	-	Nollet, F., Medeiros Neto, E., Cordeiro, J. M., Buril, M. T., Chase, M. W., & Felix, L. P. (2022). Chromosome numbers and heterochromatin variation in introgressed and non-introgressed populations of Epidendrum (Orchidaceae: Epidendroideae): interspecific transfers of heterochromatin lead to divergent variable karyotypes in the parental populations. Botanical Journal of the Linnean Society, 199(3…
					Epidendrum pseudodifforme	Hoehne & Schltr.		2n	40	-	-	Assis, F. N. M., Souza, B. C. Q., Medeiros-Neto, E., Pinheiro, F., Silva, A. E. B., & Felix, L. P. (2013). Karyology of the genus Epidendrum (Orchidaceae: Laeliinae) with emphasis on subgenus Amphiglottium and chromosome number variability in Epidendrum secundum. Botanical Journal of the Linnean Society, 172(3), 329-344.
						Hoehne & Schltr.		2n	40	-	2.22	Pessoa, E. M., Cordeiro, J. M., Felix, L. P., Almeida, E. M., Costa, L., Nepomuceno, Á., ... & Van Den Berg, C. (2021). Too many species: morphometrics, molecular phylogenetics and genome structure of a Brazilian species complex in Epidendrum (Laeliinae; Orchidaceae) reveal fewer species than previously thought. Botanical Journal of the Linnean Society, 195(2), 161-188.
						Hoehne & Schltr.		2n	40	-	-	Pinheiro, F., Koehler, S., Corrêa, A. M., Salatino, M. L. F., Salatino, A., & de Barros, F. (2009). Phylogenetic relationships and infrageneric classification of Epidendrum subgenus Amphiglottium (Laeliinae, Orchidaceae). Plant Systematics and Evolution, 283(3), 165-177.
					Epidendrum puniceoluteum	F.Pinheiro and F.Barros		2n	52	-	-	Pinheiro, F., Koehler, S., Corrêa, A. M., Salatino, M. L. F., Salatino, A., & de Barros, F. (2009). Phylogenetic relationships and infrageneric classification of Epidendrum subgenus Amphiglottium (Laeliinae, Orchidaceae). Plant Systematics and Evolution, 283(3), 165-177.
						F.Pinheiro and F.Barros		n	28	-	-	Moraes, A. P., Chinaglia, M., Palma‐Silva, C., & Pinheiro, F. (2013). Interploidy hybridization in sympatric zones: the formation of E pidendrum fulgens× E. puniceoluteum hybrids (E pidendroideae, O rchidaceae). Ecology and evolution, 3(11), 3824-3837.
					Epidendrum purpureocaulis	Sambin & Essers		2n	80	-	2025-04-03	Cordeiro, J. M., Chase, M. W., Hágsater, E., Almeida, E. M., Costa, L., Souza, G. & Felix, L. P. (2022). Chromosome number, heterochromatin, and genome size support recent polyploid origin of the Epidendrum nocturnum group and reveal a new species (Laeliinae, Orchidaceae). Botany, 100(5), 409-421.
					Epidendrum purpureum	Barb. Rodr.		2n	120	-	-	Pinheiro, F., Koehler, S., Corrêa, A. M., Salatino, M. L. F., Salatino, A., & de Barros, F. (2009). Phylogenetic relationships and infrageneric classification of Epidendrum subgenus Amphiglottium (Laeliinae, Orchidaceae). Plant Systematics and Evolution, 283(3), 165-177.
								n	52	-	-	Arida, B. L., Scopece, G., Machado, R. M., Moraes, A. P., Forni-Martins, E., & Pinheiro, F. (2021). Reproductive barriers and fertility of two Neotropical orchid species and their natural hybrid. Evolutionary Ecology, 35(1), 41-64.
								n	26	-	-	Arida, B. L., Scopece, G., Machado, R. M., Moraes, A. P., Forni-Martins, E., & Pinheiro, F. (2021). Reproductive barriers and fertility of two Neotropical orchid species and their natural hybrid. Evolutionary Ecology, 35(1), 41-64.
					Epidendrum radicans	Pav. ex Lindl.		2n	60	-	-	Pinheiro, F., Koehler, S., Corrêa, A. M., Salatino, M. L. F., Salatino, A., & de Barros, F. (2009). Phylogenetic relationships and infrageneric classification of Epidendrum subgenus Amphiglottium (Laeliinae, Orchidaceae). Plant Systematics and Evolution, 283(3), 165-177.
					Epidendrum ramosum	Jacq.		2n	40	-	-	Assis, F. N. M., Souza, B. C. Q., Medeiros-Neto, E., Pinheiro, F., Silva, A. E. B., & Felix, L. P. (2013). Karyology of the genus Epidendrum (Orchidaceae: Laeliinae) with emphasis on subgenus Amphiglottium and chromosome number variability in Epidendrum secundum. Botanical Journal of the Linnean Society, 172(3), 329-344.
								2n	40	-	-	Nollet, F., Medeiros Neto, E., Cordeiro, J. M., Buril, M. T., Chase, M. W., & Felix, L. P. (2022). Chromosome numbers and heterochromatin variation in introgressed and non-introgressed populations of Epidendrum (Orchidaceae: Epidendroideae): interspecific transfers of heterochromatin lead to divergent variable karyotypes in the parental populations. Botanical Journal of the Linnean Society, 199(3…
					Epidendrum rigidum	Jacq.		2n	40	-	-	Felix, L. P., & Guerra, M. (2010). Variation in chromosome number and the basic number of subfamily Epidendroideae (Orchidaceae). Botanical Journal of the Linnean Society, 163(2), 234–278.
								2n	40	-	-	Nollet, F., Medeiros Neto, E., Cordeiro, J. M., Buril, M. T., Chase, M. W., & Felix, L. P. (2022). Chromosome numbers and heterochromatin variation in introgressed and non-introgressed populations of Epidendrum (Orchidaceae: Epidendroideae): interspecific transfers of heterochromatin lead to divergent variable karyotypes in the parental populations. Botanical Journal of the Linnean Society, 199(3…
					Epidendrum sanchezii	E.M.Pessoa & L.P.Félix		2n	40	-	-	Pessoa, E., Felix, L. P., & Alves, M. (2014). A new Epidendrum (Laeliinae-Orchidaceae) from the Atlantic Forest of northeastern Brazil: evidence from morphology and cytogenetics. Brittonia, 66(4), 347-352.
								2n	40	-	2.55	Pessoa, E. M., Cordeiro, J. M., Felix, L. P., Almeida, E. M., Costa, L., Nepomuceno, Á., ... & Van Den Berg, C. (2021). Too many species: morphometrics, molecular phylogenetics and genome structure of a Brazilian species complex in Epidendrum (Laeliinae; Orchidaceae) reveal fewer species than previously thought. Botanical Journal of the Linnean Society, 195(2), 161-188.
					Epidendrum secundum	Jacq.		2n	30	-	-	Assis, F. N. M., Souza, B. C. Q., Medeiros-Neto, E., Pinheiro, F., Silva, A. E. B., & Felix, L. P. (2013). Karyology of the genus Epidendrum (Orchidaceae: Laeliinae) with emphasis on subgenus Amphiglottium and chromosome number variability in Epidendrum secundum. Botanical Journal of the Linnean Society, 172(3), 329-344.
								2n	40	-	-	Assis, F. N. M., Souza, B. C. Q., Medeiros-Neto, E., Pinheiro, F., Silva, A. E. B., & Felix, L. P. (2013). Karyology of the genus Epidendrum (Orchidaceae: Laeliinae) with emphasis on subgenus Amphiglottium and chromosome number variability in Epidendrum secundum. Botanical Journal of the Linnean Society, 172(3), 329-344.
								2n	42	-	-	Assis, F. N. M., Souza, B. C. Q., Medeiros-Neto, E., Pinheiro, F., Silva, A. E. B., & Felix, L. P. (2013). Karyology of the genus Epidendrum (Orchidaceae: Laeliinae) with emphasis on subgenus Amphiglottium and chromosome number variability in Epidendrum secundum. Botanical Journal of the Linnean Society, 172(3), 329-344.
								2n	48	-	-	Assis, F. N. M., Souza, B. C. Q., Medeiros-Neto, E., Pinheiro, F., Silva, A. E. B., & Felix, L. P. (2013). Karyology of the genus Epidendrum (Orchidaceae: Laeliinae) with emphasis on subgenus Amphiglottium and chromosome number variability in Epidendrum secundum. Botanical Journal of the Linnean Society, 172(3), 329-344.
								2n	50	-	-	Assis, F. N. M., Souza, B. C. Q., Medeiros-Neto, E., Pinheiro, F., Silva, A. E. B., & Felix, L. P. (2013). Karyology of the genus Epidendrum (Orchidaceae: Laeliinae) with emphasis on subgenus Amphiglottium and chromosome number variability in Epidendrum secundum. Botanical Journal of the Linnean Society, 172(3), 329-344.
								2n	54	-	-	Assis, F. N. M., Souza, B. C. Q., Medeiros-Neto, E., Pinheiro, F., Silva, A. E. B., & Felix, L. P. (2013). Karyology of the genus Epidendrum (Orchidaceae: Laeliinae) with emphasis on subgenus Amphiglottium and chromosome number variability in Epidendrum secundum. Botanical Journal of the Linnean Society, 172(3), 329-344.
								2n	56	-	-	Assis, F. N. M., Souza, B. C. Q., Medeiros-Neto, E., Pinheiro, F., Silva, A. E. B., & Felix, L. P. (2013). Karyology of the genus Epidendrum (Orchidaceae: Laeliinae) with emphasis on subgenus Amphiglottium and chromosome number variability in Epidendrum secundum. Botanical Journal of the Linnean Society, 172(3), 329-344.
								2n	58	-	-	Assis, F. N. M., Souza, B. C. Q., Medeiros-Neto, E., Pinheiro, F., Silva, A. E. B., & Felix, L. P. (2013). Karyology of the genus Epidendrum (Orchidaceae: Laeliinae) with emphasis on subgenus Amphiglottium and chromosome number variability in Epidendrum secundum. Botanical Journal of the Linnean Society, 172(3), 329-344.
								2n	68	-	-	Assis, F. N. M., Souza, B. C. Q., Medeiros-Neto, E., Pinheiro, F., Silva, A. E. B., & Felix, L. P. (2013). Karyology of the genus Epidendrum (Orchidaceae: Laeliinae) with emphasis on subgenus Amphiglottium and chromosome number variability in Epidendrum secundum. Botanical Journal of the Linnean Society, 172(3), 329-344.
								2n	84	-	-	Assis, F. N. M., Souza, B. C. Q., Medeiros-Neto, E., Pinheiro, F., Silva, A. E. B., & Felix, L. P. (2013). Karyology of the genus Epidendrum (Orchidaceae: Laeliinae) with emphasis on subgenus Amphiglottium and chromosome number variability in Epidendrum secundum. Botanical Journal of the Linnean Society, 172(3), 329-344.
								2n	54	-	-	Nollet, F., Medeiros Neto, E., Cordeiro, J. M., Buril, M. T., Chase, M. W., & Felix, L. P. (2022). Chromosome numbers and heterochromatin variation in introgressed and non-introgressed populations of Epidendrum (Orchidaceae: Epidendroideae): interspecific transfers of heterochromatin lead to divergent variable karyotypes in the parental populations. Botanical Journal of the Linnean Society, 199(3…
								2n	28	-	-	Nollet, F., Medeiros Neto, E., Cordeiro, J. M., Buril, M. T., Chase, M. W., & Felix, L. P. (2022). Chromosome numbers and heterochromatin variation in introgressed and non-introgressed populations of Epidendrum (Orchidaceae: Epidendroideae): interspecific transfers of heterochromatin lead to divergent variable karyotypes in the parental populations. Botanical Journal of the Linnean Society, 199(3…
								2n	56	-	-	Nollet, F., Medeiros Neto, E., Cordeiro, J. M., Buril, M. T., Chase, M. W., & Felix, L. P. (2022). Chromosome numbers and heterochromatin variation in introgressed and non-introgressed populations of Epidendrum (Orchidaceae: Epidendroideae): interspecific transfers of heterochromatin lead to divergent variable karyotypes in the parental populations. Botanical Journal of the Linnean Society, 199(3…
								2n	56	1	-	Nollet, F., Medeiros Neto, E., Cordeiro, J. M., Buril, M. T., Chase, M. W., & Felix, L. P. (2022). Chromosome numbers and heterochromatin variation in introgressed and non-introgressed populations of Epidendrum (Orchidaceae: Epidendroideae): interspecific transfers of heterochromatin lead to divergent variable karyotypes in the parental populations. Botanical Journal of the Linnean Society, 199(3…
								2n	84	-	-	Nollet, F., Medeiros Neto, E., Cordeiro, J. M., Buril, M. T., Chase, M. W., & Felix, L. P. (2022). Chromosome numbers and heterochromatin variation in introgressed and non-introgressed populations of Epidendrum (Orchidaceae: Epidendroideae): interspecific transfers of heterochromatin lead to divergent variable karyotypes in the parental populations. Botanical Journal of the Linnean Society, 199(3…
								2n	28	-	-	Pinheiro, F., Koehler, S., Corrêa, A. M., Salatino, M. L. F., Salatino, A., & de Barros, F. (2009). Phylogenetic relationships and infrageneric classification of Epidendrum subgenus Amphiglottium (Laeliinae, Orchidaceae). Plant Systematics and Evolution, 283(3), 165-177.
								2n	40	-	-	Pinheiro, F., Koehler, S., Corrêa, A. M., Salatino, M. L. F., Salatino, A., & de Barros, F. (2009). Phylogenetic relationships and infrageneric classification of Epidendrum subgenus Amphiglottium (Laeliinae, Orchidaceae). Plant Systematics and Evolution, 283(3), 165-177.
								2n	48	-	-	Pinheiro, F., Koehler, S., Corrêa, A. M., Salatino, M. L. F., Salatino, A., & de Barros, F. (2009). Phylogenetic relationships and infrageneric classification of Epidendrum subgenus Amphiglottium (Laeliinae, Orchidaceae). Plant Systematics and Evolution, 283(3), 165-177.
								2n	52	-	-	Pinheiro, F., Koehler, S., Corrêa, A. M., Salatino, M. L. F., Salatino, A., & de Barros, F. (2009). Phylogenetic relationships and infrageneric classification of Epidendrum subgenus Amphiglottium (Laeliinae, Orchidaceae). Plant Systematics and Evolution, 283(3), 165-177.
								2n	68	-	-	Pinheiro, F., Koehler, S., Corrêa, A. M., Salatino, M. L. F., Salatino, A., & de Barros, F. (2009). Phylogenetic relationships and infrageneric classification of Epidendrum subgenus Amphiglottium (Laeliinae, Orchidaceae). Plant Systematics and Evolution, 283(3), 165-177.
								-	-	-	1.88	Pinheiro, F., Zanfra de Melo e Gouveia, T. M., Cozzolino, S., Cafasso, D., Cardoso‐Gustavson, P., Suzuki, R. M., & Palma‐Silva, C. (2016). Strong but permeable barriers to gene exchange between sister species of Epidendrum. American Journal of Botany, 103(8), 1472-1482.
					Epidendrum thiagoi	Hágsater & L.Sánchez		2n	40	-	1.99	Pessoa, E. M., Cordeiro, J. M., Felix, L. P., Almeida, E. M., Costa, L., Nepomuceno, Á., ... & Van Den Berg, C. (2021). Too many species: morphometrics, molecular phylogenetics and genome structure of a Brazilian species complex in Epidendrum (Laeliinae; Orchidaceae) reveal fewer species than previously thought. Botanical Journal of the Linnean Society, 195(2), 161-188.
					Epidendrum tridactylum	Lindl.	Amblostoma tridactylum (Lindl.) Rchb.	2n	40	-	-	Blumenschein, A. (1960). Número de cromossomas de algumas espécies de orquídeas. Publicações Científicas da Universidade de São Paulo, v. 1, p. 45 – 50.
								2n	40	-	-	Assis, F. N. M., Souza, B. C. Q., Medeiros-Neto, E., Pinheiro, F., Silva, A. E. B., & Felix, L. P. (2013). Karyology of the genus Epidendrum (Orchidaceae: Laeliinae) with emphasis on subgenus Amphiglottium and chromosome number variability in Epidendrum secundum. Botanical Journal of the Linnean Society, 172(3), 329-344.
								2n	40	-	-	Nollet, F., Medeiros Neto, E., Cordeiro, J. M., Buril, M. T., Chase, M. W., & Felix, L. P. (2022). Chromosome numbers and heterochromatin variation in introgressed and non-introgressed populations of Epidendrum (Orchidaceae: Epidendroideae): interspecific transfers of heterochromatin lead to divergent variable karyotypes in the parental populations. Botanical Journal of the Linnean Society, 199(3…
					Epidendrum tumuc-humaciense	(Veyret) Carnevali & G.A.Romero		2n	120	-	4.46	Cordeiro, J. M., Chase, M. W., Hágsater, E., Almeida, E. M., Costa, L., Souza, G. & Felix, L. P. (2022). Chromosome number, heterochromatin, and genome size support recent polyploid origin of the Epidendrum nocturnum group and reveal a new species (Laeliinae, Orchidaceae). Botany, 100(5), 409-421.
					Epidendrum viviparum	Lindl.		2n	40	-	-	Assis, F. N. M., Souza, B. C. Q., Medeiros-Neto, E., Pinheiro, F., Silva, A. E. B., & Felix, L. P. (2013). Karyology of the genus Epidendrum (Orchidaceae: Laeliinae) with emphasis on subgenus Amphiglottium and chromosome number variability in Epidendrum secundum. Botanical Journal of the Linnean Society, 172(3), 329-344.
					Epidendrum xanthinum	Lindl.		2n	28	-	-	Nollet, F., Medeiros Neto, E., Cordeiro, J. M., Buril, M. T., Chase, M. W., & Felix, L. P. (2022). Chromosome numbers and heterochromatin variation in introgressed and non-introgressed populations of Epidendrum (Orchidaceae: Epidendroideae): interspecific transfers of heterochromatin lead to divergent variable karyotypes in the parental populations. Botanical Journal of the Linnean Society, 199(3…
								2n	28	-	-	Pinheiro, F., Koehler, S., Corrêa, A. M., Salatino, M. L. F., Salatino, A., & de Barros, F. (2009). Phylogenetic relationships and infrageneric classification of Epidendrum subgenus Amphiglottium (Laeliinae, Orchidaceae). Plant Systematics and Evolution, 283(3), 165-177.
								2n	30	-	-	Pinheiro, F., Koehler, S., Corrêa, A. M., Salatino, M. L. F., Salatino, A., & de Barros, F. (2009). Phylogenetic relationships and infrageneric classification of Epidendrum subgenus Amphiglottium (Laeliinae, Orchidaceae). Plant Systematics and Evolution, 283(3), 165-177.
								2n	60	-	-	Pinheiro, F., Koehler, S., Corrêa, A. M., Salatino, M. L. F., Salatino, A., & de Barros, F. (2009). Phylogenetic relationships and infrageneric classification of Epidendrum subgenus Amphiglottium (Laeliinae, Orchidaceae). Plant Systematics and Evolution, 283(3), 165-177.
								-	-	-	2.13	Pinheiro, F., Zanfra de Melo e Gouveia, T. M., Cozzolino, S., Cafasso, D., Cardoso‐Gustavson, P., Suzuki, R. M., & Palma‐Silva, C. (2016). Strong but permeable barriers to gene exchange between sister species of Epidendrum. American Journal of Botany, 103(8), 1472-1482.
				Isochilus R.Br.	Isochilus linearis	(Jacq.) R. Br.		2n	40	-	-	Felix, L. P., & Guerra, M. (2010). Variation in chromosome number and the basic number of subfamily Epidendroideae (Orchidaceae). Botanical Journal of the Linnean Society, 163(2), 234–278.
								2n	40	-	-	Souza, B. C. Q., Souza, A. C. M., Almeida, E. M., & Felix, L. P. (2017). Orchidaceae-IAPT/IOPB chromosome data 26. Taxon, 66(6), 1487-1499.
				Jacquiniella Schltr.	Jacquiniella globosa	(Jacq.) Schltr.		2n	38	-	-	Felix, L. P., & Guerra, M. (2010). Variation in chromosome number and the basic number of subfamily Epidendroideae (Orchidaceae). Botanical Journal of the Linnean Society, 163(2), 234–278.
				Laelia Lindl.	Laelia gouldiana	Rchb.		2n	80	-	2.88	Querino, B. C., Ferraz, M. E., Mata-Sucre, Y., Souza, G., & Felix, L. P. (2020). Cytomolecular diversity of the subtribe Laeliinae (Epidendroidae, Orchidaceae) suggests no relationship between genome size and heterochromatin abundance. Plant systematics and evolution, 306(2), 1-15.
					Laelia marginata	(Lindl.) L. O. Williams		2n	40	-	-	Felix, L. P., & Guerra, M. (2010). Variation in chromosome number and the basic number of subfamily Epidendroideae (Orchidaceae). Botanical Journal of the Linnean Society, 163(2), 234–278.
								2n	40	-	-	Querino, B. C., Ferraz, M. E., Mata-Sucre, Y., Souza, G., & Felix, L. P. (2020). Cytomolecular diversity of the subtribe Laeliinae (Epidendroidae, Orchidaceae) suggests no relationship between genome size and heterochromatin abundance. Plant systematics and evolution, 306(2), 1-15.
								2n	40	-	-	Souza, B. C. Q., Souza, A. C. M., Almeida, E. M., & Felix, L. P. (2017). Orchidaceae-IAPT/IOPB chromosome data 26. Taxon, 66(6), 1487-1499.
				Prosthechea Knowles & Westc.	Prosthechea alagoensis	(Pabst) W. E. Higgins		2n	40	-	-	Souza, B. C. Q., Souza, A. C. M., Almeida, E. M., & Felix, L. P. (2017). Orchidaceae-IAPT/IOPB chromosome data 26. Taxon, 66(6), 1487-1499.
					Prosthechea caetensis	(Bicalho) W.E.Higgins		2n	80	-	-	Felix, L. P., & Guerra, M. (2010). Variation in chromosome number and the basic number of subfamily Epidendroideae (Orchidaceae). Botanical Journal of the Linnean Society, 163(2), 234–278.
					Prosthechea faresiana	(Bicalho) W. E. Higgins		2n	80	-	-	Querino, B. C., Ferraz, M. E., Mata-Sucre, Y., Souza, G., & Felix, L. P. (2020). Cytomolecular diversity of the subtribe Laeliinae (Epidendroidae, Orchidaceae) suggests no relationship between genome size and heterochromatin abundance. Plant systematics and evolution, 306(2), 1-15.
								2n	80	-	-	Souza, B. C. Q., Souza, A. C. M., Almeida, E. M., & Felix, L. P. (2017). Orchidaceae-IAPT/IOPB chromosome data 26. Taxon, 66(6), 1487-1499.
					Prosthechea fragrans	(Sw.) W. E. Higgins		2n	40	-	-	Felix, L. P., & Guerra, M. (2010). Variation in chromosome number and the basic number of subfamily Epidendroideae (Orchidaceae). Botanical Journal of the Linnean Society, 163(2), 234–278.
								2n	40	-	1.42	Querino, B. C., Ferraz, M. E., Mata-Sucre, Y., Souza, G., & Felix, L. P. (2020). Cytomolecular diversity of the subtribe Laeliinae (Epidendroidae, Orchidaceae) suggests no relationship between genome size and heterochromatin abundance. Plant systematics and evolution, 306(2), 1-15.
								2n	40	-	-	Souza, B. C. Q., Souza, A. C. M., Almeida, E. M., & Felix, L. P. (2017). Orchidaceae-IAPT/IOPB chromosome data 26. Taxon, 66(6), 1487-1499.
					Prosthechea vespa	(Vell.) W E Higgins		2n	40	-	-	Felix, L. P., & Guerra, M. (2010). Variation in chromosome number and the basic number of subfamily Epidendroideae (Orchidaceae). Botanical Journal of the Linnean Society, 163(2), 234–278.
				Scaphyglottis Poepp. & Endl.	Scaphyglottis fusiformis	(Griseb.) R. E. Schult.		2n	40	-	-	Felix, L. P., & Guerra, M. (2010). Variation in chromosome number and the basic number of subfamily Epidendroideae (Orchidaceae). Botanical Journal of the Linnean Society, 163(2), 234–278.
								2n	40	-	-	Querino, B. C., Ferraz, M. E., Mata-Sucre, Y., Souza, G., & Felix, L. P. (2020). Cytomolecular diversity of the subtribe Laeliinae (Epidendroidae, Orchidaceae) suggests no relationship between genome size and heterochromatin abundance. Plant systematics and evolution, 306(2), 1-15.
								2n	40	-	-	Souza, B. C. Q., Souza, A. C. M., Almeida, E. M., & Felix, L. P. (2017). Orchidaceae-IAPT/IOPB chromosome data 26. Taxon, 66(6), 1487-1499.
					Scaphyglottis modesta	Schltr.		2n	40	-	-	Querino, B. C., Ferraz, M. E., Mata-Sucre, Y., Souza, G., & Felix, L. P. (2020). Cytomolecular diversity of the subtribe Laeliinae (Epidendroidae, Orchidaceae) suggests no relationship between genome size and heterochromatin abundance. Plant systematics and evolution, 306(2), 1-15.
					Scaphyglottis sickii	Pabst		2n	40	-	-	Querino, B. C., Ferraz, M. E., Mata-Sucre, Y., Souza, G., & Felix, L. P. (2020). Cytomolecular diversity of the subtribe Laeliinae (Epidendroidae, Orchidaceae) suggests no relationship between genome size and heterochromatin abundance. Plant systematics and evolution, 306(2), 1-15.
								2n	40	-	-	Souza, B. C. Q., Souza, A. C. M., Almeida, E. M., & Felix, L. P. (2017). Orchidaceae-IAPT/IOPB chromosome data 26. Taxon, 66(6), 1487-1499.
			Pleurothallidinae Lindl. ex G.Don	Acianthera Scheidw.	Acianthera aff. casapensis			2n	40	-	-	Felix, L. P., & Guerra, M. (2010). Variation in chromosome number and the basic number of subfamily Epidendroideae (Orchidaceae). Botanical Journal of the Linnean Society, 163(2), 234–278.
					Acianthera aff. hamosa			2n	42	-	-	Oliveira, I. G., Moraes, A. P., De Almeida, E. M., de Assis, F. N. M., Cabral, J. S., De Barros, F., & Felix, L. P. (2015). Chromosomal evolution in Pleurothallidinae (Orchidaceae: Epidendroideae) with an emphasis on the genus Acianthera: chromosome numbers and heterochromatin. Botanical journal of the Linnean Society, 178(1), 102-120.
					Acianthera aff. recurva			2n	34	-	-	Oliveira, I. G., Moraes, A. P., De Almeida, E. M., de Assis, F. N. M., Cabral, J. S., De Barros, F., & Felix, L. P. (2015). Chromosomal evolution in Pleurothallidinae (Orchidaceae: Epidendroideae) with an emphasis on the genus Acianthera: chromosome numbers and heterochromatin. Botanical journal of the Linnean Society, 178(1), 102-120.
					Acianthera aurantiolateritia	(Speg.) Pridgeon & M.W.Chase	Pleurothallis aurantiolateritia Speg.	2n	40	-	-	Felix, L. P., & Guerra, M. (2010). Variation in chromosome number and the basic number of subfamily Epidendroideae (Orchidaceae). Botanical Journal of the Linnean Society, 163(2), 234–278.
					Acianthera auriculata	(Lindl.) Pridgeon & M.W.Chase		2n	40	-	-	Oliveira, I. G., Moraes, A. P., De Almeida, E. M., de Assis, F. N. M., Cabral, J. S., De Barros, F., & Felix, L. P. (2015). Chromosomal evolution in Pleurothallidinae (Orchidaceae: Epidendroideae) with an emphasis on the genus Acianthera: chromosome numbers and heterochromatin. Botanical journal of the Linnean Society, 178(1), 102-120.
					Acianthera bragae	(Ruschi) F. Barros		2n	40	1	-	Oliveira, I. G., Moraes, A. P., De Almeida, E. M., de Assis, F. N. M., Cabral, J. S., De Barros, F., & Felix, L. P. (2015). Chromosomal evolution in Pleurothallidinae (Orchidaceae: Epidendroideae) with an emphasis on the genus Acianthera: chromosome numbers and heterochromatin. Botanical journal of the Linnean Society, 178(1), 102-120.
					Acianthera capillaris	(Lindl.) Pridgeon & M.W.Chase		2n	40	-	-	Oliveira, I. G., Moraes, A. P., De Almeida, E. M., de Assis, F. N. M., Cabral, J. S., De Barros, F., & Felix, L. P. (2015). Chromosomal evolution in Pleurothallidinae (Orchidaceae: Epidendroideae) with an emphasis on the genus Acianthera: chromosome numbers and heterochromatin. Botanical journal of the Linnean Society, 178(1), 102-120.
					Acianthera glanduligera	(Lindl.) Luer		2n	40	-	-	Oliveira, I. G., Moraes, A. P., De Almeida, E. M., de Assis, F. N. M., Cabral, J. S., De Barros, F., & Felix, L. P. (2015). Chromosomal evolution in Pleurothallidinae (Orchidaceae: Epidendroideae) with an emphasis on the genus Acianthera: chromosome numbers and heterochromatin. Botanical journal of the Linnean Society, 178(1), 102-120.
					Acianthera johannensis	(Barb.Rodr.) Pridgeon & M.W.Chase		2n	40	-	-	Oliveira, I. G., Moraes, A. P., De Almeida, E. M., de Assis, F. N. M., Cabral, J. S., De Barros, F., & Felix, L. P. (2015). Chromosomal evolution in Pleurothallidinae (Orchidaceae: Epidendroideae) with an emphasis on the genus Acianthera: chromosome numbers and heterochromatin. Botanical journal of the Linnean Society, 178(1), 102-120.
					Acianthera luteola	(Lindley) Pridgeon & M.W.Chase		2n	40	-	-	Felix, L. P., & Guerra, M. (2010). Variation in chromosome number and the basic number of subfamily Epidendroideae (Orchidaceae). Botanical Journal of the Linnean Society, 163(2), 234–278.
					Acianthera modestissima	(Rchb. f. & Warm.) Pridgeon & M.W. Chase		2n	46	-	-	Oliveira, I. G., Moraes, A. P., De Almeida, E. M., de Assis, F. N. M., Cabral, J. S., De Barros, F., & Felix, L. P. (2015). Chromosomal evolution in Pleurothallidinae (Orchidaceae: Epidendroideae) with an emphasis on the genus Acianthera: chromosome numbers and heterochromatin. Botanical journal of the Linnean Society, 178(1), 102-120.
					Acianthera ochreata	(Lindl.) Pridgeon & M.W.Chase		2n	40	-	-	Felix, L. P., & Guerra, M. (2010). Variation in chromosome number and the basic number of subfamily Epidendroideae (Orchidaceae). Botanical Journal of the Linnean Society, 163(2), 234–278.
								2n	40	-	-	Oliveira, I. G., Moraes, A. P., De Almeida, E. M., de Assis, F. N. M., Cabral, J. S., De Barros, F., & Felix, L. P. (2015). Chromosomal evolution in Pleurothallidinae (Orchidaceae: Epidendroideae) with an emphasis on the genus Acianthera: chromosome numbers and heterochromatin. Botanical journal of the Linnean Society, 178(1), 102-120.
					Acianthera pectinata	(Lindl.) Pridgeon & M.W.Chase		2n	40	-	-	Oliveira, I. G., Moraes, A. P., De Almeida, E. M., de Assis, F. N. M., Cabral, J. S., De Barros, F., & Felix, L. P. (2015). Chromosomal evolution in Pleurothallidinae (Orchidaceae: Epidendroideae) with an emphasis on the genus Acianthera: chromosome numbers and heterochromatin. Botanical journal of the Linnean Society, 178(1), 102-120.
					Acianthera pernambucensis	(Rolfe) F.Barros		2n	56	-	-	Oliveira, I. G., Moraes, A. P., De Almeida, E. M., de Assis, F. N. M., Cabral, J. S., De Barros, F., & Felix, L. P. (2015). Chromosomal evolution in Pleurothallidinae (Orchidaceae: Epidendroideae) with an emphasis on the genus Acianthera: chromosome numbers and heterochromatin. Botanical journal of the Linnean Society, 178(1), 102-120.
					Acianthera prolifera	(Herb. ex Lindl.) Pridgeon & M.W.Chase		2n	44	-	-	Oliveira, I. G., Moraes, A. P., De Almeida, E. M., de Assis, F. N. M., Cabral, J. S., De Barros, F., & Felix, L. P. (2015). Chromosomal evolution in Pleurothallidinae (Orchidaceae: Epidendroideae) with an emphasis on the genus Acianthera: chromosome numbers and heterochromatin. Botanical journal of the Linnean Society, 178(1), 102-120.
					Acianthera pubescens	(Lindl.) Pridgeon & M. W. Chase		2n	42	-	-	Oliveira, I. G., Moraes, A. P., De Almeida, E. M., de Assis, F. N. M., Cabral, J. S., De Barros, F., & Felix, L. P. (2015). Chromosomal evolution in Pleurothallidinae (Orchidaceae: Epidendroideae) with an emphasis on the genus Acianthera: chromosome numbers and heterochromatin. Botanical journal of the Linnean Society, 178(1), 102-120.
					Acianthera recurva	(Lindl.) Pridgeon & M.W.Chase		2n	52	-	-	Oliveira, I. G., Moraes, A. P., De Almeida, E. M., de Assis, F. N. M., Cabral, J. S., De Barros, F., & Felix, L. P. (2015). Chromosomal evolution in Pleurothallidinae (Orchidaceae: Epidendroideae) with an emphasis on the genus Acianthera: chromosome numbers and heterochromatin. Botanical journal of the Linnean Society, 178(1), 102-120.
					Acianthera saundersiana	(Rchb.f.) Pridgeon & M.W.Chase		2n	36	-	-	Oliveira, I. G., Moraes, A. P., De Almeida, E. M., de Assis, F. N. M., Cabral, J. S., De Barros, F., & Felix, L. P. (2015). Chromosomal evolution in Pleurothallidinae (Orchidaceae: Epidendroideae) with an emphasis on the genus Acianthera: chromosome numbers and heterochromatin. Botanical journal of the Linnean Society, 178(1), 102-120.
					Acianthera saurocephala	(G. Lodd.) Pridgeon & M.W.Chase		2n	42	-	-	Oliveira, I. G., Moraes, A. P., De Almeida, E. M., de Assis, F. N. M., Cabral, J. S., De Barros, F., & Felix, L. P. (2015). Chromosomal evolution in Pleurothallidinae (Orchidaceae: Epidendroideae) with an emphasis on the genus Acianthera: chromosome numbers and heterochromatin. Botanical journal of the Linnean Society, 178(1), 102-120.
					Acianthera strupifolia	(Lindl.) Pridgeon & M.W.Chase		2n	44	-	-	Oliveira, I. G., Moraes, A. P., De Almeida, E. M., de Assis, F. N. M., Cabral, J. S., De Barros, F., & Felix, L. P. (2015). Chromosomal evolution in Pleurothallidinae (Orchidaceae: Epidendroideae) with an emphasis on the genus Acianthera: chromosome numbers and heterochromatin. Botanical journal of the Linnean Society, 178(1), 102-120.
					Acianthera sudae			2n	40	-	1.18	Ponert, J., Chumova, Z., Mandáková, T. E. R. E. Z. I. E., & Trávníček, P. A. V. E. L. (2019). A new species of Acianthera (Pleurothallidinae, Orchidaceae) from Brazil. Phytotaxa, 402(1), 29-37.
					Acianthera teres	(Lindl.) Borba		2n	38	-	-	Oliveira, I. G., Moraes, A. P., De Almeida, E. M., de Assis, F. N. M., Cabral, J. S., De Barros, F., & Felix, L. P. (2015). Chromosomal evolution in Pleurothallidinae (Orchidaceae: Epidendroideae) with an emphasis on the genus Acianthera: chromosome numbers and heterochromatin. Botanical journal of the Linnean Society, 178(1), 102-120.
					Acianthera welsiae-windischiae	(Pabst) Pridgeon & M.W.Chase		2n	48	-	-	Oliveira, I. G., Moraes, A. P., De Almeida, E. M., de Assis, F. N. M., Cabral, J. S., De Barros, F., & Felix, L. P. (2015). Chromosomal evolution in Pleurothallidinae (Orchidaceae: Epidendroideae) with an emphasis on the genus Acianthera: chromosome numbers and heterochromatin. Botanical journal of the Linnean Society, 178(1), 102-120.
				Anathallis Barb.Rodr.	Anathallis brevipes	(H. Focke) Pridgeon & M. W. Chase		2n	36	-	-	Oliveira, I. G., Moraes, A. P., De Almeida, E. M., de Assis, F. N. M., Cabral, J. S., De Barros, F., & Felix, L. P. (2015). Chromosomal evolution in Pleurothallidinae (Orchidaceae: Epidendroideae) with an emphasis on the genus Acianthera: chromosome numbers and heterochromatin. Botanical journal of the Linnean Society, 178(1), 102-120.
					Anathallis obovata	(Lindl.) Pridgeon & M. W. Chase		2n	40	-	-	Oliveira, I. G., Moraes, A. P., De Almeida, E. M., de Assis, F. N. M., Cabral, J. S., De Barros, F., & Felix, L. P. (2015). Chromosomal evolution in Pleurothallidinae (Orchidaceae: Epidendroideae) with an emphasis on the genus Acianthera: chromosome numbers and heterochromatin. Botanical journal of the Linnean Society, 178(1), 102-120.
					Anathallis rubens	(Lindl.) Pridgeon & M.W.Chase	Stellis neorubens Chiron	2n	30	-	-	Oliveira, I. G., Moraes, A. P., De Almeida, E. M., de Assis, F. N. M., Cabral, J. S., De Barros, F., & Felix, L. P. (2015). Chromosomal evolution in Pleurothallidinae (Orchidaceae: Epidendroideae) with an emphasis on the genus Acianthera: chromosome numbers and heterochromatin. Botanical journal of the Linnean Society, 178(1), 102-120.
					Anathallis sclerophylla	(Lindl.) Pridgeon & M.W.Chase		2n	30	-	-	Oliveira, I. G., Moraes, A. P., De Almeida, E. M., de Assis, F. N. M., Cabral, J. S., De Barros, F., & Felix, L. P. (2015). Chromosomal evolution in Pleurothallidinae (Orchidaceae: Epidendroideae) with an emphasis on the genus Acianthera: chromosome numbers and heterochromatin. Botanical journal of the Linnean Society, 178(1), 102-120.
				Masdevallia Ruiz & Pav.	Masdevallia civilis	Rchb.f. & Warsc.		2n	36	-	-	Felix, L. P., & Guerra, M. (2010). Variation in chromosome number and the basic number of subfamily Epidendroideae (Orchidaceae). Botanical Journal of the Linnean Society, 163(2), 234–278.
					Masdevallia coccinea	Linden ex. Lindl.		2n	44	-	-	Felix, L. P., & Guerra, M. (2010). Variation in chromosome number and the basic number of subfamily Epidendroideae (Orchidaceae). Botanical Journal of the Linnean Society, 163(2), 234–278.
					Masdevallia infracta	Lindl.		2n	40	-	-	Oliveira, I. G., Moraes, A. P., De Almeida, E. M., de Assis, F. N. M., Cabral, J. S., De Barros, F., & Felix, L. P. (2015). Chromosomal evolution in Pleurothallidinae (Orchidaceae: Epidendroideae) with an emphasis on the genus Acianthera: chromosome numbers and heterochromatin. Botanical journal of the Linnean Society, 178(1), 102-120.
					Masdevallia norae	Lindl.		2n	48	-	-	Oliveira, I. G., Moraes, A. P., De Almeida, E. M., de Assis, F. N. M., Cabral, J. S., De Barros, F., & Felix, L. P. (2015). Chromosomal evolution in Pleurothallidinae (Orchidaceae: Epidendroideae) with an emphasis on the genus Acianthera: chromosome numbers and heterochromatin. Botanical journal of the Linnean Society, 178(1), 102-120.
					Masdevallia sprucei	Rchb.f.		2n	46	-	-	Oliveira, I. G., Moraes, A. P., De Almeida, E. M., de Assis, F. N. M., Cabral, J. S., De Barros, F., & Felix, L. P. (2015). Chromosomal evolution in Pleurothallidinae (Orchidaceae: Epidendroideae) with an emphasis on the genus Acianthera: chromosome numbers and heterochromatin. Botanical journal of the Linnean Society, 178(1), 102-120.
				Myoxanthus Poepp. & Endl.	Myoxanthus lonchophyllus	(Barb.Rodr.) Luer		2n	40	-	-	Oliveira, I. G., Moraes, A. P., De Almeida, E. M., de Assis, F. N. M., Cabral, J. S., De Barros, F., & Felix, L. P. (2015). Chromosomal evolution in Pleurothallidinae (Orchidaceae: Epidendroideae) with an emphasis on the genus Acianthera: chromosome numbers and heterochromatin. Botanical journal of the Linnean Society, 178(1), 102-120.
				Octomeria D.Don	Octomeria bradei	Schltr.		2n	42	-	-	Oliveira, I. G., Moraes, A. P., De Almeida, E. M., de Assis, F. N. M., Cabral, J. S., De Barros, F., & Felix, L. P. (2015). Chromosomal evolution in Pleurothallidinae (Orchidaceae: Epidendroideae) with an emphasis on the genus Acianthera: chromosome numbers and heterochromatin. Botanical journal of the Linnean Society, 178(1), 102-120.
					Octomeria juncifolia	Barb. Rodr.		2n	42	-	-	Oliveira, I. G., Moraes, A. P., De Almeida, E. M., de Assis, F. N. M., Cabral, J. S., De Barros, F., & Felix, L. P. (2015). Chromosomal evolution in Pleurothallidinae (Orchidaceae: Epidendroideae) with an emphasis on the genus Acianthera: chromosome numbers and heterochromatin. Botanical journal of the Linnean Society, 178(1), 102-120.
					Octomeria linearifolia	Barb. Rodr.		2n	40	-	-	Oliveira, I. G., Moraes, A. P., De Almeida, E. M., de Assis, F. N. M., Cabral, J. S., De Barros, F., & Felix, L. P. (2015). Chromosomal evolution in Pleurothallidinae (Orchidaceae: Epidendroideae) with an emphasis on the genus Acianthera: chromosome numbers and heterochromatin. Botanical journal of the Linnean Society, 178(1), 102-120.
					Octomeria lithophila	Barb. Rodr.		2n	80	-	-	Oliveira, I. G., Moraes, A. P., De Almeida, E. M., de Assis, F. N. M., Cabral, J. S., De Barros, F., & Felix, L. P. (2015). Chromosomal evolution in Pleurothallidinae (Orchidaceae: Epidendroideae) with an emphasis on the genus Acianthera: chromosome numbers and heterochromatin. Botanical journal of the Linnean Society, 178(1), 102-120.
				Pabstiella Brieger & Senghas	Pabstiella fusca	(Lindl.) Chiron & Xim.Bols.		2n	28	-	-	Oliveira, I. G., Moraes, A. P., De Almeida, E. M., de Assis, F. N. M., Cabral, J. S., De Barros, F., & Felix, L. P. (2015). Chromosomal evolution in Pleurothallidinae (Orchidaceae: Epidendroideae) with an emphasis on the genus Acianthera: chromosome numbers and heterochromatin. Botanical journal of the Linnean Society, 178(1), 102-120.
					Pabstiella tripterantha	(Rchb.f.) F.Barros		n	16	-	-	Felix, L. P., & Guerra, M. (2010). Variation in chromosome number and the basic number of subfamily Epidendroideae (Orchidaceae). Botanical Journal of the Linnean Society, 163(2), 234–278.
				Pleurothallopsis Porto & Brade	Pleurothallopsis nemorosa	(Barb.Rodr.) Porto & Brade		2n	42	-	-	Oliveira, I. G., Moraes, A. P., De Almeida, E. M., de Assis, F. N. M., Cabral, J. S., De Barros, F., & Felix, L. P. (2015). Chromosomal evolution in Pleurothallidinae (Orchidaceae: Epidendroideae) with an emphasis on the genus Acianthera: chromosome numbers and heterochromatin. Botanical journal of the Linnean Society, 178(1), 102-120.
				Specklinia Lindl.	Specklinia grobyi	(Bateman) F. Barros		2n	20	-	-	Oliveira, I. G., Moraes, A. P., De Almeida, E. M., de Assis, F. N. M., Cabral, J. S., De Barros, F., & Felix, L. P. (2015). Chromosomal evolution in Pleurothallidinae (Orchidaceae: Epidendroideae) with an emphasis on the genus Acianthera: chromosome numbers and heterochromatin. Botanical journal of the Linnean Society, 178(1), 102-120.
					Specklinia picta	(Lindl.) Pridgeon & M.W.Chase		2n	20	-	-	Oliveira, I. G., Moraes, A. P., De Almeida, E. M., de Assis, F. N. M., Cabral, J. S., De Barros, F., & Felix, L. P. (2015). Chromosomal evolution in Pleurothallidinae (Orchidaceae: Epidendroideae) with an emphasis on the genus Acianthera: chromosome numbers and heterochromatin. Botanical journal of the Linnean Society, 178(1), 102-120.
				Stelis Sw.	Stelis aprica	Lindl.		2n	32	-	-	Oliveira, I. G., Moraes, A. P., De Almeida, E. M., de Assis, F. N. M., Cabral, J. S., De Barros, F., & Felix, L. P. (2015). Chromosomal evolution in Pleurothallidinae (Orchidaceae: Epidendroideae) with an emphasis on the genus Acianthera: chromosome numbers and heterochromatin. Botanical journal of the Linnean Society, 178(1), 102-120.
					Stelis argentata	Lindl.		2n	38	-	-	Oliveira, I. G., Moraes, A. P., De Almeida, E. M., de Assis, F. N. M., Cabral, J. S., De Barros, F., & Felix, L. P. (2015). Chromosomal evolution in Pleurothallidinae (Orchidaceae: Epidendroideae) with an emphasis on the genus Acianthera: chromosome numbers and heterochromatin. Botanical journal of the Linnean Society, 178(1), 102-120.
					Stelis chlorantha	Barb. Rodr.		2n	32	-	-	Oliveira, I. G., Moraes, A. P., De Almeida, E. M., de Assis, F. N. M., Cabral, J. S., De Barros, F., & Felix, L. P. (2015). Chromosomal evolution in Pleurothallidinae (Orchidaceae: Epidendroideae) with an emphasis on the genus Acianthera: chromosome numbers and heterochromatin. Botanical journal of the Linnean Society, 178(1), 102-120.
					Stelis deregularis	Barb. Rodr.		2n	32	-	-	Oliveira, I. G., Moraes, A. P., De Almeida, E. M., de Assis, F. N. M., Cabral, J. S., De Barros, F., & Felix, L. P. (2015). Chromosomal evolution in Pleurothallidinae (Orchidaceae: Epidendroideae) with an emphasis on the genus Acianthera: chromosome numbers and heterochromatin. Botanical journal of the Linnean Society, 178(1), 102-120.
					Stelis duckei	E.Pessoa & M.Alves		2n	32	-	-	Oliveira, I. G., Moraes, A. P., De Almeida, E. M., de Assis, F. N. M., Cabral, J. S., De Barros, F., & Felix, L. P. (2015). Chromosomal evolution in Pleurothallidinae (Orchidaceae: Epidendroideae) with an emphasis on the genus Acianthera: chromosome numbers and heterochromatin. Botanical journal of the Linnean Society, 178(1), 102-120.
					Stelis leinigii	Pabst		2n	32	-	-	Oliveira, I. G., Moraes, A. P., De Almeida, E. M., de Assis, F. N. M., Cabral, J. S., De Barros, F., & Felix, L. P. (2015). Chromosomal evolution in Pleurothallidinae (Orchidaceae: Epidendroideae) with an emphasis on the genus Acianthera: chromosome numbers and heterochromatin. Botanical journal of the Linnean Society, 178(1), 102-120.
					Stelis pauloensis	Hoehne & Schltr.		2n	32	-	-	Oliveira, I. G., Moraes, A. P., De Almeida, E. M., de Assis, F. N. M., Cabral, J. S., De Barros, F., & Felix, L. P. (2015). Chromosomal evolution in Pleurothallidinae (Orchidaceae: Epidendroideae) with an emphasis on the genus Acianthera: chromosome numbers and heterochromatin. Botanical journal of the Linnean Society, 178(1), 102-120.
				Zootrophion Luer	Zootrophion atropurpureum	(Lindl.) Luer		2n	38	-	-	Oliveira, I. G., Moraes, A. P., De Almeida, E. M., de Assis, F. N. M., Cabral, J. S., De Barros, F., & Felix, L. P. (2015). Chromosomal evolution in Pleurothallidinae (Orchidaceae: Epidendroideae) with an emphasis on the genus Acianthera: chromosome numbers and heterochromatin. Botanical journal of the Linnean Society, 178(1), 102-120.
			Só plantas brasieliras analisadas em ref brasileiras	67 generos	333 especies							44 ref nacionais
			Levantamento geral de plantas com ocorrência no Brasil	80 gêneros	361 especies no levantamento geral							56 referências
			Dados gerados por grupos não brasileiros:	13	28							12

## Sheet: Cópia de Para tabela_tribo
Subfamily	Tribe	Subtribe	Minimal chromosome number (2n)	Maximum chromosome number (2n)	Minimal genome size (1C)	Maximum genome size (1C)
Cypripedioideae			20	22	6.1	8.025
Vanilloideae	Pogonieae Pfitz. ex Garay & Dunst		36	38
Vanilloideae	Vanilleae Blume		32	170	7.22	7.6
Orchidoideae	Cranichideae Lindl. ex Meisn.	Spiranthinae Lindl. ex Meisn.	26	92
Orchidoideae	Orchideae (Dressler & Dodson) Verm.	Habenariinae Benth.	(21) 22	88
Epidendroideae	Sobralieae Schlechter		42	50	2,04	6,24
Epidendroideae	Malaxideae Lindl.	Dendrobiinae Lindl. ex Endl.	38	38
Epidendroideae	Malaxideae Lindl.	Malaxidinae Benth. & Hook. f.	24	30
Epidendroideae	Epidendreae Lindl.	Bletiinae Benth.	40
Epidendroideae	Epidendreae Lindl.	Pleurothallidinae Lindl. ex G.Don	20	80	1.18
Epidendroideae	Epidendreae Lindl.	Laeliinae Benth.	24	240	1.42	4.46
Epidendroideae	Vandeae Lindl.	Polystachyinae Schlechter	80
Epidendroideae	Vandeae Lindl.	Angraecinae Summerh.	38	80
Epidendroideae	Cymbidieae Pfitzer	Eulophiinae Benth.	46
Epidendroideae	Cymbidieae Pfitzer	Catasetinae Lindl.	54	108
Epidendroideae	Cymbidieae Pfitzer	Cyrtopodiinae Benth.	46	92
Epidendroideae	Cymbidieae Pfitzer	Oncidiinae Benth.	12	168
Epidendroideae	Cymbidieae Pfitzer	Zygopetalinae Schltr.	46	96	3,68	7,04
Epidendroideae	Cymbidieae Pfitzer	Maxillariinae Benth.	36	80	1,7	7,17
Epidendroideae	Cymbidieae Pfitzer	Stanhopeinae Benth.	40
