# Supplementary material for: An Overview of Orchidaceae from Brazil: Advances and Shortfalls After 400 Years of Studies
Source: Plants (Basel). 2025 Nov 18;14(22):3520. doi: 10.3390/plants14223520 (PMC12656190; doi:10.3390/plants14223520)
Supplement: Supplementary file 1 [file plants-14-03520-s001.zip › plants-3937747-supplementary/Supplementary file S3.xlsx]

## Sheet: Studies per Species
Subfamília	Tribo	Subtribe	genus	specificEpithet	Species	Studies on reproductive biology	Reference for reproductive biology	Studies on pollinators	Reference for pollination biology	Studies on both reproductive and pollination biology	OBS
Epidendroideae	Epidendreae	Pleurothallidinae	Acianthera	acuminatipetala	Acianthera acuminatipetala (A.Samp.) Luer	no		no
Epidendroideae	Epidendreae	Pleurothallidinae	Acianthera	adamantinensis	Acianthera adamantinensis (Brade) F.Barros	yes	Borba EL, Semir J, Shepherd GJ (2001b). Self-incompatibility, inbreeding depression, and crossing potential in five Brazilian Pleurothallis (Orchidaceae) species. Annals of Botany 88 (1): 89-99. http://dx.doi.org/10.1006/anbo.2001.1435	yes	Borba, E. L., & Semir, J. (2001). Pollinator specificity and convergence in fly-pollinated Pleurothallis (Orchidaceae) species: A multiple population approach. Annals of Botany, 88(1), 75–88. https://doi.org/10.1006/anbo.2001.1434	yes
Epidendroideae	Epidendreae	Pleurothallidinae	Acianthera	adiri	Acianthera adiri (Brade) Pridgeon & M.W.Chase	no		no
Epidendroideae	Epidendreae	Pleurothallidinae	Acianthera	agathophylla	Acianthera agathophylla (Rchb.f.) Pridgeon & M.W.Chase	no		no
Epidendroideae	Epidendreae	Pleurothallidinae	Acianthera	alborosea	Acianthera alborosea (Kraenzl.) Luer	no		no
Epidendroideae	Epidendreae	Pleurothallidinae	Acianthera	amandae	Acianthera amandae Campacci & C.R.M.Silva	no		no
Epidendroideae	Epidendreae	Pleurothallidinae	Acianthera	amaralii	Acianthera amaralii (Pabst) F.Barros & L.Guimarães	no		no
Epidendroideae	Epidendreae	Pleurothallidinae	Acianthera	antennata	Acianthera antennata (Garay) Pridgeon & M.W.Chase	no		no
Epidendroideae	Epidendreae	Pleurothallidinae	Acianthera	aphthosa	Acianthera aphthosa (Lindl.) Pridgeon & M.W.Chase	yes	Pansarin, E. R., Pansarin, L. M., Martucci, M. E. P., & Gobbo-Neto, L. (2016). Self-compatibility and specialisation in a fly-pollinated Acianthera (Orchidaceae: Pleurothallidiinae). Australian Journal of Botany, 64(4), 359–367. https://doi.org/10.1071/BT15177	yes	Pansarin, E. R., Pansarin, L. M., Martucci, M. E. P., & Gobbo-Neto, L. (2016). Self-compatibility and specialisation in a fly-pollinated Acianthera (Orchidaceae: Pleurothallidiinae). Australian Journal of Botany, 64(4), 359–367. https://doi.org/10.1071/BT15177	yes
Epidendroideae	Epidendreae	Pleurothallidinae	Acianthera	asaroides	Acianthera asaroides (Kraenzl.) Pridgeon & M.W.Chase	no		no
Epidendroideae	Epidendreae	Pleurothallidinae	Acianthera	ascendens	Acianthera ascendens (Garay) F.Barros & L.Guimarães	no		no
Epidendroideae	Epidendreae	Pleurothallidinae	Acianthera	atrata	Acianthera atrata Chiron & Xim.Bols.	no		no
Epidendroideae	Epidendreae	Pleurothallidinae	Acianthera	atroglossa	Acianthera atroglossa (Loefgr.) F.Barros & L.Guimarães	no		no
Epidendroideae	Epidendreae	Pleurothallidinae	Acianthera	atropurpurea	Acianthera atropurpurea (Barb.Rodr.) Chiron & van den Berg	no		no
Epidendroideae	Epidendreae	Pleurothallidinae	Acianthera	auriculata	Acianthera auriculata (Lindl.) Pridgeon & M.W.Chase	no		no
Epidendroideae	Epidendreae	Pleurothallidinae	Acianthera	bibarbellata	Acianthera bibarbellata (Kraenzl.) F.Barros & L.Guimarães	no		no
Epidendroideae	Epidendreae	Pleurothallidinae	Acianthera	bicarinata	Acianthera bicarinata (Lindl.) Pridgeon & M.W.Chase	no		no
Epidendroideae	Epidendreae	Pleurothallidinae	Acianthera	bicornuta	Acianthera bicornuta (Barb.Rodr.) Pridgeon & M.W.Chase	no		no
Epidendroideae	Epidendreae	Pleurothallidinae	Acianthera	bidentata	Acianthera bidentata (Lindl.) F.Barros & L.Guimarães	no		no
Epidendroideae	Epidendreae	Pleurothallidinae	Acianthera	bidentula	Acianthera bidentula (Barb.Rodr.) Pridgeon & M.W.Chase	no		no
Epidendroideae	Epidendreae	Pleurothallidinae	Acianthera	binotii	Acianthera binotii (Regel) Pridgeon & M.W.Chase	no		no
Epidendroideae	Epidendreae	Pleurothallidinae	Acianthera	brachiloba	Acianthera brachiloba (Hoehne) Pridgeon & M.W.Chase	no		no
Epidendroideae	Epidendreae	Pleurothallidinae	Acianthera	bragae	Acianthera bragae (Ruschi) F.Barros	no		no
Epidendroideae	Epidendreae	Pleurothallidinae	Acianthera	cabeceirensis	Acianthera cabeceirensis C.R.M.Silva & Campacci	no		no
Epidendroideae	Epidendreae	Pleurothallidinae	Acianthera	caldensis	Acianthera caldensis (Hoehne & Schltr.) F.Barros	no		no
Epidendroideae	Epidendreae	Pleurothallidinae	Acianthera	calopedilo	Acianthera calopedilo Toscano & Luer	no		no
Epidendroideae	Epidendreae	Pleurothallidinae	Acianthera	capanemae	Acianthera capanemae (Barb.Rodr.) Pridgeon & M.W.Chase	no		no
Epidendroideae	Epidendreae	Pleurothallidinae	Acianthera	caparaoensis	Acianthera caparaoensis (Brade) Pridgeon & M.W.Chase	no		no
Epidendroideae	Epidendreae	Pleurothallidinae	Acianthera	capillaris	Acianthera capillaris (Lindl.) Pridgeon & M.W.Chase	no		no
Epidendroideae	Epidendreae	Pleurothallidinae	Acianthera	casapensis	Acianthera casapensis (Lindl.) Pridgeon & M.W.Chase	no		no
Epidendroideae	Epidendreae	Pleurothallidinae	Acianthera	catujiensis	Acianthera catujiensis Campacci & C.R.M.Silva	no		no
Epidendroideae	Epidendreae	Pleurothallidinae	Acianthera	cephalopodiglossa	Acianthera cephalopodiglossa Toscano & Luer	no		no
Epidendroideae	Epidendreae	Pleurothallidinae	Acianthera	ciliata	Acianthera ciliata (Knowles & Westc.) F.Barros & L.Guimarães	no		no
Epidendroideae	Epidendreae	Pleurothallidinae	Acianthera	crepiniana	Acianthera crepiniana (Cogn.) Chiron & van den Berg	no		no
Epidendroideae	Epidendreae	Pleurothallidinae	Acianthera	crinita	Acianthera crinita (Barb.Rodr.) Pridgeon & M.W.Chase	no		no
Epidendroideae	Epidendreae	Pleurothallidinae	Acianthera	cristata	Acianthera cristata (Barb.Rodr.) Luer	no		no
Epidendroideae	Epidendreae	Pleurothallidinae	Acianthera	cryptantha	Acianthera cryptantha (Barb.Rodr.) Pridgeon & M.W.Chase	no		no
Epidendroideae	Epidendreae	Pleurothallidinae	Acianthera	cryptophoranthoides	Acianthera cryptophoranthoides (Loefgr.) F.Barros	no		no
Epidendroideae	Epidendreae	Pleurothallidinae	Acianthera	dichroa	Acianthera dichroa (Rchb.f.) F.Barros & L.Guimarães	no		no
Epidendroideae	Epidendreae	Pleurothallidinae	Acianthera	discophylla	Acianthera discophylla (Luer & Carnevali) Luer	no		no
Epidendroideae	Epidendreae	Pleurothallidinae	Acianthera	duartei	Acianthera duartei (Hoehne) Pridgeon & M.W.Chase	no		no
Epidendroideae	Epidendreae	Pleurothallidinae	Acianthera	dutrae	Acianthera dutrae (Pabst) C.N.Conç. & Waechter	no		no
Epidendroideae	Epidendreae	Pleurothallidinae	Acianthera	echinosa	Acianthera echinosa Luer & Toscano	no		no
Epidendroideae	Epidendreae	Pleurothallidinae	Acianthera	exarticulata	Acianthera exarticulata (Barb.Rodr.) Pridgeon & M.W.Chase	no		no
Epidendroideae	Epidendreae	Pleurothallidinae	Acianthera	exdrasii	Acianthera exdrasii (Luer & Toscano) Luer	no		no
Epidendroideae	Epidendreae	Pleurothallidinae	Acianthera	fabiobarrosii	Acianthera fabiobarrosii (Borba & Semir) F.Barros & F.Pinheiro	yes	Borba EL, Semir J, Shepherd GJ (2001b). Self-incompatibility, inbreeding depression, and crossing potential in five Brazilian Pleurothallis (Orchidaceae) species. Annals of Botany 88 (1): 89-99. http://dx.doi.org/10.1006/anbo.2001.1435	yes	Borba, E. L., & Semir, J. (2001). Pollinator specificity and convergence in fly-pollinated Pleurothallis (Orchidaceae) species: A multiple population approach. Annals of Botany, 88(1), 75–88. https://doi.org/10.1006/anbo.2001.1434	yes
Epidendroideae	Epidendreae	Pleurothallidinae	Acianthera	fenestrata	Acianthera fenestrata (Barb.Rodr.) Pridgeon & M.W.Chase	no		no
Epidendroideae	Epidendreae	Pleurothallidinae	Acianthera	fockei	Acianthera fockei (Lindl.) Pridgeon & M.W.Chase	no		no
Epidendroideae	Epidendreae	Pleurothallidinae	Acianthera	fornograndensis	Acianthera fornograndensis L.Kollmann & A.P.Fontana	no		no
Epidendroideae	Epidendreae	Pleurothallidinae	Acianthera	freyi	Acianthera freyi (Luer) F.Barros & V.T.Rodrigues	no		no
Epidendroideae	Epidendreae	Pleurothallidinae	Acianthera	glanduligera	Acianthera glanduligera (Lindl.) Luer	no		no
Epidendroideae	Epidendreae	Pleurothallidinae	Acianthera	glumacea	Acianthera glumacea (Lindl.) Pridgeon & M.W.Chase	no		no
Epidendroideae	Epidendreae	Pleurothallidinae	Acianthera	gouveiae	Acianthera gouveiae (A.Samp.) F.Barros & L.Guinarães	no		no
Epidendroideae	Epidendreae	Pleurothallidinae	Acianthera	gracilis	Acianthera gracilis (Barb.Rodr.) F.Barros & L.Guimarães	no		no
Epidendroideae	Epidendreae	Pleurothallidinae	Acianthera	gracilisepala	Acianthera gracilisepala (Brade) Luer	no		no
Epidendroideae	Epidendreae	Pleurothallidinae	Acianthera	guimaraensii	Acianthera guimaraensii (Brade) F.Barros	no		no
Epidendroideae	Epidendreae	Pleurothallidinae	Acianthera	hamosa	Acianthera hamosa (Barb.Rodr.) Pridgeon & M.W.Chase	yes	de Melo, M. C., Taucce, P. P. G., & Borba, E. L. (2011). Reproductive biology and isolation mechanisms in rupicolous species of the Acianthera prolifera complex (Orchidaceae) occurring in southeastern Brazil. Plant Systematics and Evolution, 293(1–4), 161–176. https://doi.org/10.1007/s00606-011-0437-z	yes	de Melo, M. C., Taucce, P. P. G., & Borba, E. L. (2011). Reproductive biology and isolation mechanisms in rupicolous species of the Acianthera prolifera complex (Orchidaceae) occurring in southeastern Brazil. Plant Systematics and Evolution, 293(1–4), 161–176. https://doi.org/10.1007/s00606-011-0437-z	yes
Epidendroideae	Epidendreae	Pleurothallidinae	Acianthera	hastulata	Acianthera hastulata (Rchb.f. & Warm.) Karremans	no		no
Epidendroideae	Epidendreae	Pleurothallidinae	Acianthera	hatschbachii	Acianthera hatschbachii (Schltr.) Chiron & van den Berg	no		no
Epidendroideae	Epidendreae	Pleurothallidinae	Acianthera	heliconiscapa	Acianthera heliconiscapa (Hoehne) F.Barros	no		no
Epidendroideae	Epidendreae	Pleurothallidinae	Acianthera	heringeri	Acianthera heringeri (Hoehne) F.Barros	no		no
Epidendroideae	Epidendreae	Pleurothallidinae	Acianthera	hoffmannseggiana	Acianthera hoffmannseggiana (Rchb.f.) F.Barros	no		no
Epidendroideae	Epidendreae	Pleurothallidinae	Acianthera	hygrophila	Acianthera hygrophila (Barb.Rodr.) Pridgeon & M.W.Chase	no		no
Epidendroideae	Epidendreae	Pleurothallidinae	Acianthera	hystrix	Acianthera hystrix (Kraenzl.) F.Barros	no		no
Epidendroideae	Epidendreae	Pleurothallidinae	Acianthera	imitator	Acianthera imitator Toscano, Luer & L.Kollmann	no		no
Epidendroideae	Epidendreae	Pleurothallidinae	Acianthera	inaequalis	Acianthera inaequalis (Lindl.) F.Barros & L.Guimarães	no		no
Epidendroideae	Epidendreae	Pleurothallidinae	Acianthera	johannensis	Acianthera johannensis (Barb.Rodr.) Pridgeon & M.W.Chase	yes	Borba EL, Semir J, Shepherd GJ (2001b). Self-incompatibility, inbreeding depression, and crossing potential in five Brazilian Pleurothallis (Orchidaceae) species. Annals of Botany 88 (1): 89-99. http://dx.doi.org/10.1006/anbo.2001.1435	yes	Borba, E. L., & Semir, J. (2001). Pollinator specificity and convergence in fly-pollinated Pleurothallis (Orchidaceae) species: A multiple population approach. Annals of Botany, 88(1), 75–88. https://doi.org/10.1006/anbo.2001.1434	yes
Epidendroideae	Epidendreae	Pleurothallidinae	Acianthera	jordanensis	Acianthera jordanensis (Brade) F.Barros	no		no
Epidendroideae	Epidendreae	Pleurothallidinae	Acianthera	karlii	Acianthera karlii (Pabst) C.N.Gonç. & Waechter	no		no
Epidendroideae	Epidendreae	Pleurothallidinae	Acianthera	kautskyi	Acianthera kautskyi (Pabst) Toscano & E.C.Smidt	no		no
Epidendroideae	Epidendreae	Pleurothallidinae	Acianthera	klingelfusii	Acianthera klingelfusii Luer & Toscano	no		no
Epidendroideae	Epidendreae	Pleurothallidinae	Acianthera	klotzschiana	Acianthera klotzschiana (Rchb.f.) Pridgeon & M.W.Chase	no		no
Epidendroideae	Epidendreae	Pleurothallidinae	Acianthera	langeana	Acianthera langeana (Kraenzl.) Pridgeon & M.W.Chase	no		no
Epidendroideae	Epidendreae	Pleurothallidinae	Acianthera	leptotifolia	Acianthera leptotifolia (Barb.Rodr.) Pridgeon & M.W.Chase	no		no
Epidendroideae	Epidendreae	Pleurothallidinae	Acianthera	limae	Acianthera limae (Porto & Brade) Pridgeon & M.W.Chase	yes	de Melo, M. C., Taucce, P. P. G., & Borba, E. L. (2011). Reproductive biology and isolation mechanisms in rupicolous species of the Acianthera prolifera complex (Orchidaceae) occurring in southeastern Brazil. Plant Systematics and Evolution, 293(1–4), 161–176. https://doi.org/10.1007/s00606-011-0437-z	yes	de Melo, M. C., Taucce, P. P. G., & Borba, E. L. (2011). Reproductive biology and isolation mechanisms in rupicolous species of the Acianthera prolifera complex (Orchidaceae) occurring in southeastern Brazil. Plant Systematics and Evolution, 293(1–4), 161–176. https://doi.org/10.1007/s00606-011-0437-z	yes
Epidendroideae	Epidendreae	Pleurothallidinae	Acianthera	luteola	Acianthera luteola (Lindl.) Pridgeon & M.W.Chase	no		yes	Singer, R. B., & Coccuci, A. A. (1999). Pollination mechanisms in four sympatric southern Brazilian Epidendroideae orchids. Lindleyana, 14(1), 47–56.
Epidendroideae	Epidendreae	Pleurothallidinae	Acianthera	macropoda	Acianthera macropoda (Barb.Rodr.) Pridgeon & M.W.Chase	no		no
Epidendroideae	Epidendreae	Pleurothallidinae	Acianthera	macuconensis	Acianthera macuconensis (Barb.Rodr.) F.Barros	no		no
Epidendroideae	Epidendreae	Pleurothallidinae	Acianthera	maculiglossa	Acianthera maculiglossa Chiron & N.Sanson	no		no
Epidendroideae	Epidendreae	Pleurothallidinae	Acianthera	magalhanesii	Acianthera magalhanesii (Pabst) F.Barros	no		no
Epidendroideae	Epidendreae	Pleurothallidinae	Acianthera	malachantha	Acianthera malachantha (Rchb.f.) Pridgeon & M.W.Chase	no		no
Epidendroideae	Epidendreae	Pleurothallidinae	Acianthera	mantiquyrana	Acianthera mantiquyrana (Barb.Rodr.) V.T.Rodrigues & F.Barros	no		no
Epidendroideae	Epidendreae	Pleurothallidinae	Acianthera	marquesii	Acianthera marquesii Luer & Toscano	no		no
Epidendroideae	Epidendreae	Pleurothallidinae	Acianthera	marumbyana	Acianthera marumbyana (Garay) Luer	no		no
Epidendroideae	Epidendreae	Pleurothallidinae	Acianthera	melachyla	Acianthera melachyla (Barb.Rodr.) Luer	no		no
Epidendroideae	Epidendreae	Pleurothallidinae	Acianthera	micrantha	Acianthera micrantha (Barb.Rodr.) Pridgeon & M.W.Chase	no		no
Epidendroideae	Epidendreae	Pleurothallidinae	Acianthera	minima	Acianthera minima (Cogn.) F.Barros	no		no
Epidendroideae	Epidendreae	Pleurothallidinae	Acianthera	minuta	Acianthera minuta (Rolfe) Karremans	no		no
Epidendroideae	Epidendreae	Pleurothallidinae	Acianthera	miqueliana	Acianthera miqueliana (H.Focke) Pridgeon & M.W.Chase	no		no
Epidendroideae	Epidendreae	Pleurothallidinae	Acianthera	modestissima	Acianthera modestissima (Rchb.f. & Warm.) Pridgeon & M.W.Chase	yes	de Melo, M. C., Taucce, P. P. G., & Borba, E. L. (2011). Reproductive biology and isolation mechanisms in rupicolous species of the Acianthera prolifera complex (Orchidaceae) occurring in southeastern Brazil. Plant Systematics and Evolution, 293(1–4), 161–176. https://doi.org/10.1007/s00606-011-0437-z	yes	de Melo, M. C., Taucce, P. P. G., & Borba, E. L. (2011). Reproductive biology and isolation mechanisms in rupicolous species of the Acianthera prolifera complex (Orchidaceae) occurring in southeastern Brazil. Plant Systematics and Evolution, 293(1–4), 161–176. https://doi.org/10.1007/s00606-011-0437-z	yes
Epidendroideae	Epidendreae	Pleurothallidinae	Acianthera	montana	Acianthera montana (Barb.Rodr.) F.Barros & L.Guimarães	no		no
Epidendroideae	Epidendreae	Pleurothallidinae	Acianthera	murexoidea	Acianthera murexoidea (Pabst) Pridgeon & M.W.Chase	no		no
Epidendroideae	Epidendreae	Pleurothallidinae	Acianthera	muscicola	Acianthera muscicola (Barb.Rodr.) Pridgeon & M.W.Chase	no		no
Epidendroideae	Epidendreae	Pleurothallidinae	Acianthera	muscosa	Acianthera muscosa (Barb.Rodr.) Pridgeon & M.W.Chase	no		no
Epidendroideae	Epidendreae	Pleurothallidinae	Acianthera	myrticola	Acianthera myrticola (Barb.Rodr.) F.Barros & L.Guimarães	no		no
Epidendroideae	Epidendreae	Pleurothallidinae	Acianthera	nemorosa	Acianthera nemorosa (Barb.Rodr.) F.Barros	no		no
Epidendroideae	Epidendreae	Pleurothallidinae	Acianthera	ochreata	Acianthera ochreata (Lindl.) Pridgeon & M.W.Chase	yes	Borba EL, Semir J, Shepherd GJ (2001b). Self-incompatibility, inbreeding depression, and crossing potential in five Brazilian Pleurothallis (Orchidaceae) species. Annals of Botany 88 (1): 89-99. http://dx.doi.org/10.1006/anbo.2001.1435	yes	Borba, E. L., & Semir, J. (2001). Pollinator specificity and convergence in fly-pollinated Pleurothallis (Orchidaceae) species: A multiple population approach. Annals of Botany, 88(1), 75–88. https://doi.org/10.1006/anbo.2001.1434	yes
Epidendroideae	Epidendreae	Pleurothallidinae	Acianthera	octophrys	Acianthera octophrys (Rchb.f.) Pridgeon & M.W.Chase	no		no
Epidendroideae	Epidendreae	Pleurothallidinae	Acianthera	oligantha	Acianthera oligantha (Barb.Rodr.) F.Barros	no		no
Epidendroideae	Epidendreae	Pleurothallidinae	Acianthera	ophiantha	Acianthera ophiantha (Cogn.) Pridgeon & M.W.Chase	no		no
Epidendroideae	Epidendreae	Pleurothallidinae	Acianthera	panduripetala	Acianthera panduripetala (Barb.Rodr.) Pridgeon & M.W.Chase	no		no
Epidendroideae	Epidendreae	Pleurothallidinae	Acianthera	papillosa	Acianthera papillosa (Lindl.) Pridgeon & M.W.Chase	no		no
Epidendroideae	Epidendreae	Pleurothallidinae	Acianthera	parahybunensis	Acianthera parahybunensis (Barb.Rodr.) Luer	no		no
Epidendroideae	Epidendreae	Pleurothallidinae	Acianthera	pardipes	Acianthera pardipes (Rchb.f.) Pridgeon & M.W.Chase	no		no
Epidendroideae	Epidendreae	Pleurothallidinae	Acianthera	parva	Acianthera parva (Rolfe) F.Barros & L.Guimarães	no		no
Epidendroideae	Epidendreae	Pleurothallidinae	Acianthera	pavimentata	Acianthera pavimentata (Rchb.f.) Pridgeon & M.W.Chase	no		no
Epidendroideae	Epidendreae	Pleurothallidinae	Acianthera	pectinata	Acianthera pectinata (Lindl.) Pridgeon & M.W.Chase	no		yes	Singer, R. B., & Coccuci, A. A. (1999). Pollination mechanisms in four sympatric southern Brazilian Epidendroideae orchids. Lindleyana, 14(1), 47–56.
Epidendroideae	Epidendreae	Pleurothallidinae	Acianthera	perdusenii	Acianthera perdusenii (Hoehne) F.Barros & L.Guimarães	no		no
Epidendroideae	Epidendreae	Pleurothallidinae	Acianthera	pernambucensis	Acianthera pernambucensis (Rolfe) F.Barros	no		no
Epidendroideae	Epidendreae	Pleurothallidinae	Acianthera	prolifera	Acianthera prolifera (Herb. ex Lindl.) Pridgeon & M.W.Chase	yes	de Melo, M. C., Taucce, P. P. G., & Borba, E. L. (2011). Reproductive biology and isolation mechanisms in rupicolous species of the Acianthera prolifera complex (Orchidaceae) occurring in southeastern Brazil. Plant Systematics and Evolution, 293(1–4), 161–176. https://doi.org/10.1007/s00606-011-0437-z	yes	de Melo, M. C., Taucce, P. P. G., & Borba, E. L. (2011). Reproductive biology and isolation mechanisms in rupicolous species of the Acianthera prolifera complex (Orchidaceae) occurring in southeastern Brazil. Plant Systematics and Evolution, 293(1–4), 161–176. https://doi.org/10.1007/s00606-011-0437-z	yes
Epidendroideae	Epidendreae	Pleurothallidinae	Acianthera	pubescens	Acianthera pubescens (Lindl.) Pridgeon & M.W.Chase	no		no
Epidendroideae	Epidendreae	Pleurothallidinae	Acianthera	punctatiflora	Acianthera punctatiflora (Luer) Pridgeon & M.W.Chase	no		no
Epidendroideae	Epidendreae	Pleurothallidinae	Acianthera	purpureoviolacea	Acianthera purpureoviolacea (Cogn.) F.Barros	no		no
Epidendroideae	Epidendreae	Pleurothallidinae	Acianthera	ramosa	Acianthera ramosa (Barb.Rodr.) F.Barros	no		no
Epidendroideae	Epidendreae	Pleurothallidinae	Acianthera	recurva	Acianthera recurva (Lindl.) Pridgeon & M.W.Chase	no		no
Epidendroideae	Epidendreae	Pleurothallidinae	Acianthera	rodriguesii	Acianthera rodriguesii (Cogn.) Pridgeon & M.W.Chase	no		no
Epidendroideae	Epidendreae	Pleurothallidinae	Acianthera	rostellata	Acianthera rostellata (Barb.Rodr.) Luer	no		no
Epidendroideae	Epidendreae	Pleurothallidinae	Acianthera	saraca-taquerensis	Acianthera saraca-taquerensis Campacci & J.B.F.Silva	no		no
Epidendroideae	Epidendreae	Pleurothallidinae	Acianthera	saundersiana	Acianthera saundersiana (Rchb.f.) Pridgeon & M.W.Chase	no		no
Epidendroideae	Epidendreae	Pleurothallidinae	Acianthera	saurocephala	Acianthera saurocephala (Lodd.) Pridgeon & M.W.Chase	no		no
Epidendroideae	Epidendreae	Pleurothallidinae	Acianthera	scabripes	Acianthera scabripes (Lindl.) Karremans	no		no
Epidendroideae	Epidendreae	Pleurothallidinae	Acianthera	serpentula	Acianthera serpentula (Barb.Rodr.) F.Barros	no		no
Epidendroideae	Epidendreae	Pleurothallidinae	Acianthera	serrulata	Acianthera serrulata (Barb.Rodr.) Karremans	no		no
Epidendroideae	Epidendreae	Pleurothallidinae	Acianthera	serrulatipetala	Acianthera serrulatipetala (Barb.Rodr.) Pridgeon & M.W.Chase	no		no
Epidendroideae	Epidendreae	Pleurothallidinae	Acianthera	silvae	Acianthera silvae (Luer & Toscano) Luer	no		no
Epidendroideae	Epidendreae	Pleurothallidinae	Acianthera	similis	Acianthera similis (Schltr.) Karremans, Chiron & Van den Berg	no		no
Epidendroideae	Epidendreae	Pleurothallidinae	Acianthera	sonderiana	Acianthera sonderiana (Rchb.f.) Pridgeon & M.W.Chase	no		no
Epidendroideae	Epidendreae	Pleurothallidinae	Acianthera	spilantha	Acianthera spilantha (Barb.Rodr.) Luer	no		no
Epidendroideae	Epidendreae	Pleurothallidinae	Acianthera	strupifolia	Acianthera strupifolia (Lindl.) Pridgeon & M.W.Chase	no		no
Epidendroideae	Epidendreae	Pleurothallidinae	Acianthera	subrotundifolia	Acianthera subrotundifolia (Cogn.) F.Barros & V.T.Rodrigues	no		no
Epidendroideae	Epidendreae	Pleurothallidinae	Acianthera	sudae	Acianthera sudae J.Ponert et al.	no		no
Epidendroideae	Epidendreae	Pleurothallidinae	Acianthera	sulcata	Acianthera sulcata (Porsch) F.Barros & V.T.Rodrigues	no		no
Epidendroideae	Epidendreae	Pleurothallidinae	Acianthera	sulphurea	Acianthera sulphurea (Barb.Rodr.) F.Barros & V.T.Rodrigues	no		no
Epidendroideae	Epidendreae	Pleurothallidinae	Acianthera	teres	Acianthera teres (Lindl.) Borba	yes	Borba EL, Semir J, Shepherd GJ (2001b). Self-incompatibility, inbreeding depression, and crossing potential in five Brazilian Pleurothallis (Orchidaceae) species. Annals of Botany 88 (1): 89-99. http://dx.doi.org/10.1006/anbo.2001.1435	yes	Borba, E. L., & Semir, J. (2001). Pollinator specificity and convergence in fly-pollinated Pleurothallis (Orchidaceae) species: A multiple population approach. Annals of Botany, 88(1), 75–88. https://doi.org/10.1006/anbo.2001.1434	yes
Epidendroideae	Epidendreae	Pleurothallidinae	Acianthera	translucida	Acianthera translucida (Barb.Rodr.) Luer	no		no
Epidendroideae	Epidendreae	Pleurothallidinae	Acianthera	tricarinata	Acianthera tricarinata (Poepp. & Endl.) Pridgeon & M.W.Chase	no		no
Epidendroideae	Epidendreae	Pleurothallidinae	Acianthera	tristis	Acianthera tristis (Barb.Rodr.) Pridgeon & M.W.Chase	no		no
Epidendroideae	Epidendreae	Pleurothallidinae	Acianthera	variegata	Acianthera variegata (Barb.Rodr.) Campacci	no		no
Epidendroideae	Epidendreae	Pleurothallidinae	Acianthera	violaceomaculata	Acianthera violaceomaculata (Hoehne) Pridgeon & M.W.Chase	no		no
Epidendroideae	Epidendreae	Pleurothallidinae	Acianthera	wageneriana	Acianthera wageneriana (Klotzsch) Pridgeon & M.W.Chase	no		no
Epidendroideae	Epidendreae	Pleurothallidinae	Acianthera	wawraeana	Acianthera wawraeana (Barb.Rodr.) F.Barros & V.T.Rodrigues	no		no
Epidendroideae	Epidendreae	Pleurothallidinae	Acianthera	welswindischiae	Acianthera welswindischiae (Pabst) Pridgeon & M.W.Chase	no		no
Epidendroideae	Epidendreae	Pleurothallidinae	Acianthera	yauaperyensis	Acianthera yauaperyensis (Barb.Rodr.) Pridgeon & M.W.Chase	no		no
Epidendroideae	Cymbidieae	Stanhopeinae	Acineta	alticola	Acineta alticola C.Schweinf.	no		no
Epidendroideae	Epidendreae	Laeliinae	Adamantinia	miltonioides	Adamantinia miltonioides van den Berg & C.N.Gonç.	no		no
Epidendroideae	Cymbidieae	Zygopetalinae	Aganisia	cyanea	Aganisia cyanea (Schltr.) Rchb.f.	no		no
Epidendroideae	Cymbidieae	Zygopetalinae	Aganisia	fimbriata	Aganisia fimbriata Rchb.f.	no		no
Epidendroideae	Cymbidieae	Zygopetalinae	Aganisia	pulchella	Aganisia pulchella Lindl.	no		no
Epidendroideae	Epidendreae	Pleurothallidinae	Anathallis	adenochila	Anathallis adenochila (Loefgr.) F.Barros	no		no
Epidendroideae	Epidendreae	Pleurothallidinae	Anathallis	amazonica	Anathallis amazonica E.Pessoa & M.Alves	no		no
Epidendroideae	Epidendreae	Pleurothallidinae	Anathallis	aristulata	Anathallis aristulata (Lindl.) Luer	no		no
Epidendroideae	Epidendreae	Pleurothallidinae	Anathallis	articulata	Anathallis articulata (Lindl.) Luer & Toscano	no		no
Epidendroideae	Epidendreae	Pleurothallidinae	Anathallis	attenuata	Anathallis attenuata (Rolfe) Pridgeon & M.W.Chase	no		no
Epidendroideae	Epidendreae	Pleurothallidinae	Anathallis	barbulata	Anathallis barbulata (Lindl.) Pridgeon & M.W.Chase	no		no
Epidendroideae	Epidendreae	Pleurothallidinae	Anathallis	bleyensis	Anathallis bleyensis (Pabst) F.Barros	no		no
Epidendroideae	Epidendreae	Pleurothallidinae	Anathallis	bocainensis	Anathallis bocainensis (Porto & Brade) F.Barros & Barberena	no		no
Epidendroideae	Epidendreae	Pleurothallidinae	Anathallis	brevipes	Anathallis brevipes (H.Focke) Pridgeon & M.W.Chase	no		no
Epidendroideae	Epidendreae	Pleurothallidinae	Anathallis	cabeceirensis	Anathallis cabeceirensis C.R.M.Silva & Campacci	no		no
Epidendroideae	Epidendreae	Pleurothallidinae	Anathallis	caroli	Anathallis caroli (Schltr.) F.Barros & Barberena	no		no
Epidendroideae	Epidendreae	Pleurothallidinae	Anathallis	carvalhoi	Anathallis carvalhoi (Luer & Toscano) Luer	no		no
Epidendroideae	Epidendreae	Pleurothallidinae	Anathallis	ciliolata	Anathallis ciliolata (Schltr.) Pridgeon & M.W.Chase	no		no
Epidendroideae	Epidendreae	Pleurothallidinae	Anathallis	colnagoi	Anathallis colnagoi (Pabst) F.Barros & L.Guimarães	no		no
Epidendroideae	Epidendreae	Pleurothallidinae	Anathallis	corticicola	Anathallis corticicola (Schltr. ex Hoehne) Pridgeon & M.W.Chase	no		no
Epidendroideae	Epidendreae	Pleurothallidinae	Anathallis	crassapex	Anathallis crassapex Luer & Toscano	no		no
Epidendroideae	Epidendreae	Pleurothallidinae	Anathallis	crebrifolia	Anathallis crebrifolia (Barb.Rodr.) Luer	no		no
Epidendroideae	Epidendreae	Pleurothallidinae	Anathallis	dantasii	Anathallis dantasii Luer, Toscano & Baptista	no		no
Epidendroideae	Epidendreae	Pleurothallidinae	Anathallis	dryadum	Anathallis dryadum (Schltr.) F.Barros	no		no
Epidendroideae	Epidendreae	Pleurothallidinae	Anathallis	eugenii	Anathallis eugenii (Pabst) Baumbach & Rysy	no		no
Epidendroideae	Epidendreae	Pleurothallidinae	Anathallis	fastigiata	Anathallis fastigiata (Luer & Toscano) F.Barros & Barberena	no		no
Epidendroideae	Epidendreae	Pleurothallidinae	Anathallis	ferdinandiana	Anathallis ferdinandiana (Barb.Rodr.) F.Barros	no		no
Epidendroideae	Epidendreae	Pleurothallidinae	Anathallis	fernandiana	Anathallis fernandiana (Hoehne) F.Barros	no		no
Epidendroideae	Epidendreae	Pleurothallidinae	Anathallis	flammea	Anathallis flammea (Barb.Rodr.) F.Barros	no		no
Epidendroideae	Epidendreae	Pleurothallidinae	Anathallis	funerea	Anathallis funerea (Barb.Rodr.) F.Barros & Barberena	no		no
Epidendroideae	Epidendreae	Pleurothallidinae	Anathallis	gehrtii	Anathallis gehrtii (Hoehne & Schltr.) F.Barros	no		no
Epidendroideae	Epidendreae	Pleurothallidinae	Anathallis	gerthatschbachii	Anathallis gerthatschbachii (Hoehne) Pridgeon & M.W.Chase	no		no
Epidendroideae	Epidendreae	Pleurothallidinae	Anathallis	githaginea	Anathallis githaginea (Pabst & Garay) Pridgeon & M.W.Chase	no		no
Epidendroideae	Epidendreae	Pleurothallidinae	Anathallis	globifera	Anathallis globifera (Pabst) F.Barros & Barberena	no		no
Epidendroideae	Epidendreae	Pleurothallidinae	Anathallis	graveolens	Anathallis graveolens (Pabst) F.Barros	no		no
Epidendroideae	Epidendreae	Pleurothallidinae	Anathallis	guarujaensis	Anathallis guarujaensis (Hoehne) F.Barros	no		no
Epidendroideae	Epidendreae	Pleurothallidinae	Anathallis	gutfreundii	Anathallis gutfreundii Luer & Toscano	no		no
Epidendroideae	Epidendreae	Pleurothallidinae	Anathallis	helmutii	Anathallis helmutii (Hoehne) F.Barros	no		no
Epidendroideae	Epidendreae	Pleurothallidinae	Anathallis	heloisae	Anathallis heloisae F.J.de Jesus, R.Miranda & Chiron	no		no
Epidendroideae	Epidendreae	Pleurothallidinae	Anathallis	heterophylla	Anathallis heterophylla Barb.Rodr.	yes	Leite Borba, E., Barbosa, A. R., Cabral de Melo, M., Loureiro Gontijo, S., & Ornellas de Oliveira, H. (2011). Mating systems in the Pleurothallidinae (Orchidaceae): evolutionary and systematic implications. Lankesteriana, 11(3). https://doi.org/10.15517/lank.v11i3.18275 Gontijo, S. L., Barbosa, A. R., De Melo, M. C., & Borba, E. L. (2010). Occurrence of different sites of self-incompatibility rea…	no
Epidendroideae	Epidendreae	Pleurothallidinae	Anathallis	humilis	Anathallis humilis (C.Schweinf.) Luer	no		no
Epidendroideae	Epidendreae	Pleurothallidinae	Anathallis	imberbis	Anathallis imberbis (Luer & Hirtz) Luer	no		no
Epidendroideae	Epidendreae	Pleurothallidinae	Anathallis	imbricata	Anathallis imbricata (Barb.Rodr.) F.Barros & F.Pinheiro	no		no
Epidendroideae	Epidendreae	Pleurothallidinae	Anathallis	jordanensis	Anathallis jordanensis (Hoehne) F.Barros	no		no
Epidendroideae	Epidendreae	Pleurothallidinae	Anathallis	kautskyi	Anathallis kautskyi (Pabst) Pridgeon & M.W.Chase	no		no
Epidendroideae	Epidendreae	Pleurothallidinae	Anathallis	kleinii	Anathallis kleinii (Pabst) Luer	no		no
Epidendroideae	Epidendreae	Pleurothallidinae	Anathallis	klingelfusii	Anathallis klingelfusii Luer & Toscano	no		no
Epidendroideae	Epidendreae	Pleurothallidinae	Anathallis	laciniata	Anathallis laciniata (Barb.Rodr.) F.Barros & Barberena	no		no
Epidendroideae	Epidendreae	Pleurothallidinae	Anathallis	lichenophila	Anathallis lichenophila (Porto & Brade) Luer	no		no
Epidendroideae	Epidendreae	Pleurothallidinae	Anathallis	linearifolia	Anathallis linearifolia (Cogn.) Pridgeon & M.W.Chase	no		no
Epidendroideae	Epidendreae	Pleurothallidinae	Anathallis	lobiserrata	Anathallis lobiserrata (Barb.Rodr.) F.Barros & Barberena	no		no
Epidendroideae	Epidendreae	Pleurothallidinae	Anathallis	luteola	Anathallis luteola Toscano	no		no
Epidendroideae	Epidendreae	Pleurothallidinae	Anathallis	malmeana	Anathallis malmeana (Dutra ex Pabst) Pridgeon & M.W.Chase	no		no
Epidendroideae	Epidendreae	Pleurothallidinae	Anathallis	manausensis	Anathallis manausensis Krahl, Valsko & Chiron	no		no
Epidendroideae	Epidendreae	Pleurothallidinae	Anathallis	marginata	Anathallis marginata (Barb.Rodr.) F.Barros & Barberena	no		no
Epidendroideae	Epidendreae	Pleurothallidinae	Anathallis	microblephara	Anathallis microblephara (Schltr.) Pridgeon & M.W.Chase	no		no
Epidendroideae	Epidendreae	Pleurothallidinae	Anathallis	microphyta	Anathallis microphyta (Barb.Rodr.) C.O.Azevedo & van den Berg	yes	Leite Borba, E., Barbosa, A. R., Cabral de Melo, M., Loureiro Gontijo, S., & Ornellas de Oliveira, H. (2011). Mating systems in the Pleurothallidinae (Orchidaceae): evolutionary and systematic implications. Lankesteriana, 11(3). https://doi.org/10.15517/lank.v11i3.18275 Gontijo, S. L., Barbosa, A. R., De Melo, M. C., & Borba, E. L. (2010). Occurrence of different sites of self-incompatibility rea…	no
Epidendroideae	Epidendreae	Pleurothallidinae	Anathallis	microtis	Anathallis microtis (Schltr.) Karremans	no		no
Epidendroideae	Epidendreae	Pleurothallidinae	Anathallis	montipelladensis	Anathallis montipelladensis (Hoehne) F.Barros	no		no
Epidendroideae	Epidendreae	Pleurothallidinae	Anathallis	muscoidea	Anathallis muscoidea (Lindl.) F.Barros & Barberena	no		no
Epidendroideae	Epidendreae	Pleurothallidinae	Anathallis	nanifolia	Anathallis nanifolia (Foldats) F.Barros & Barberena	no		no
Epidendroideae	Epidendreae	Pleurothallidinae	Anathallis	nectarifera	Anathallis nectarifera Barb.Rodr.	no		no
Epidendroideae	Epidendreae	Pleurothallidinae	Anathallis	obovata	Anathallis obovata (Lindl.) Pridgeon & M.W.Chase	no		no
Epidendroideae	Epidendreae	Pleurothallidinae	Anathallis	ourobranquensis	Anathallis ourobranquensis Campacci & Menini	no		no
Epidendroideae	Epidendreae	Pleurothallidinae	Anathallis	ova-trochilorum	Anathallis ova-trochilorum Luer & Toscano	no		no
Epidendroideae	Epidendreae	Pleurothallidinae	Anathallis	pabstii	Anathallis pabstii (Garay) Pridgeon & M.W.Chase	no		no
Epidendroideae	Epidendreae	Pleurothallidinae	Anathallis	paranapiacabensis	Anathallis paranapiacabensis (Hoehne) F.Barros	no		no
Epidendroideae	Epidendreae	Pleurothallidinae	Anathallis	paula	Anathallis paula Luer & Toscano	no		no
Epidendroideae	Epidendreae	Pleurothallidinae	Anathallis	peroupavae	Anathallis peroupavae (Hoehne & Brade) F.Barros	no		no
Epidendroideae	Epidendreae	Pleurothallidinae	Anathallis	petersiana	Anathallis petersiana (Schltr.) Pridgeon & M.W.Chase	no		no
Epidendroideae	Epidendreae	Pleurothallidinae	Anathallis	petropolitana	Anathallis petropolitana (Hoehne) F.Barros & Barberena	no		no
Epidendroideae	Epidendreae	Pleurothallidinae	Anathallis	pilipetala	Anathallis pilipetala Luer & Toscano	no		no
Epidendroideae	Epidendreae	Pleurothallidinae	Anathallis	piratiningana	Anathallis piratiningana (Hoehne) F.Barros	no		no
Epidendroideae	Epidendreae	Pleurothallidinae	Anathallis	polygonoides	Anathallis polygonoides (Griseb.) Pridgeon & M.W.Chase	no		no
Epidendroideae	Epidendreae	Pleurothallidinae	Anathallis	pubipetala	Anathallis pubipetala (Hoehne) Pridgeon & M.W.Chase	no		no
Epidendroideae	Epidendreae	Pleurothallidinae	Anathallis	pusilla	Anathallis pusilla (Barb.Rodr.) F.Barros	no		no
Epidendroideae	Epidendreae	Pleurothallidinae	Anathallis	puttemansii	Anathallis puttemansii (Hoehne) F.Barros	no		no
Epidendroideae	Epidendreae	Pleurothallidinae	Anathallis	radialis	Anathallis radialis (Porto & Brade) Pridgeon & M.W.Chase	no		no
Epidendroideae	Epidendreae	Pleurothallidinae	Anathallis	recurvipetala	Anathallis recurvipetala (Barb.Rodr.) F.Barros & Barberena	no		no
Epidendroideae	Epidendreae	Pleurothallidinae	Anathallis	reedii	Anathallis reedii (Luer) F.Barros	no		no
Epidendroideae	Epidendreae	Pleurothallidinae	Anathallis	roseopapillosa	Anathallis roseopapillosa E. Pessoa & J. J. Valsko	no		no
Epidendroideae	Epidendreae	Pleurothallidinae	Anathallis	rubens	Anathallis rubens (Lindl.) Pridgeon & M.W.Chase	yes	Leite Borba, E., Barbosa, A. R., Cabral de Melo, M., Loureiro Gontijo, S., & Ornellas de Oliveira, H. (2011). Mating systems in the Pleurothallidinae (Orchidaceae): evolutionary and systematic implications. Lankesteriana, 11(3). https://doi.org/10.15517/lank.v11i3.18275 Gontijo, S. L., Barbosa, A. R., De Melo, M. C., & Borba, E. L. (2010). Occurrence of different sites of self-incompatibility rea…	no
Epidendroideae	Epidendreae	Pleurothallidinae	Anathallis	rubrolimbata	Anathallis rubrolimbata (Hoehne) F.Barros & Barberena	no		no
Epidendroideae	Epidendreae	Pleurothallidinae	Anathallis	rudolfii	Anathallis rudolfii (Pabst) Pridgeon & M.W.Chase	no		no
Epidendroideae	Epidendreae	Pleurothallidinae	Anathallis	sansoniana	Anathallis sansoniana Chiron & Guiard	no		no
Epidendroideae	Epidendreae	Pleurothallidinae	Anathallis	sclerophylla	Anathallis sclerophylla (Lindl.) Pridgeon & M.W.Chase	yes	Leite Borba, E., Barbosa, A. R., Cabral de Melo, M., Loureiro Gontijo, S., & Ornellas de Oliveira, H. (2011). Mating systems in the Pleurothallidinae (Orchidaceae): evolutionary and systematic implications. Lankesteriana, 11(3). https://doi.org/10.15517/lank.v11i3.18275 Gontijo, S. L., Barbosa, A. R., De Melo, M. C., & Borba, E. L. (2010). Occurrence of different sites of self-incompatibility rea…	no
Epidendroideae	Epidendreae	Pleurothallidinae	Anathallis	seidelii	Anathallis seidelii Luer, Toscano & Baptista	no		no
Epidendroideae	Epidendreae	Pleurothallidinae	Anathallis	sertularioides	Anathallis sertularioides (Sw.) Pridgeon & M.W.Chase	no		no
Epidendroideae	Epidendreae	Pleurothallidinae	Anathallis	simpliciglossa	Anathallis simpliciglossa (Loefgr.) Pridgeon & M.W.Chase	no		no
Epidendroideae	Epidendreae	Pleurothallidinae	Anathallis	sororcula	Anathallis sororcula (Schltr.) Luer	no		no
Epidendroideae	Epidendreae	Pleurothallidinae	Anathallis	spannageliana	Anathallis spannageliana (Hoehne) Pridgeon & M.W.Chase	no		no
Epidendroideae	Epidendreae	Pleurothallidinae	Anathallis	subnulla	Anathallis subnulla (Luer & Toscano) F.Barros	no		no
Epidendroideae	Epidendreae	Pleurothallidinae	Anathallis	taracuana	Anathallis taracuana (Schltr.) F.Barros & Barberena	no		no
Epidendroideae	Epidendreae	Pleurothallidinae	Anathallis	tigridens	Anathallis tigridens (Loefgr.) F.Barros & Barberena	no		no
Epidendroideae	Epidendreae	Pleurothallidinae	Anathallis	trullilabia	Anathallis trullilabia (Pabst) F.Barros	no		no
Epidendroideae	Epidendreae	Pleurothallidinae	Anathallis	vasconcelosiana	Anathallis vasconcelosiana Campacci & C.R.M.Silva	no		no
Epidendroideae	Epidendreae	Pleurothallidinae	Anathallis	velvetina	Anathallis velvetina Luer & Toscano	no		no
Epidendroideae	Epidendreae	Pleurothallidinae	Anathallis	vestita	Anathallis vestita (Kraenzl.) Pridgeon & M.W.Chase	no		no
Epidendroideae	Epidendreae	Pleurothallidinae	Anathallis	vitorinoi	Anathallis vitorinoi (Luer & Toscano) F.Barros & Barberena	no		no
Epidendroideae	Epidendreae	Pleurothallidinae	Anathallis	welteri	Anathallis welteri (Pabst) F.Barros	no		no
Epidendroideae	Epidendreae	Pleurothallidinae	Anathallis	ypirangae	Anathallis ypirangae (Kraenzl.) Pridgeon & M.W.Chase	no		no
Epidendroideae	Cymbidieae	Stanhopeinae	Archivea	kewensis	Archivea kewensis Christenson & Jenny	no		no
Epidendroideae	Cymbidieae	Oncidiinae	Aspasia	lunata	Aspasia lunata Lindl.	no		no
Epidendroideae	Cymbidieae	Oncidiinae	Aspasia	silvana	Aspasia silvana F.Barros	no		no
Epidendroideae	Cymbidieae	Oncidiinae	Aspasia	variegata	Aspasia variegata Lindl.	no		no
Orchidoideae	Cranichideae	Goodyerinae	Aspidogyne	argentea	Aspidogyne argentea (Vell.) Garay	yes	Singer, R. B., & Sazima, M. (2001). Flower morphology and pollination mechanism in three sympatric Goodyerinae orchids from southeastern Brazil. Annals of Botany, 88(6), 989–997. https://doi.org/10.1006/anbo.2001.1534	yes	Singer, R. B., & Sazima, M. (2001). Flower morphology and pollination mechanism in three sympatric Goodyerinae orchids from southeastern Brazil. Annals of Botany, 88(6), 989–997. https://doi.org/10.1006/anbo.2001.1534	yes
Orchidoideae	Cranichideae	Goodyerinae	Aspidogyne	bidentifera	Aspidogyne bidentifera (Schltr.) Garay	no		no
Orchidoideae	Cranichideae	Goodyerinae	Aspidogyne	bruxelii	Aspidogyne bruxelii (Pabst) Garay	no		no
Orchidoideae	Cranichideae	Goodyerinae	Aspidogyne	caraguatatubensis	Aspidogyne caraguatatubensis M.R.Miranda et al.	no		no
Orchidoideae	Cranichideae	Goodyerinae	Aspidogyne	clavigera	Aspidogyne clavigera (Rchb.f.) Meneguzzo	no		no
Orchidoideae	Cranichideae	Goodyerinae	Aspidogyne	commelinoides	Aspidogyne commelinoides (Barb.Rodr.) Garay	no		no
Orchidoideae	Cranichideae	Goodyerinae	Aspidogyne	debilis	Aspidogyne debilis (Lindl.) Meneguzzo	no		no
Orchidoideae	Cranichideae	Goodyerinae	Aspidogyne	decora	Aspidogyne decora (Rchb.f.) Garay & G.Romero	no		no
Orchidoideae	Cranichideae	Goodyerinae	Aspidogyne	fimbrillaris	Aspidogyne fimbrillaris (B.S.Williams) Garay	no		no
Orchidoideae	Cranichideae	Goodyerinae	Aspidogyne	foliosa	Aspidogyne foliosa (Poepp. & Endl.) Garay	no		no
Epidendroideae	Epidendreae	Pleurothallidinae	Barbosella	australis	Barbosella australis (Cogn.) Schltr.	no		no
Epidendroideae	Epidendreae	Pleurothallidinae	Barbosella	cogniauxiana	Barbosella cogniauxiana (Speg. & Kraenzl.) Schltr.	no		no
Epidendroideae	Epidendreae	Pleurothallidinae	Barbosella	crassifolia	Barbosella crassifolia (Edwall) Schltr.	no		no
Epidendroideae	Epidendreae	Pleurothallidinae	Barbosella	dusenii	Barbosella dusenii (A.Samp.) Schltr.	no		no
Epidendroideae	Epidendreae	Pleurothallidinae	Barbosella	gardneri	Barbosella gardneri (Lindl.) Schltr.	no		no
Epidendroideae	Epidendreae	Pleurothallidinae	Barbosella	macaheensis	Barbosella macaheensis (Cogn.) Luer	no		no
Epidendroideae	Epidendreae	Pleurothallidinae	Barbosella	miersii	Barbosella miersii (Lindl.) Schltr.	no		no
Epidendroideae	Epidendreae	Pleurothallidinae	Barbosella	spiritu-sanctensis	Barbosella spiritu-sanctensis (Pabst) F.Barros & Toscano	no		no
Epidendroideae	Epidendreae	Pleurothallidinae	Barbosella	trilobata	Barbosella trilobata Pabst	no		no
Orchidoideae	Cranichideae	Cranichidinae	Baskervilla	paranaensis	Baskervilla paranaensis (Kraenzl.) Schltr.	no		no
Epidendroideae	Cymbidieae	Zygopetalinae	Batemannia	colleyi	Batemannia colleyi Lindl.	no		no
Orchidoideae	Cranichideae	Spiranthinae	Beloglottis	costaricensis	Beloglottis costaricensis (Rchb.f.) Schltr.	no		no
Epidendroideae	Cymbidieae	Maxillariinae	Bifrenaria	atropurpurea	Bifrenaria atropurpurea Lindl.	no		no
Epidendroideae	Cymbidieae	Maxillariinae	Bifrenaria	aurantiaca	Bifrenaria aurantiaca Lindl.	no		no
Epidendroideae	Cymbidieae	Maxillariinae	Bifrenaria	aureofulva	Bifrenaria aureofulva (Hook.) Lindl.	no		no
Epidendroideae	Cymbidieae	Maxillariinae	Bifrenaria	bahiensis	Bifrenaria bahiensis (K.L.Davies & Stpiczyńska) Meneguzzo & M.W.Chase	no		no
Epidendroideae	Cymbidieae	Maxillariinae	Bifrenaria	bicornaria	Bifrenaria bicornaria Rchb.f.	no		no
Epidendroideae	Cymbidieae	Maxillariinae	Bifrenaria	calcarata	Bifrenaria calcarata Barb.Rodr.	no		no
Epidendroideae	Cymbidieae	Maxillariinae	Bifrenaria	charlesworthii	Bifrenaria charlesworthii Rolfe	no		no
Epidendroideae	Cymbidieae	Maxillariinae	Bifrenaria	clavigera	Bifrenaria clavigera Rchb.f.	no		no
Epidendroideae	Cymbidieae	Maxillariinae	Bifrenaria	hadwenii	Bifrenaria hadwenii Lindl. & Paxton	no		no
Epidendroideae	Cymbidieae	Maxillariinae	Bifrenaria	harrisoniae	Bifrenaria harrisoniae (Hook.) Rchb.f.	no		yes	Rocha-Filho, L. C., Krug, C., Silva, C. I., & Garófalo, C. A. (2012). Floral resources used by Euglossini bees (Hymenoptera: Apidae) in coastal ecosystems of the Atlantic Forest. Psyche: A Journal of Entomology, 2012, 1–13. https://doi.org/10.1155/2012/934951 Nunes, C. E. P., Gerlach, G., Bandeira, K. D. O., Gobbo-Neto, L., Pansarin, E. R., & Sazima, M. (2017). Two orchids, one scent? Floral vola…
Epidendroideae	Cymbidieae	Maxillariinae	Bifrenaria	inodora	Bifrenaria inodora Lindl.	no		no
Epidendroideae	Cymbidieae	Maxillariinae	Bifrenaria	irwiniana	Bifrenaria irwiniana (Pabst) Meneguzzo & M.W.Chase	no		no
Epidendroideae	Cymbidieae	Maxillariinae	Bifrenaria	itirapinensis	Bifrenaria itirapinensis (Pabst) Meneguzzo & M.W.Chase	no		no
Epidendroideae	Cymbidieae	Maxillariinae	Bifrenaria	kautskyi	Bifrenaria kautskyi (Pabst) Meneguzzo & M.W.Chase	no		no
Epidendroideae	Cymbidieae	Maxillariinae	Bifrenaria	leucorrhoda	Bifrenaria leucorrhoda Rchb.f.	no		no
Epidendroideae	Cymbidieae	Maxillariinae	Bifrenaria	longicornis	Bifrenaria longicornis Lindl.	no		no
Epidendroideae	Cymbidieae	Maxillariinae	Bifrenaria	maguirei	Bifrenaria maguirei C.Schweinf.	no		no
Epidendroideae	Cymbidieae	Maxillariinae	Bifrenaria	marciae	Bifrenaria marciae Campacci	no		no
Epidendroideae	Cymbidieae	Maxillariinae	Bifrenaria	mellicolor	Bifrenaria mellicolor Rchb.f.	no		no
Epidendroideae	Cymbidieae	Maxillariinae	Bifrenaria	novaesiae	Bifrenaria novaesiae (F.Barros & Cath.) Meneguzzo & M.W.Chase	no		no
Epidendroideae	Cymbidieae	Maxillariinae	Bifrenaria	petiolaris	Bifrenaria petiolaris (Schltr.) G.A.Romero & Carnevali	no		no
Epidendroideae	Cymbidieae	Maxillariinae	Bifrenaria	racemosa	Bifrenaria racemosa (Hook.) Lindl.	no		no
Epidendroideae	Cymbidieae	Maxillariinae	Bifrenaria	silvana	Bifrenaria silvana V.P.Castro	no		no
Epidendroideae	Cymbidieae	Maxillariinae	Bifrenaria	steelei	Bifrenaria steelei (Hook.) Meneguzzo & M.W.Chase	no		no
Epidendroideae	Cymbidieae	Maxillariinae	Bifrenaria	stefanae	Bifrenaria stefanae V.P.Castro	no		no
Epidendroideae	Cymbidieae	Maxillariinae	Bifrenaria	steyermarkii	Bifrenaria steyermarkii (Foldats) Garay & Dunst.	no		no
Epidendroideae	Cymbidieae	Maxillariinae	Bifrenaria	strictifolia	Bifrenaria strictifolia (Hoehne) Meneguzzo & M.W.Chase	no		no
Epidendroideae	Cymbidieae	Maxillariinae	Bifrenaria	tetragona	Bifrenaria tetragona (Lindl.) Schltr.	no		no
Epidendroideae	Cymbidieae	Maxillariinae	Bifrenaria	tyrianthina	Bifrenaria tyrianthina (Lodd. ex Loudon) Rchb.f.	no		yes	Pansarin, E. R., Bittrich, V., & Amaral, M. C. E. (2006). At daybreak - Reproductive biology and isolating mechanisms of Cirrhaea dependens (Orchidaceae). Plant Biology, 8(4), 494–502. https://doi.org/10.1055/s-2006-923800
Epidendroideae	Cymbidieae	Maxillariinae	Bifrenaria	venezuelana	Bifrenaria venezuelana C.Schweinf.	no		no
Epidendroideae	Cymbidieae	Maxillariinae	Bifrenaria	vitellina	Bifrenaria vitellina (Lindl.) Lindl.	no		no
Epidendroideae	Cymbidieae	Maxillariinae	Bifrenaria	wittigii	Bifrenaria wittigii (Rchb.f.) Hoehne	no		no
Orchidoideae	Cranichideae	Chloraeinae	Bipinnula	biplumata	Bipinnula biplumata (L.f.) Rchb.f.	no		no
Orchidoideae	Cranichideae	Chloraeinae	Bipinnula	gibertii	Bipinnula gibertii Rchb.f.	no		no
Orchidoideae	Cranichideae	Chloraeinae	Bipinnula	montana	Bipinnula montana Arechav.	no		no
Orchidoideae	Cranichideae	Chloraeinae	Bipinnula	penicillata	Bipinnula penicillata (Rchb.f.) Cisternas & Salazar	no		yes	Buzatto, C. R., Sanguinetti, A., Romero-González, G. A., Van Den Berg, C., & Singer, R. B. (2014). A taxonomic synopsis of Brazilian Chloraeinae (Orchidaceae: Orchidoideae). Phytotaxa, 158(1), 1–22. https://doi.org/10.11646/phytotaxa.158.1.1
Epidendroideae	Epidendreae	Bletiinae	Bletia	catenulata	Bletia catenulata Ruiz & Pav.	yes	Paiva, V. B., Correa, A. P. M., de Barros, F., Padilha, D. R. C., & Borges, M. C. R. Z. (2015). The Bletia catenulataornamental orchid is self-compatible but pollinator-dependent for reproduction. Pesquisa Agropecuaria Tropical, 45(4), 473–479. https://doi.org/10.1590/1983-40632015v4538410	yes	Paiva, V. B., Correa, A. P. M., de Barros, F., Padilha, D. R. C., & Borges, M. C. R. Z. (2015). The Bletia catenulataornamental orchid is self-compatible but pollinator-dependent for reproduction. Pesquisa Agropecuaria Tropical, 45(4), 473–479. https://doi.org/10.1590/1983-40632015v4538410	yes
Epidendroideae	Epidendreae	Pleurothallidinae	Brachionidium	restrepioides	Brachionidium restrepioides (Hoehne) Pabst	no		no
Orchidoideae	Cranichideae	Spiranthinae	Brachystele	arechavaletae	Brachystele arechavaletae (Kraenzl.) Schltr.	no		no
Orchidoideae	Cranichideae	Spiranthinae	Brachystele	bicrinita	Brachystele bicrinita Szlach.	no		no
Orchidoideae	Cranichideae	Spiranthinae	Brachystele	bracteosa	Brachystele bracteosa (Lindl.) Schltr.	no		no
Orchidoideae	Cranichideae	Spiranthinae	Brachystele	camporum	Brachystele camporum (Lindl.) Schltr.	yes	Buzatto, C. R., Nervo, M. H., Sanguinetti, A., Van Den Berg, C., & Singer, R. B. (2022). Efficient pollination and high reproductive success in two Brazilian Spiranthinae orchids: Insights on the evolutionary history of pollination within the Pelexia clade. Plant Species Biology, 37(2), 182–196. https://doi.org/10.1111/1442-1984.12366	yes	Buzatto, C. R., Nervo, M. H., Sanguinetti, A., Van Den Berg, C., & Singer, R. B. (2022). Efficient pollination and high reproductive success in two Brazilian Spiranthinae orchids: Insights on the evolutionary history of pollination within the Pelexia clade. Plant Species Biology, 37(2), 182–196. https://doi.org/10.1111/1442-1984.12366	yes
Orchidoideae	Cranichideae	Spiranthinae	Brachystele	cyclochila	Brachystele cyclochila (Kraenzl.) Schltr.	no		no
Orchidoideae	Cranichideae	Spiranthinae	Brachystele	dilatata	Brachystele dilatata (Lindl.) Schltr.	yes	Buzatto, C. R., Nervo, M. H., Sanguinetti, A., Van Den Berg, C., & Singer, R. B. (2022). Efficient pollination and high reproductive success in two Brazilian Spiranthinae orchids: Insights on the evolutionary history of pollination within the Pelexia clade. Plant Species Biology, 37(2), 182–196. https://doi.org/10.1111/1442-1984.12366	no
Orchidoideae	Cranichideae	Spiranthinae	Brachystele	guayanensis	Brachystele guayanensis (Lindl.) Schltr.	no		no
Orchidoideae	Cranichideae	Spiranthinae	Brachystele	scabrilingua	Brachystele scabrilingua Szlach.	no		no
Orchidoideae	Cranichideae	Spiranthinae	Brachystele	subfiliformis	Brachystele subfiliformis (Cogn.) Schltr.	no		no
Orchidoideae	Cranichideae	Spiranthinae	Brachystele	widgrenii	Brachystele widgrenii (Rchb.f.) Schltr.	no		no
Epidendroideae	Cymbidieae	Stanhopeinae	Braemia	vittata	Braemia vittata (Lindl.) Jenny	no		no
Epidendroideae	Epidendreae	Laeliinae	Brassavola	amazonica	Brassavola amazonica Poepp. & Endl.	no		no
Epidendroideae	Epidendreae	Laeliinae	Brassavola	angustata	Brassavola angustata Lindl.	no		no
Epidendroideae	Epidendreae	Laeliinae	Brassavola	caraiensis	Brassavola caraiensis Campacci & Rosim	no		no
Epidendroideae	Epidendreae	Laeliinae	Brassavola	ceboletta	Brassavola ceboletta Rchb.f.	yes	Rech, A. R., Rosa, Y. B. C. J., & Manente-Balestieri, F. C. de L. (2010). Aspects of the reproductive biology of Brassavola cebolleta Rchb.f. (Orchidaceae). Acta Scientiarum - Biological Sciences, 32(4), 335–341. https://doi.org/10.4025/actascibiolsci.v32i4.7148	yes	Rech, A. R., Rosa, Y. B. C. J., & Manente-Balestieri, F. C. de L. (2010). Aspects of the reproductive biology of Brassavola cebolleta Rchb.f. (Orchidaceae). Acta Scientiarum - Biological Sciences, 32(4), 335–341. https://doi.org/10.4025/actascibiolsci.v32i4.7148	yes
Epidendroideae	Epidendreae	Laeliinae	Brassavola	fasciculata	Brassavola fasciculata Pabst	no		no
Epidendroideae	Epidendreae	Laeliinae	Brassavola	flagellaris	Brassavola flagellaris Barb.Rodr.	no		no
Epidendroideae	Epidendreae	Laeliinae	Brassavola	gardneri	Brassavola gardneri Cogn.	no		no
Epidendroideae	Epidendreae	Laeliinae	Brassavola	martiana	Brassavola martiana Lindl.	yes	Braga, P. I. S. (1977). Aspectos biológicos das Orchidaceae de uma campina da Amazônia Central. Acta Amazonica, (Supl.) 7(2), 1–89.	no
Epidendroideae	Epidendreae	Laeliinae	Brassavola	pitengoensis	Brassavola pitengoensis Campacci	no		no
Epidendroideae	Epidendreae	Laeliinae	Brassavola	tuberculata	Brassavola tuberculata Hook.	no		no
Epidendroideae	Cymbidieae	Oncidiinae	Brassia	arachnoidea	Brassia arachnoidea Barb.Rodr.	no		no
Epidendroideae	Cymbidieae	Oncidiinae	Brassia	bidens	Brassia bidens Lindl.	no		no
Epidendroideae	Cymbidieae	Oncidiinae	Brassia	caudata	Brassia caudata (L.) Lindl.	no		no
Epidendroideae	Cymbidieae	Oncidiinae	Brassia	lanceana	Brassia lanceana Lindl.	no		no
Epidendroideae	Cymbidieae	Oncidiinae	Brassia	lawrenceana	Brassia lawrenceana Lindl.	no		no
Orchidoideae	Cranichideae	Spiranthinae	Buchtienia	boliviensis	Buchtienia boliviensis Schltr.	no		no
Orchidoideae	Cranichideae	Spiranthinae	Buchtienia	nitida	Buchtienia nitida (Vell.) Fraga & Meneguzzo	no		no
Orchidoideae	Malaxidinae	Dendrobiinae	Bulbophyllum	adiamantinum	Bulbophyllum adiamantinum Brade	yes	Rodrigues, J. G., & Borba, E. L. (2023). Variation in self-incompatibility and interspecific compatibility in a lineage of the mostly self-compatible genus Bulbophyllum (B. sect. Micranthae–Orchidaceae). Plant Systematics and Evolution, 309(2), 1–13. https://doi.org/10.1007/s00606-023-01846-2	yes	Verola, C. F. (2002). Verola CF. Biologia floral e sistemas de reprodução em espécies de Bulbophyllum (Orchidaceae) ocorrentes em mata de galeria, campo rupestre e floresta estacional. Universidade Estadual de Campinas.	yes
Orchidoideae	Malaxidinae	Dendrobiinae	Bulbophyllum	arianeae	Bulbophyllum arianeae Fraga & E.C.Smidt	no		no
Orchidoideae	Malaxidinae	Dendrobiinae	Bulbophyllum	atropurpureum	Bulbophyllum atropurpureum Barb.Rodr.	no		no
Orchidoideae	Malaxidinae	Dendrobiinae	Bulbophyllum	barbatum	Bulbophyllum barbatum Barb.Rodr.	no		no
Orchidoideae	Malaxidinae	Dendrobiinae	Bulbophyllum	bidentatum	Bulbophyllum bidentatum (Barb.Rodr.) Cogn.	yes	Verola, C. F. (2002). Verola CF. Biologia floral e sistemas de reprodução em espécies de Bulbophyllum (Orchidaceae) ocorrentes em mata de galeria, campo rupestre e floresta estacional. Universidade Estadual de Campinas.	yes	Verola, C. F. (2002). Verola CF. Biologia floral e sistemas de reprodução em espécies de Bulbophyllum (Orchidaceae) ocorrentes em mata de galeria, campo rupestre e floresta estacional. Universidade Estadual de Campinas.	yes
Orchidoideae	Malaxidinae	Dendrobiinae	Bulbophyllum	bohnkeanum	Bulbophyllum bohnkeanum Campacci	no		no
Orchidoideae	Malaxidinae	Dendrobiinae	Bulbophyllum	boudetiana	Bulbophyllum boudetiana Fraga	no		no
Orchidoideae	Malaxidinae	Dendrobiinae	Bulbophyllum	bracteolatum	Bulbophyllum bracteolatum Lindl.	no		no
Orchidoideae	Malaxidinae	Dendrobiinae	Bulbophyllum	calimanianum	Bulbophyllum calimanianum V.P.Castro & G.F.Carr	no		no
Orchidoideae	Malaxidinae	Dendrobiinae	Bulbophyllum	campos-portoi	Bulbophyllum campos-portoi Brade	no		no
Orchidoideae	Malaxidinae	Dendrobiinae	Bulbophyllum	cantagallense	Bulbophyllum cantagallense (Barb.Rodr.) Cogn.	no		no
Orchidoideae	Malaxidinae	Dendrobiinae	Bulbophyllum	carassense	Bulbophyllum carassense R.C.Mota et al.	no		no
Orchidoideae	Malaxidinae	Dendrobiinae	Bulbophyllum	chloroglossum	Bulbophyllum chloroglossum Rchb.f. & Warm.	no		no
Orchidoideae	Malaxidinae	Dendrobiinae	Bulbophyllum	chloropterum	Bulbophyllum chloropterum Rchb.f.	no		no
Orchidoideae	Malaxidinae	Dendrobiinae	Bulbophyllum	ciluliae	Bulbophyllum ciluliae Bianch. & J.A.N.Bat.	no		no
Orchidoideae	Malaxidinae	Dendrobiinae	Bulbophyllum	dusenii	Bulbophyllum dusenii Kraenzl.	no		no
Orchidoideae	Malaxidinae	Dendrobiinae	Bulbophyllum	epiphytum	Bulbophyllum epiphytum Barb.Rodr.	yes	Verola, C. F. (2002). Verola CF. Biologia floral e sistemas de reprodução em espécies de Bulbophyllum (Orchidaceae) ocorrentes em mata de galeria, campo rupestre e floresta estacional. Universidade Estadual de Campinas.	yes	Verola, C. F. (2002). Verola CF. Biologia floral e sistemas de reprodução em espécies de Bulbophyllum (Orchidaceae) ocorrentes em mata de galeria, campo rupestre e floresta estacional. Universidade Estadual de Campinas.	yes
Orchidoideae	Malaxidinae	Dendrobiinae	Bulbophyllum	exaltatum	Bulbophyllum exaltatum Lindl.	no		no
Orchidoideae	Malaxidinae	Dendrobiinae	Bulbophyllum	filifolium	Bulbophyllum filifolium Borba & Smidt	no		no
Orchidoideae	Malaxidinae	Dendrobiinae	Bulbophyllum	freyi	Bulbophyllum freyi V.P.Castro & Speckm.	no		no
Orchidoideae	Malaxidinae	Dendrobiinae	Bulbophyllum	gehrtii	Bulbophyllum gehrtii E.C.Smidt & Borba	no		no
Orchidoideae	Malaxidinae	Dendrobiinae	Bulbophyllum	gladiatum	Bulbophyllum gladiatum Lindl.	no		no
Orchidoideae	Malaxidinae	Dendrobiinae	Bulbophyllum	glutinosum	Bulbophyllum glutinosum (Barb.Rodr.) Cogn.	yes	Verola, C. F. (2002). Verola CF. Biologia floral e sistemas de reprodução em espécies de Bulbophyllum (Orchidaceae) ocorrentes em mata de galeria, campo rupestre e floresta estacional. Universidade Estadual de Campinas.	yes	Verola, C. F. (2002). Verola CF. Biologia floral e sistemas de reprodução em espécies de Bulbophyllum (Orchidaceae) ocorrentes em mata de galeria, campo rupestre e floresta estacional. Universidade Estadual de Campinas.	yes
Orchidoideae	Malaxidinae	Dendrobiinae	Bulbophyllum	granulosum	Bulbophyllum granulosum Barb.Rodr.	no		no
Orchidoideae	Malaxidinae	Dendrobiinae	Bulbophyllum	hatschbachianum	Bulbophyllum hatschbachianum E.C.Smidt & Borba	no		no
Orchidoideae	Malaxidinae	Dendrobiinae	Bulbophyllum	hoehnei	Bulbophyllum hoehnei E.C.Smidt & Borba	no		no
Orchidoideae	Malaxidinae	Dendrobiinae	Bulbophyllum	inhaiense	Bulbophyllum inhaiense V.P.Castro & K.G.Lacerda	no		no
Orchidoideae	Malaxidinae	Dendrobiinae	Bulbophyllum	insectiferum	Bulbophyllum insectiferum Barb.Rodr.	yes	Verola, C. F. (2002). Verola CF. Biologia floral e sistemas de reprodução em espécies de Bulbophyllum (Orchidaceae) ocorrentes em mata de galeria, campo rupestre e floresta estacional. Universidade Estadual de Campinas.	yes	Verola, C. F. (2002). Verola CF. Biologia floral e sistemas de reprodução em espécies de Bulbophyllum (Orchidaceae) ocorrentes em mata de galeria, campo rupestre e floresta estacional. Universidade Estadual de Campinas.	yes
Orchidoideae	Malaxidinae	Dendrobiinae	Bulbophyllum	involutum	Bulbophyllum involutum Borba et al.	yes	Borba, E. L., Shepherd, G. J., & Semir, J. (1999). Reproductive systems and crossing potential in three species of Bulbophyllum (Orchidaceae) occurring in Brazilian “campo rupestre” vegetation. Plant Systematics and Evolution, 217(3–4), 205–214. https://doi.org/10.1007/BF00984366 Borba, E. L., & Semir, J. (1998). Wind-assisted fly pollination in three Bulbophyllum (Orchidaceae) species occurring …	yes	Borba, E. L., & Semir, J. (2001). Pollinator specificity and convergence in fly-pollinated Pleurothallis (Orchidaceae) species: A multiple population approach. Annals of Botany, 88(1), 75–88. Borba, E. L., & Semir, J. (1998). Wind-assisted fly pollination in three Bulbophyllum (Orchidaceae) species occurring in the Brazilian campos rupestres. Lindleyana, 13(January 1998), 203–218. https://doi.org…	yes
Orchidoideae	Malaxidinae	Dendrobiinae	Bulbophyllum	kautskyi	Bulbophyllum kautskyi Toscano	no		no
Orchidoideae	Malaxidinae	Dendrobiinae	Bulbophyllum	macroceras	Bulbophyllum macroceras Barb.Rodr.	no		no
Orchidoideae	Malaxidinae	Dendrobiinae	Bulbophyllum	malachadenia	Bulbophyllum malachadenia Cogn.	no		no
Orchidoideae	Malaxidinae	Dendrobiinae	Bulbophyllum	manarae	Bulbophyllum manarae Foldats	no		no
Orchidoideae	Malaxidinae	Dendrobiinae	Bulbophyllum	melloi	Bulbophyllum melloi Pabst	no		no
Orchidoideae	Malaxidinae	Dendrobiinae	Bulbophyllum	mentosum	Bulbophyllum mentosum Barb.Rodr.	yes	Rodrigues, J. G., & Borba, E. L. (2023). Variation in self-incompatibility and interspecific compatibility in a lineage of the mostly self-compatible genus Bulbophyllum (B. sect. Micranthae–Orchidaceae). Plant Systematics and Evolution, 309(2), 1–13. https://doi.org/10.1007/s00606-023-01846-2	no
Orchidoideae	Malaxidinae	Dendrobiinae	Bulbophyllum	meridense	Bulbophyllum meridense Rchb.f.	no		no
Orchidoideae	Malaxidinae	Dendrobiinae	Bulbophyllum	micranthum	Bulbophyllum micranthum Barb.Rodr.	yes	Rodrigues, J. G., & Borba, E. L. (2023). Variation in self-incompatibility and interspecific compatibility in a lineage of the mostly self-compatible genus Bulbophyllum (B. sect. Micranthae–Orchidaceae). Plant Systematics and Evolution, 309(2), 1–13. https://doi.org/10.1007/s00606-023-01846-2	no
Orchidoideae	Malaxidinae	Dendrobiinae	Bulbophyllum	micropetaliforme	Bulbophyllum micropetaliforme J.E.Leite	no		no
Orchidoideae	Malaxidinae	Dendrobiinae	Bulbophyllum	mucronifolium	Bulbophyllum mucronifolium Rchb.f. & Warm.	yes	Rodrigues, J. G., & Borba, E. L. (2023). Variation in self-incompatibility and interspecific compatibility in a lineage of the mostly self-compatible genus Bulbophyllum (B. sect. Micranthae–Orchidaceae). Plant Systematics and Evolution, 309(2), 1–13. https://doi.org/10.1007/s00606-023-01846-2	no
Orchidoideae	Malaxidinae	Dendrobiinae	Bulbophyllum	napellii	Bulbophyllum napellii Lindl.	no		no
Orchidoideae	Malaxidinae	Dendrobiinae	Bulbophyllum	perii	Bulbophyllum perii Schltr.	no		no
Orchidoideae	Malaxidinae	Dendrobiinae	Bulbophyllum	pitengoense	Bulbophyllum pitengoense Campacci	no		no
Orchidoideae	Malaxidinae	Dendrobiinae	Bulbophyllum	plumosum	Bulbophyllum plumosum (Barb.Rodr.) Cogn.	yes	Verola, C. F. (2002). Verola CF. Biologia floral e sistemas de reprodução em espécies de Bulbophyllum (Orchidaceae) ocorrentes em mata de galeria, campo rupestre e floresta estacional. Universidade Estadual de Campinas.	yes	Verola, C. F. (2002). Verola CF. Biologia floral e sistemas de reprodução em espécies de Bulbophyllum (Orchidaceae) ocorrentes em mata de galeria, campo rupestre e floresta estacional. Universidade Estadual de Campinas.	yes
Orchidoideae	Malaxidinae	Dendrobiinae	Bulbophyllum	quadrisetum	Bulbophyllum quadrisetum Lindl.	no		no
Orchidoideae	Malaxidinae	Dendrobiinae	Bulbophyllum	regnellii	Bulbophyllum regnellii Rchb.f.	yes	Verola, C. F. (2002). Verola CF. Biologia floral e sistemas de reprodução em espécies de Bulbophyllum (Orchidaceae) ocorrentes em mata de galeria, campo rupestre e floresta estacional. Universidade Estadual de Campinas.	yes	Verola, C. F. (2002). Verola CF. Biologia floral e sistemas de reprodução em espécies de Bulbophyllum (Orchidaceae) ocorrentes em mata de galeria, campo rupestre e floresta estacional. Universidade Estadual de Campinas.	yes
Orchidoideae	Malaxidinae	Dendrobiinae	Bulbophyllum	rupicolum	Bulbophyllum rupicolum Barb.Rodr.	no		no
Orchidoideae	Malaxidinae	Dendrobiinae	Bulbophyllum	seabrense	Bulbophyllum seabrense Campacci	no		no
Orchidoideae	Malaxidinae	Dendrobiinae	Bulbophyllum	setigerum	Bulbophyllum setigerum Lindl.	no		no
Orchidoideae	Malaxidinae	Dendrobiinae	Bulbophyllum	teimosense	Bulbophyllum teimosense E.C.Smidt & Borba	no		no
Orchidoideae	Malaxidinae	Dendrobiinae	Bulbophyllum	tricolor	Bulbophyllum tricolor L.B.Sm. & K.Harris	no		no
Orchidoideae	Malaxidinae	Dendrobiinae	Bulbophyllum	tripetalum	Bulbophyllum tripetalum Lindl.	no		no
Orchidoideae	Malaxidinae	Dendrobiinae	Bulbophyllum	uhl-gabrielianum	Bulbophyllum uhl-gabrielianum Chiron & V.P.Castro	no		no
Orchidoideae	Malaxidinae	Dendrobiinae	Bulbophyllum	weddellii	Bulbophyllum weddellii (Lindl.) Rchb.f.	yes	Borba, E. L., Shepherd, G. J., & Semir, J. (1999). Reproductive systems and crossing potential in three species of Bulbophyllum (Orchidaceae) occurring in Brazilian “campo rupestre” vegetation. Plant Systematics and Evolution, 217(3–4), 205–214. https://doi.org/10.1007/BF00984366 Borba, E. L., & Semir, J. (1998). Wind-assisted fly pollination in three Bulbophyllum (Orchidaceae) species occurring …	yes	Borba, E. L., & Semir, J. (1998). Wind-assisted fly pollination in three Bulbophyllum (Orchidaceae) species occurring in the Brazilian campos rupestres. Lindleyana, 13(January 1998), 203–218.	yes
		Oncidiinae	Caluera	surinamensis	Caluera surinamensis Dodson & Determann	no		no
		Oncidiinae	Caluera	tavaresii	Caluera tavaresii Campacci & J.B.F.Silva	no		no
		Oncidiinae	Caluera	vulpina	Caluera vulpina Dodson & Determann	no		no
Epidendroideae	Vandeae	Angraecinae	Campylocentrum	amazonicum	Campylocentrum amazonicum Cogn.	no		no
Epidendroideae	Vandeae	Angraecinae	Campylocentrum	benelliae	Campylocentrum benelliae E. Pessoa & M. Alves	no		no
Epidendroideae	Malaxideae	Dendrobiinae	Bulbophyllum	exaltatum	Bulbophyllum exaltatum Lindl.	no			Sazima, M. (1978). Polinização por moscas em Bulbophyllum warmingianum Cogn. (Orchidaceae), na Serra do Cipó, Minas Gerais. Brazilian Journal of Botany 1: 133-138.
Epidendroideae	Vandeae	Angraecinae	Campylocentrum	densiflorum	Campylocentrum densiflorum Cogn.	no		yes	Singer, R. B., & Cocucci, A. A. (1999). Pollination mechanism in southern Brazilian orchids which are exclusively or mainly pollinated by halictid bees. Plant Systematics and Evolution, 217(1–2), 101–117. https://doi.org/10.1007/BF00984924		as aromaticum
Epidendroideae	Vandeae	Angraecinae	Campylocentrum	brevifolium	Campylocentrum brevifolium (Lindl.) E. Pessoa & M. Alves	no		no
Epidendroideae	Vandeae	Angraecinae	Campylocentrum	calostachyum	Campylocentrum calostachyum (Barb. Rodr.) E.M. Pessoa & M. Alves	no		no
Epidendroideae	Vandeae	Angraecinae	Campylocentrum	carvalhoi	Campylocentrum carvalhoi E. Pessoa & M . Alves	no		no
Epidendroideae	Vandeae	Angraecinae	Campylocentrum	crassirhizum	Campylocentrum crassirhizum Hoehne	no		no
Epidendroideae	Vandeae	Angraecinae	Campylocentrum	densiflorum	Campylocentrum densiflorum Cogn.	no		no
Epidendroideae	Vandeae	Angraecinae	Campylocentrum	fasciola	Campylocentrum fasciola (Lindl.) Cogn.	no		no
Epidendroideae	Vandeae	Angraecinae	Campylocentrum	grisebachii	Campylocentrum grisebachii Cogn.	no		no
Epidendroideae	Vandeae	Angraecinae	Campylocentrum	hirtellum	Campylocentrum hirtellum Cogn.	no		no
Epidendroideae	Vandeae	Angraecinae	Campylocentrum	hondurense	Campylocentrum hondurense Ames	no		no
Epidendroideae	Vandeae	Angraecinae	Campylocentrum	huebneri	Campylocentrum huebneri Mansf.	no		no
Epidendroideae	Vandeae	Angraecinae	Campylocentrum	insulare	Campylocentrum insulare C.E. Siqueira & E. Pessoa	no		no
Epidendroideae	Vandeae	Angraecinae	Campylocentrum	intermedium	Campylocentrum intermedium (Rchb.f. & Warm.) Rolfe	no		no
Epidendroideae	Vandeae	Angraecinae	Campylocentrum	itatiaiae	Campylocentrum itatiaiae E. Pessoa & M. Alves	no		no
Epidendroideae	Vandeae	Angraecinae	Campylocentrum	kuntzei	Campylocentrum kuntzei Cogn. ex Kuntze	no		no
Epidendroideae	Vandeae	Angraecinae	Campylocentrum	labiakii	Campylocentrum labiakii E. Pessoa & M . Alves	no		no
Epidendroideae	Vandeae	Angraecinae	Campylocentrum	mattogrossense	Campylocentrum mattogrossense Hoehne	no		no
Epidendroideae	Vandeae	Angraecinae	Campylocentrum	micranthum	Campylocentrum micranthum (Lindl.) Rolfe	yes	Cabral, P. R. M., & Pansarin, E. R. (2016). Biologia reprodutiva de Campylocentrum micranthum (Orchidaceae, Angraecinae). Rodriguesia, 67(2), 379–386. https://doi.org/10.1590/2175-7860201667209	yes	Cabral, P. R. M., & Pansarin, E. R. (2016). Biologia reprodutiva de Campylocentrum micranthum (Orchidaceae, Angraecinae). Rodriguesia, 67(2), 379–386. https://doi.org/10.1590/2175-7860201667209	yes
Epidendroideae	Vandeae	Angraecinae	Campylocentrum	neglectum	Campylocentrum neglectum (Rchb.f. & Warm.) Cogn.	no		no
Epidendroideae	Vandeae	Angraecinae	Campylocentrum	organense	Campylocentrum organense (Rchb.f.) Rolfe	no		no
Epidendroideae	Vandeae	Angraecinae	Campylocentrum	ornithorrhynchum	Campylocentrum ornithorrhynchum (Lindl.) Rolfe	no		no
Epidendroideae	Vandeae	Angraecinae	Campylocentrum	pachyrrhizum	Campylocentrum pachyrrhizum (Rchb.f.) Rolfe	no		no
Epidendroideae	Vandeae	Angraecinae	Campylocentrum	paludosum	Campylocentrum paludosum E. Pessoa & M. R. Miranda	no		no
Epidendroideae	Vandeae	Angraecinae	Campylocentrum	parahybunense	Campylocentrum parahybunense (Barb.Rodr.) Rolfe	no		no
Epidendroideae	Vandeae	Angraecinae	Campylocentrum	pauloense	Campylocentrum pauloense Hoehne & Schltr.	no		no
Epidendroideae	Vandeae	Angraecinae	Campylocentrum	pernambucense	Campylocentrum pernambucense Hoehne	no		no
Epidendroideae	Vandeae	Angraecinae	Campylocentrum	poeppigii	Campylocentrum poeppigii (Rchb.f.) Rolfe	no		no
Epidendroideae	Vandeae	Angraecinae	Campylocentrum	pubirhachis	Campylocentrum pubirhachis Schltr.	no		no
Epidendroideae	Vandeae	Angraecinae	Campylocentrum	robustum	Campylocentrum robustum Cogn.	no		no
Epidendroideae	Vandeae	Angraecinae	Campylocentrum	schlechterianum	Campylocentrum schlechterianum E. Pessoa & M. Alves	no		no
Epidendroideae	Vandeae	Angraecinae	Campylocentrum	sellowii	Campylocentrum sellowii (Rchb.f.) Rolfe	no		no
Epidendroideae	Vandeae	Angraecinae	Campylocentrum	serranum	Campylocentrum serranum E. Pessoa & M. Alves	no		no
Epidendroideae	Vandeae	Angraecinae	Campylocentrum	spannagelii	Campylocentrum spannagelii Hoehne	no		no
Epidendroideae	Vandeae	Angraecinae	Campylocentrum	steyermarkii	Campylocentrum steyermarkii Foldats	no		no
Epidendroideae	Vandeae	Angraecinae	Campylocentrum	tenue	Campylocentrum tenue (Lindl.) Rolfe	no		no
Epidendroideae	Vandeae	Angraecinae	Campylocentrum	ulaei	Campylocentrum ulaei Cogn.	no		no
Epidendroideae	Vandeae	Angraecinae	Campylocentrum	wawrae	Campylocentrum wawrae (Rchb.f. ex Beck) Rolfe	no		no
Epidendroideae	Cymbidieae	Oncidiinae	Capanemia	adelaidae	Capanemia adelaidae Brade	yes	Buzatto, C. R., Singer, R. B., van den Berg, C., de Souza, É. R., & Mota, B. M. (2020). Capanemia (Oncidiinae): an orchid genus revised and simplified. Plant Systematics and Evolution, 306(2), 1–19. https://doi.org/10.1007/s00606-020-01632-4	no
Epidendroideae	Cymbidieae	Oncidiinae	Capanemia	carinata	Capanemia carinata Barb.Rodr.	yes	Buzatto, C. R., Singer, R. B., van den Berg, C., de Souza, É. R., & Mota, B. M. (2020). Capanemia (Oncidiinae): an orchid genus revised and simplified. Plant Systematics and Evolution, 306(2), 1–19. https://doi.org/10.1007/s00606-020-01632-4	no
Epidendroideae	Cymbidieae	Oncidiinae	Capanemia	micromera	Capanemia micromera Barb.Rodr.	yes	Buzatto, C. R., Singer, R. B., van den Berg, C., de Souza, É. R., & Mota, B. M. (2020). Capanemia (Oncidiinae): an orchid genus revised and simplified. Plant Systematics and Evolution, 306(2), 1–19. https://doi.org/10.1007/s00606-020-01632-4	no
Epidendroideae	Cymbidieae	Oncidiinae	Capanemia	superflua	Capanemia superflua (Rchb.f.) Garay	yes	Buzatto, C. R., Singer, R. B., van den Berg, C., de Souza, É. R., & Mota, B. M. (2020). Capanemia (Oncidiinae): an orchid genus revised and simplified. Plant Systematics and Evolution, 306(2), 1–19. https://doi.org/10.1007/s00606-020-01632-4	no
Epidendroideae	Cymbidieae	Oncidiinae	Capanemia	therezae	Capanemia therezae Barb.Rodr.	no		yes	Singer, R. B., & Coccuci, A. A. (1999). Pollination mechanisms in four sympatric southern Brazilian Epidendroideae orchids. Lindleyana, 14(1), 47–56.
Epidendroideae	Cymbidieae	Catasetinae	Catasetum	aculeatum	Catasetum aculeatum F.E.L.Miranda	no		no
Epidendroideae	Cymbidieae	Catasetinae	Catasetum	alatum	Catasetum alatum M.F.F.Silva & A.T.Oliveira	no		no
Epidendroideae	Cymbidieae	Catasetinae	Catasetum	albovirens	Catasetum albovirens Barb.Rodr.	no		no
Epidendroideae	Cymbidieae	Catasetinae	Catasetum	albuquerquei	Catasetum albuquerquei M.F.F.Silva & A.T.Oliveira	no		no
Epidendroideae	Cymbidieae	Catasetinae	Catasetum	arietinum	Catasetum arietinum F.E.L.Miranda & K.G.Lacerda	yes	Brandt, K., Machado, I. C., Navarro, D. M. do A. F., Dötterl, S., Ayasse, M., & Milet-Pinheiro, P. (2020). Sexual dimorphism in floral scents of the neotropical orchid Catasetum arietinum and its possible ecological and evolutionary significance. AoB Plants, 12(4). https://doi.org/10.1093/aobpla/plaa030	yes	Brandt, K., Machado, I. C., Navarro, D. M. do A. F., Dötterl, S., Ayasse, M., & Milet-Pinheiro, P. (2020). Sexual dimorphism in floral scents of the neotropical orchid Catasetum arietinum and its possible ecological and evolutionary significance. AoB Plants, 12(4). https://doi.org/10.1093/aobpla/plaa030	yes
Epidendroideae	Cymbidieae	Catasetinae	Catasetum	aripuanense	Catasetum aripuanense Bicalho	no		no
Epidendroideae	Cymbidieae	Catasetinae	Catasetum	ariquemense	Catasetum ariquemense F.E.L.Miranda & K.G.Lacerda	no	Milet-Pinheiro, P., & Gerlach, G. (2017). Biology of the Neotropical orchid genus Catasetum: A historical review on floral scent chemistry and pollinators. Perspectives in Plant Ecology, Evolution and Systematics, 27, 23–34. https://doi.org/10.1016/j.ppees.2017.05.004	yes	Milet-Pinheiro, P., & Gerlach, G. (2017). Biology of the Neotropical orchid genus Catasetum: A historical review on floral scent chemistry and pollinators. Perspectives in Plant Ecology, Evolution and Systematics, 27, 23–34. https://doi.org/10.1016/j.ppees.2017.05.004
Epidendroideae	Cymbidieae	Catasetinae	Catasetum	atratum	Catasetum atratum Lindl.	no		yes	Milet-Pinheiro, P., & Gerlach, G. (2017). Biology of the Neotropical orchid genus Catasetum: A historical review on floral scent chemistry and pollinators. Perspectives in Plant Ecology, Evolution and Systematics, 27, 23–34. https://doi.org/10.1016/j.ppees.2017.05.004
Epidendroideae	Cymbidieae	Catasetinae	Catasetum	barbatum	Catasetum barbatum (Lindl.) Lindl.	no		yes	Milet-Pinheiro, P., & Gerlach, G. (2017). Biology of the Neotropical orchid genus Catasetum: A historical review on floral scent chemistry and pollinators. Perspectives in Plant Ecology, Evolution and Systematics, 27, 23–34. https://doi.org/10.1016/j.ppees.2017.05.004
Epidendroideae	Cymbidieae	Catasetinae	Catasetum	bertioguense	Catasetum bertioguense G.A.Romero & Campacci	no		no
Epidendroideae	Cymbidieae	Catasetinae	Catasetum	bicallosum	Catasetum bicallosum Cogn.	no		no
Epidendroideae	Cymbidieae	Catasetinae	Catasetum	bifidum	Catasetum bifidum A.T.Oliveira & J.B.F.Silva	no		no
Epidendroideae	Cymbidieae	Catasetinae	Catasetum	blackii	Catasetum blackii Pabst	no		no
Epidendroideae	Cymbidieae	Catasetinae	Catasetum	boyi	Catasetum boyi Mansf.	no		yes	Milet-Pinheiro, P., & Gerlach, G. (2017). Biology of the Neotropical orchid genus Catasetum: A historical review on floral scent chemistry and pollinators. Perspectives in Plant Ecology, Evolution and Systematics, 27, 23–34. https://doi.org/10.1016/j.ppees.2017.05.004
Epidendroideae	Cymbidieae	Catasetinae	Catasetum	brasilandense	Catasetum brasilandense Benelli	no		no
Epidendroideae	Cymbidieae	Catasetinae	Catasetum	brevilobatum	Catasetum brevilobatum Marçal & Chiron	no		no
Epidendroideae	Cymbidieae	Catasetinae	Catasetum	callosum	Catasetum callosum Lindl.	no		no
Epidendroideae	Cymbidieae	Catasetinae	Catasetum	carolinianum	Catasetum carolinianum F.E.L.Miranda & K.G.Lacerda	no		no
Epidendroideae	Cymbidieae	Catasetinae	Catasetum	carrenhianum	Catasetum carrenhianum M.F.F.Silva & A.T.Oliveira	no		no
Epidendroideae	Cymbidieae	Catasetinae	Catasetum	caxarariense	Catasetum caxarariense M.F.F.Silva & A.T.Oliveira	no		no
Epidendroideae	Cymbidieae	Catasetinae	Catasetum	cernuum	Catasetum cernuum (Lindl.) Rchb.f.	no		yes	Nunes, C. E. P., Gerlach, G., Bandeira, K. D. O., Gobbo-Neto, L., Pansarin, E. R., & Sazima, M. (2017). Two orchids, one scent? Floral volatiles of Catasetum cernuum and Gongora bufonia suggest convergent evolution to a unique pollination niche. Flora, 232, 207–216. https://doi.org/10.1016/j.flora.2016.11.016
Epidendroideae	Cymbidieae	Catasetinae	Catasetum	ciliatum	Catasetum ciliatum Barb.Rodr.	no		yes	Milet-Pinheiro, P., & Gerlach, G. (2017). Biology of the Neotropical orchid genus Catasetum: A historical review on floral scent chemistry and pollinators. Perspectives in Plant Ecology, Evolution and Systematics, 27, 23–34. https://doi.org/10.1016/j.ppees.2017.05.004
Epidendroideae	Cymbidieae	Catasetinae	Catasetum	colidense	Catasetum colidense M.E.Engels, L.C.Ferneda Rocha & A.Petini-Benelli	no		no
Epidendroideae	Cymbidieae	Catasetinae	Catasetum	complanatum	Catasetum complanatum F.E.L.Miranda & K.G.Lacerda	no		yes	Milet-Pinheiro, P., & Gerlach, G. (2017). Biology of the Neotropical orchid genus Catasetum: A historical review on floral scent chemistry and pollinators. Perspectives in Plant Ecology, Evolution and Systematics, 27, 23–34. https://doi.org/10.1016/j.ppees.2017.05.004
Epidendroideae	Cymbidieae	Catasetinae	Catasetum	confusum	Catasetum confusum G.Romero	no		no
Epidendroideae	Cymbidieae	Catasetinae	Catasetum	cristatum	Catasetum cristatum Lindl.	no		no
Epidendroideae	Cymbidieae	Catasetinae	Catasetum	cucullatum	Catasetum cucullatum M.F.F.Silva & A.T.Oliveira	no		no
Epidendroideae	Cymbidieae	Catasetinae	Catasetum	dalastranum	Catasetum dalastranum Benelli & Chiron	no		no
Epidendroideae	Cymbidieae	Catasetinae	Catasetum	deltoideum	Catasetum deltoideum (Lindl.) Mutel	no		no
Epidendroideae	Cymbidieae	Catasetinae	Catasetum	denticulatum	Catasetum denticulatum F.E.L.Miranda	no		yes	Milet-Pinheiro, P., & Gerlach, G. (2017). Biology of the Neotropical orchid genus Catasetum: A historical review on floral scent chemistry and pollinators. Perspectives in Plant Ecology, Evolution and Systematics, 27, 23–34. https://doi.org/10.1016/j.ppees.2017.05.004
Epidendroideae	Cymbidieae	Catasetinae	Catasetum	discolor	Catasetum discolor (Lindl.) Lindl.	no		yes	Braga, P. I. S. (1977). Aspectos biológicos das Orchidaceae de uma campina da Amazônia Central. Acta Amazonica, (Supl.) 7(2), 1–89.
Epidendroideae	Cymbidieae	Catasetinae	Catasetum	dupliciscutula	Catasetum dupliciscutula Senghas	no		no
Epidendroideae	Cymbidieae	Catasetinae	Catasetum	ferox	Catasetum ferox Kraenzl.	no		yes	Milet-Pinheiro, P., & Gerlach, G. (2017). Biology of the Neotropical orchid genus Catasetum: A historical review on floral scent chemistry and pollinators. Perspectives in Plant Ecology, Evolution and Systematics, 27, 23–34. https://doi.org/10.1016/j.ppees.2017.05.004
Epidendroideae	Cymbidieae	Catasetinae	Catasetum	fimbriatum	Catasetum fimbriatum (C.Morren) Lindl.	yes	Ferreira, A. W. C. (2005). Fenologia de Catasetum fimbriatum (Morren) Lindl. (Catasetinae, Orchidaceae) e sua polinização por abelhas Euglossini (Hymenoptera, Apidae) na região de São Carlos-SP, Brasil: Vol. Master. Universidade Federal de São Carlos.	yes	Reposi, S. D., Gotelli, M. M., & Torretta, J. P. (2021). Anatomy and ultrastructure floral osmophores of Catasetum fimbriatum (Orchidaceae). Protoplasma, Vogel 1990. https://doi.org/10.1007/s00709-021-01625-1	yes
Epidendroideae	Cymbidieae	Catasetinae	Catasetum	franchinianum	Catasetum franchinianum K.G.Lacerda	no		no
Epidendroideae	Cymbidieae	Catasetinae	Catasetum	fuchsii	Catasetum fuchsii Dodson & R.Vásquez	no		no
Epidendroideae	Cymbidieae	Catasetinae	Catasetum	galeritum	Catasetum galeritum Rchb.f.	no		yes	Milet-Pinheiro, P., Silva, J. B. F., Navarro, D. M. A. F., Machado, I. C. S., & Gerlach, G. (2018). Notes on pollination ecology and floral scent chemistry of the rare neotropical orchid Catasetum galeritum Rchb.f. Plant Species Biology, 33, 158–163. https://doi.org/10.1111/1442-1984.12202
Epidendroideae	Cymbidieae	Catasetinae	Catasetum	gardneri	Catasetum gardneri Schltr.	no		no
Epidendroideae	Cymbidieae	Catasetinae	Catasetum	garnettianum	Catasetum garnettianum Rolfe	no		no
Epidendroideae	Cymbidieae	Catasetinae	Catasetum	gladiatorium	Catasetum gladiatorium K.G.Lacerda	no		yes	Milet-Pinheiro, P., & Gerlach, G. (2017). Biology of the Neotropical orchid genus Catasetum: A historical review on floral scent chemistry and pollinators. Perspectives in Plant Ecology, Evolution and Systematics, 27, 23–34. https://doi.org/10.1016/j.ppees.2017.05.004
Epidendroideae	Cymbidieae	Catasetinae	Catasetum	gnomus	Catasetum gnomus L.Linden & Rchb.f.	no		no
Epidendroideae	Cymbidieae	Catasetinae	Catasetum	hookeri	Catasetum hookeri Lindl.	no		yes	Milet-Pinheiro, P., & Gerlach, G. (2017). Biology of the Neotropical orchid genus Catasetum: A historical review on floral scent chemistry and pollinators. Perspectives in Plant Ecology, Evolution and Systematics, 27, 23–34. https://doi.org/10.1016/j.ppees.2017.05.004
Epidendroideae	Cymbidieae	Catasetinae	Catasetum	hopkinsonianum	Catasetum hopkinsonianum G.F.Carr & V.P.Castro	no		yes	Milet-Pinheiro, P., & Gerlach, G. (2017). Biology of the Neotropical orchid genus Catasetum: A historical review on floral scent chemistry and pollinators. Perspectives in Plant Ecology, Evolution and Systematics, 27, 23–34. https://doi.org/10.1016/j.ppees.2017.05.004
Epidendroideae	Cymbidieae	Catasetinae	Catasetum	incurvum	Catasetum incurvum Klotzsch	no		yes	Milet-Pinheiro, P., & Gerlach, G. (2017). Biology of the Neotropical orchid genus Catasetum: A historical review on floral scent chemistry and pollinators. Perspectives in Plant Ecology, Evolution and Systematics, 27, 23–34. https://doi.org/10.1016/j.ppees.2017.05.004
Epidendroideae	Cymbidieae	Catasetinae	Catasetum	ivaneae	Catasetum ivaneae Benelli	no		no
Epidendroideae	Cymbidieae	Catasetinae	Catasetum	joaquinianum	Catasetum joaquinianum Campacci & G.F.Carr	no		no
Epidendroideae	Cymbidieae	Catasetinae	Catasetum	juruenense	Catasetum juruenense Hoehne	no		yes	Milet-Pinheiro, P., & Gerlach, G. (2017). Biology of the Neotropical orchid genus Catasetum: A historical review on floral scent chemistry and pollinators. Perspectives in Plant Ecology, Evolution and Systematics, 27, 23–34. https://doi.org/10.1016/j.ppees.2017.05.004
Epidendroideae	Cymbidieae	Catasetinae	Catasetum	kleberianum	Catasetum kleberianum Braga	no		no
Epidendroideae	Cymbidieae	Catasetinae	Catasetum	kraenzlinianum	Catasetum kraenzlinianum Mansf.	no		no
Epidendroideae	Cymbidieae	Catasetinae	Catasetum	labiatum	Catasetum labiatum Barb.Rodr.	no		no
Epidendroideae	Cymbidieae	Catasetinae	Catasetum	lanceatum	Catasetum lanceatum F.E.L.Miranda	no		no
Epidendroideae	Cymbidieae	Catasetinae	Catasetum	lanciferum	Catasetum lanciferum Lindl.	no		no
Epidendroideae	Cymbidieae	Catasetinae	Catasetum	longifolium	Catasetum longifolium Lindl.	no		yes	Dodson, C. H. (1978). The catasetums (Orchidaceae) of Tapakuma, Guyana. Selbyana, 2, 159–168. Hills, H. G., Williams, N. H., & Dodson, C. H. (1972). Floral Fragrances and Isolating Mechanisms in the Genus Catasetum (Orchidaceae). Biotropica, 4(2), 61–76. https://doi.org/10.2307/2989728
Epidendroideae	Cymbidieae	Catasetinae	Catasetum	longipes	Catasetum longipes F.E.L.Miranda & K.G.Lacerda	no		no
Epidendroideae	Cymbidieae	Catasetinae	Catasetum	luridum	Catasetum luridum (Link. & Otto) Lindl.	no		yes	Vogel, S. (1966). Parfümsammelnde Bienen als Bestäuber von Orchidaceen und Gloxinia. Österreichische Botanische Zeitschrift, 113, 302–361. Hills, H. G., Williams, N. H., & Dodson, C. H. (1972). Floral Fragrances and Isolating Mechanisms in the Genus Catasetum (Orchidaceae). Biotropica, 4(2), 61–76. https://doi.org/10.2307/2989728
Epidendroideae	Cymbidieae	Catasetinae	Catasetum	macrocarpum	Catasetum macrocarpum Rich. ex Kunth	yes	Carvalho, R., & Machado, I. C. (2002). Pollination of Catasetum macrocarpum (Orchidaceae) by Eulaema bombiformis (Euglossini). Lindleyana, 17(2), 85–90.	yes	Carvalho, R., & Machado, I. C. (2002). Pollination of Catasetum macrocarpum (Orchidaceae) by Eulaema bombiformis (Euglossini). Lindleyana, 17(2), 85–90.	yes
Epidendroideae	Cymbidieae	Catasetinae	Catasetum	macrocarpum	Catasetum macrocarpum Rich. ex Kunth	no		yes	Carvalho R, Machado IC. 2002. Pollination of Catasetum macrocarpum (Orchidaceae) by Eulaema bombiformis (Euglossini). Lindleyana 17: 85–90.
Epidendroideae	Cymbidieae	Catasetinae	Catasetum	maranhense	Catasetum maranhense K.G.Lacerda & J.B.F.Silva	no		yes	Milet-Pinheiro, P., Pinto, C. E., Navarro, D. M. A. F., Silva, J. B. F., Brandt, K., & Ayasse, M. (2023). Floral Scent Chemistry and Pollinators of a Sexually Dimorphic Neotropical Orchid. Plants, 12(1), 1–9. https://doi.org/10.3390/plants12010017
Epidendroideae	Cymbidieae	Catasetinae	Catasetum	marinhoi	Catasetum marinhoi Krahl, Cantuária & J.B.F.Silva	no		no
Epidendroideae	Cymbidieae	Catasetinae	Catasetum	matogrossense	Catasetum matogrossense Bicalho	no		no
Epidendroideae	Cymbidieae	Catasetinae	Catasetum	mattosianum	Catasetum mattosianum Bicalho	no		no
Epidendroideae	Cymbidieae	Catasetinae	Catasetum	meeae	Catasetum meeae Pabst	no		no
Epidendroideae	Cymbidieae	Catasetinae	Catasetum	micranthum	Catasetum micranthum Barb.Rodr.	no		no
Epidendroideae	Cymbidieae	Catasetinae	Catasetum	mojuense	Catasetum mojuense A.T.Oliveira & J.B.F.Silva	no		no
Epidendroideae	Cymbidieae	Catasetinae	Catasetum	multifidum	Catasetum multifidum F.E.L.Miranda	no		no
Epidendroideae	Cymbidieae	Catasetinae	Catasetum	ochraceum	Catasetum ochraceum Lindl.	no		yes	Romero, G. A., & Nelson, C. E. (1986). Sexual dimorphism in Catasetum orchids: forcible pollen emplacement and male flower competition. Science, 232(4757), 1538–1540.
Epidendroideae	Cymbidieae	Catasetinae	Catasetum	oriximinaense	Catasetum oriximinaense Campacci & J.B.F.Silva	no		no
Epidendroideae	Cymbidieae	Catasetinae	Catasetum	osakadianum	Catasetum osakadianum M.F.F.Silva & A.T.Oliveira	no		no
Epidendroideae	Cymbidieae	Catasetinae	Catasetum	osculatum	Catasetum osculatum K.G.Lacerda & V.P.Castro	no		yes	Petini-Benelli, A. (2012). Orquídeas de Mato Grosso - Genus Catasetum L.C. Rich ex. Kunth. PoD Editora.
Epidendroideae	Cymbidieae	Catasetinae	Catasetum	palmeirinhense	Catasetum palmeirinhense A.T.Oliveira & J.B.F.Silva	no		no
Epidendroideae	Cymbidieae	Catasetinae	Catasetum	paranaitense	Catasetum paranaitense Benelli & Soares-Lopes	no		no
Epidendroideae	Cymbidieae	Catasetinae	Catasetum	parguazense	Catasetum parguazense G.A.Romero & Carnevali	no		yes	Milet-Pinheiro, P., & Gerlach, G. (2017). Biology of the Neotropical orchid genus Catasetum: A historical review on floral scent chemistry and pollinators. Perspectives in Plant Ecology, Evolution and Systematics, 27, 23–34. https://doi.org/10.1016/j.ppees.2017.05.004
Epidendroideae	Cymbidieae	Catasetinae	Catasetum	pileatum	Catasetum pileatum Rchb.f.	no		yes	Whitten, W. M., Williams, N. H., Armbruster, W. S., Battiste, M. A., Strekowski, L., & Lindquist, N. (1986). Carvone Oxide: An Example of Convergent Evolution in Euglossine Pollinated Plants. Systematic Botany, 11(1), 222. https://doi.org/10.2307/2418960 Hills, H. G., Williams, N. H., & Dodson, C. H. (1972). Floral Fragrances and Isolating Mechanisms in the Genus Catasetum (Orchidaceae). Biotropi…
Epidendroideae	Cymbidieae	Catasetinae	Catasetum	planiceps	Catasetum planiceps Lindl.	no		yes	Romero, G. A., Fernández-Concha, G., & Pridgeon, A. M. (2009). Catasetum. In A. M. Pridgeon, P. J. Cribb, M. W. Chase, & F. N. Rasmussen (Eds.), Genera Orchidacearum. Volume 5. Epidendroideae (Part two) (Vol. 5, pp. 22–25). Oxford University Press.
Epidendroideae	Cymbidieae	Catasetinae	Catasetum	pulchrum	Catasetum pulchrum N.E.Br.	no		yes	Milet-Pinheiro, P., & Gerlach, G. (2017). Biology of the Neotropical orchid genus Catasetum: A historical review on floral scent chemistry and pollinators. Perspectives in Plant Ecology, Evolution and Systematics, 27, 23–34. https://doi.org/10.1016/j.ppees.2017.05.004
Epidendroideae	Cymbidieae	Catasetinae	Catasetum	punctatum	Catasetum punctatum Rolfe	no		no
Epidendroideae	Cymbidieae	Catasetinae	Catasetum	purum	Catasetum purum Nees & Sinnings	no		yes	Milet-Pinheiro, P., & Gerlach, G. (2017). Biology of the Neotropical orchid genus Catasetum: A historical review on floral scent chemistry and pollinators. Perspectives in Plant Ecology, Evolution and Systematics, 27, 23–34. https://doi.org/10.1016/j.ppees.2017.05.004
Epidendroideae	Cymbidieae	Catasetinae	Catasetum	reichenbachianum	Catasetum reichenbachianum Mansf.	no		yes	Hills, H. G., Williams, N. H., & Dodson, C. H. (1972). Floral Fragrances and Isolating Mechanisms in the Genus Catasetum (Orchidaceae). Biotropica, 4(2), 61–76. https://doi.org/10.2307/2989728
Epidendroideae	Cymbidieae	Catasetinae	Catasetum	rigidum	Catasetum rigidum A.T.Oliveira & J.B.F.Silva	no		no
Epidendroideae	Cymbidieae	Catasetinae	Catasetum	rivularium	Catasetum rivularium Barb.Rodr.	no		no
Epidendroideae	Cymbidieae	Catasetinae	Catasetum	rodigasianum	Catasetum rodigasianum Rolfe	no		no
Epidendroideae	Cymbidieae	Catasetinae	Catasetum	rolfeanum	Catasetum rolfeanum Mansf.	no		no
Epidendroideae	Cymbidieae	Catasetinae	Catasetum	rondonense	Catasetum rondonense Pabst	no		yes	Milet-Pinheiro, P., & Gerlach, G. (2017). Biology of the Neotropical orchid genus Catasetum: A historical review on floral scent chemistry and pollinators. Perspectives in Plant Ecology, Evolution and Systematics, 27, 23–34. https://doi.org/10.1016/j.ppees.2017.05.004
Epidendroideae	Cymbidieae	Catasetinae	Catasetum	rooseveltianum	Catasetum rooseveltianum Hoehne	no		no
Epidendroideae	Cymbidieae	Catasetinae	Catasetum	saccatum	Catasetum saccatum Lindl.	no		yes	Hills, H. G., Williams, N. H., & Dodson, C. H. (1972). Floral Fragrances and Isolating Mechanisms in the Genus Catasetum (Orchidaceae). Biotropica, 4(2), 61–76. https://doi.org/10.2307/2989728
Epidendroideae	Cymbidieae	Catasetinae	Catasetum	schmidtianum	Catasetum schmidtianum F.E.L.Miranda & K.G.Lacerda	no		yes	Milet-Pinheiro, P., & Gerlach, G. (2017). Biology of the Neotropical orchid genus Catasetum: A historical review on floral scent chemistry and pollinators. Perspectives in Plant Ecology, Evolution and Systematics, 27, 23–34. https://doi.org/10.1016/j.ppees.2017.05.004
Epidendroideae	Cymbidieae	Catasetinae	Catasetum	schunkei	Catasetum schunkei Dodson & D.E.Benn	no		yes	Milet-Pinheiro, P., & Gerlach, G. (2017). Biology of the Neotropical orchid genus Catasetum: A historical review on floral scent chemistry and pollinators. Perspectives in Plant Ecology, Evolution and Systematics, 27, 23–34. https://doi.org/10.1016/j.ppees.2017.05.004
Epidendroideae	Cymbidieae	Catasetinae	Catasetum	seccoi	Catasetum seccoi M.F.F.Silva & A.T.Oliveira	no		no
Epidendroideae	Cymbidieae	Catasetinae	Catasetum	semicirculatum	Catasetum semicirculatum F.E.L.Miranda	no		yes	Milet-Pinheiro, P., & Gerlach, G. (2017). Biology of the Neotropical orchid genus Catasetum: A historical review on floral scent chemistry and pollinators. Perspectives in Plant Ecology, Evolution and Systematics, 27, 23–34. https://doi.org/10.1016/j.ppees.2017.05.004
Epidendroideae	Cymbidieae	Catasetinae	Catasetum	socco	Catasetum socco (Vell.) Hoehne	no		yes	Rocha-Filho, L. C., Krug, C., Silva, C. I., & Garófalo, C. A. (2012). Floral resources used by Euglossini bees (Hymenoptera: Apidae) in coastal ecosystems of the Atlantic Forest. Psyche: A Journal of Entomology, 2012, 1–13. https://doi.org/10.1155/2012/934951
Epidendroideae	Cymbidieae	Catasetinae	Catasetum	sophiae	Catasetum sophiae Valsko, Krahl & Benelli	no		no
Epidendroideae	Cymbidieae	Catasetinae	Catasetum	spitzii	Catasetum spitzii Hoehne	no		no
Epidendroideae	Cymbidieae	Catasetinae	Catasetum	teixeiranum	Catasetum teixeiranum Campacci & J.B.F.Silva	no		no
Epidendroideae	Cymbidieae	Catasetinae	Catasetum	telespirense	Catasetum telespirense Benelli &Soares-Lopes	no		no
Epidendroideae	Cymbidieae	Catasetinae	Catasetum	tenebrosum	Catasetum tenebrosum Kraenzl.	no		yes	Milet-Pinheiro, P., & Gerlach, G. (2017). Biology of the Neotropical orchid genus Catasetum: A historical review on floral scent chemistry and pollinators. Perspectives in Plant Ecology, Evolution and Systematics, 27, 23–34. https://doi.org/10.1016/j.ppees.2017.05.004
Epidendroideae	Cymbidieae	Catasetinae	Catasetum	tigrinum	Catasetum tigrinum Rchb.f.	no		no
Epidendroideae	Cymbidieae	Catasetinae	Catasetum	tomasellii	Catasetum tomasellii Campacci & J.B.F.Silva	no		no
Epidendroideae	Cymbidieae	Catasetinae	Catasetum	triodon	Catasetum triodon Rchb.f.	no		no
Epidendroideae	Cymbidieae	Catasetinae	Catasetum	uncatum	Catasetum uncatum Rolfe	no		yes	Milet-Pinheiro, P., Navarro, D. M. do A. F., Dötterl, S., Carvalho, A. T., Pinto, C. E., Ayasse, M., & Schlindwein, C. (2015). Pollination biology in the dioecious orchid Catasetum uncatum: How does floral scent influence the behaviour of pollinators? Phytochemistry, 116(1), 149–161. https://doi.org/10.1016/j.phytochem.2015.02.027
Epidendroideae	Cymbidieae	Catasetinae	Catasetum	vinaceum	Catasetum vinaceum (Hoehne) Hoehne	no		no
Epidendroideae	Epidendreae	Laeliinae	Cattleya	aclandiae	Cattleya aclandiae Lindl.	no		no
Epidendroideae	Epidendreae	Laeliinae	Cattleya	acuensis	Cattleya acuensis (Fowlie) Van den Berg	no		no
Epidendroideae	Epidendreae	Laeliinae	Cattleya	alaorii	Cattleya alaorii (Brieger & Bicalho) van den Berg	no		no
Epidendroideae	Epidendreae	Laeliinae	Cattleya	alvarenguensis	Cattleya alvarenguensis (Campacci) Van den Berg	no		no
Epidendroideae	Epidendreae	Laeliinae	Cattleya	alvaroana	Cattleya alvaroana (F.E.L.Miranda) Van den Berg	no		no
Epidendroideae	Epidendreae	Laeliinae	Cattleya	amethystoglossa	Cattleya amethystoglossa Linden & Rchb.f.	no		no
Epidendroideae	Epidendreae	Laeliinae	Cattleya	angereri	Cattleya angereri (Pabst) Van den Berg	yes	Verola, C. F. (2008). Estudos biossistemáticos em espécies de Hoffmannseggela H.G. Jones (Orchidaceae: Laeliinae) ocorrentes em complexos rupestres de altitude. Universidade Estadual de Campinas.	no
Epidendroideae	Epidendreae	Laeliinae	Cattleya	araguaiensis	Cattleya araguaiensis Pabst	no		no
Epidendroideae	Epidendreae	Laeliinae	Cattleya	aromatica	Cattleya aromatica (Rosim & E.L.F.Menezes) Van den Berg	no		no
Epidendroideae	Epidendreae	Laeliinae	Cattleya	bicalhoi	Cattleya bicalhoi Van den Berg	no		no
Epidendroideae	Epidendreae	Laeliinae	Cattleya	bicolor	Cattleya bicolor Lindl.	no		no
Epidendroideae	Epidendreae	Laeliinae	Cattleya	blumenscheinii	Cattleya blumenscheinii (Pabst) Van den Berg	no		no
Epidendroideae	Epidendreae	Laeliinae	Cattleya	bradei	Cattleya bradei (Pabst) Van den Berg	no		no
Epidendroideae	Epidendreae	Laeliinae	Cattleya	brevicaulis	Cattleya brevicaulis (H.G.Jones) Van den Berg	no		no
Epidendroideae	Epidendreae	Laeliinae	Cattleya	briegeri	Cattleya briegeri (Blumensch. ex Pabst) Van den Berg	yes	Verola, C. F. (2008). Estudos biossistemáticos em espécies de Hoffmannseggela H.G. Jones (Orchidaceae: Laeliinae) ocorrentes em complexos rupestres de altitude. Universidade Estadual de Campinas.	no
Epidendroideae	Epidendreae	Laeliinae	Cattleya	campaccii	Cattleya campaccii (P.A.Harding & Bohnke) J.M.H.Shaw	no		no
Epidendroideae	Epidendreae	Laeliinae	Cattleya	caulescens	Cattleya caulescens (Lindl.) Van den Berg	yes	Verola, C. F. (2008). Estudos biossistemáticos em espécies de Hoffmannseggela H.G. Jones (Orchidaceae: Laeliinae) ocorrentes em complexos rupestres de altitude. Universidade Estadual de Campinas.	yes	Verola, C. F. (2008). Estudos biossistemáticos em espécies de Hoffmannseggela H.G. Jones (Orchidaceae: Laeliinae) ocorrentes em complexos rupestres de altitude. Universidade Estadual de Campinas.	yes
Epidendroideae	Epidendreae	Laeliinae	Cattleya	cernua	Cattleya cernua (Lindl.) Van den Berg	yes	Pansarin, E. R. (2024). Nectar-mediated avian pollination in Cattleya (Orchidaceae: Laeliinae). Plant Biology, 26(2), 181–187. https://doi.org/10.1111/plb.13606	yes	Pansarin, E. R. (2024). Nectar-mediated avian pollination in Cattleya (Orchidaceae: Laeliinae). Plant Biology, 26(2), 181–187. https://doi.org/10.1111/plb.13606	yes
Epidendroideae	Epidendreae	Laeliinae	Cattleya	cinnabarina	Cattleya cinnabarina (Bateman ex Lindl.) van den Berg	yes	Verola, C. F. (2008). Estudos biossistemáticos em espécies de Hoffmannseggela H.G. Jones (Orchidaceae: Laeliinae) ocorrentes em complexos rupestres de altitude. Universidade Estadual de Campinas.	no
Epidendroideae	Epidendreae	Laeliinae	Cattleya	coccinea	Cattleya coccinea Lindl.	yes	Caballero-Villalobos, L., Silva-Arias, G. A., Buzatto, C. R., Nervo, M. H., & Singer, R. B. (2017). Generalized food-deceptive pollination in four Cattleya (Orchidaceae: Laeliinae) species from Southern Brazil. Flora: Morphology, Distribution, Functional Ecology of Plants, 234, 195–206. https://doi.org/10.1016/j.flora.2017.07.014	yes	Caballero-Villalobos, L., Silva-Arias, G. A., Buzatto, C. R., Nervo, M. H., & Singer, R. B. (2017). Generalized food-deceptive pollination in four Cattleya (Orchidaceae: Laeliinae) species from Southern Brazil. Flora: Morphology, Distribution, Functional Ecology of Plants, 234, 195–206. https://doi.org/10.1016/j.flora.2017.07.014	yes
Epidendroideae	Epidendreae	Laeliinae	Cattleya	colnagoi	Cattleya colnagoi (Chiron & V.P.Castro) Van den Berg	no		no
Epidendroideae	Epidendreae	Laeliinae	Cattleya	crispa	Cattleya crispa Lindl.	no		no
Epidendroideae	Epidendreae	Laeliinae	Cattleya	crispata	Cattleya crispata (Thunb.) Van den Berg	yes	Verola, C. F. (2008). Estudos biossistemáticos em espécies de Hoffmannseggela H.G. Jones (Orchidaceae: Laeliinae) ocorrentes em complexos rupestres de altitude. Universidade Estadual de Campinas.	no
Epidendroideae	Epidendreae	Laeliinae	Cattleya	cruziana	Cattleya cruziana (V.P.Castro & E.L.F. Menezes) Van den Berg	no		no
Epidendroideae	Epidendreae	Laeliinae	Cattleya	dacruzii	Cattleya dacruzii (Rosim & Campacci) Van den Berg	no		no
Epidendroideae	Epidendreae	Laeliinae	Cattleya	dichroma	Cattleya dichroma Van den Berg	no		no
Epidendroideae	Epidendreae	Laeliinae	Cattleya	dormaniana	Cattleya dormaniana (Rchb. f.) Rchb. f.	no		no
Epidendroideae	Epidendreae	Laeliinae	Cattleya	elongata	Cattleya elongata Barb.Rodr.	yes	Smidt, E. C., Silva-Pereira, V., & Borba, E. L. (2006). Reproductive biology of two Cattleya (Orchidaceae) species endemic to north-eastern Brazil. Plant Species Biology, 21(2), 85–91. https://doi.org/10.1111/j.1442-1984.2006.00154.x	yes	Smidt, E. C., Silva-Pereira, V., & Borba, E. L. (2006). Reproductive biology of two Cattleya (Orchidaceae) species endemic to north-eastern Brazil. Plant Species Biology, 21(2), 85–91. https://doi.org/10.1111/j.1442-1984.2006.00154.x	yes
Epidendroideae	Epidendreae	Laeliinae	Cattleya	endsfeldzii	Cattleya endsfeldzii (Pabst) Van den Berg	yes	Verola, C. F. (2008). Estudos biossistemáticos em espécies de Hoffmannseggela H.G. Jones (Orchidaceae: Laeliinae) ocorrentes em complexos rupestres de altitude. Universidade Estadual de Campinas.	No
Epidendroideae	Epidendreae	Laeliinae	Cattleya	esalqueana	Cattleya esalqueana (Blumensch. ex Pabst) van den Berg & M.W.Chase	no		no
Epidendroideae	Epidendreae	Laeliinae	Cattleya	flavasulina	Cattleya flavasulina (F.E.L.Miranda & K.G.Lacerda) Van den Berg	no		no
Epidendroideae	Epidendreae	Laeliinae	Cattleya	forbesii	Cattleya forbesii Lindl.	no		yes	Singer, R. B. (2004). Orquídeas brasileiras e abelhas. In www.webbee.org.br.
Epidendroideae	Epidendreae	Laeliinae	Cattleya	fournieri	Cattleya fournieri (Cogn.) Van den Berg	yes	Verola, C. F. (2008). Estudos biossistemáticos em espécies de Hoffmannseggela H.G. Jones (Orchidaceae: Laeliinae) ocorrentes em complexos rupestres de altitude. Universidade Estadual de Campinas.	No
Epidendroideae	Epidendreae	Laeliinae	Cattleya	ghillanyi	Cattleya ghillanyi (Pabst) Van den Berg	yes	Verola, C. F. (2008). Estudos biossistemáticos em espécies de Hoffmannseggela H.G. Jones (Orchidaceae: Laeliinae) ocorrentes em complexos rupestres de altitude. Universidade Estadual de Campinas.	yes	Verola, C. F. (2008). Estudos biossistemáticos em espécies de Hoffmannseggela H.G. Jones (Orchidaceae: Laeliinae) ocorrentes em complexos rupestres de altitude. Universidade Estadual de Campinas.	yes
Epidendroideae	Epidendreae	Laeliinae	Cattleya	gloedeniana	Cattleya gloedeniana (Hoehne) Van den Berg	no		no
Epidendroideae	Epidendreae	Laeliinae	Cattleya	grandis	Cattleya grandis (Lindl.) A.A.Chadwick	no		no
Epidendroideae	Epidendreae	Laeliinae	Cattleya	granulosa	Cattleya granulosa Lindl.	yes	Costa, R. A. (2010). Biologia floral e sistema reprodutivo de Cattleya granulosa Lindl., uma orchidaceae ameaçada e endêmica do Nordeste do Brasil. Master Thesis. Universidade Federal de Pernambuco.	no
Epidendroideae	Epidendreae	Laeliinae	Cattleya	guaicuhyensis	Cattleya guaicuhyensis (Rosim) Van den Berg	no		no
Epidendroideae	Epidendreae	Laeliinae	Cattleya	guanhanensis	Cattleya guanhanensis (Campacci) Van den Berg	no		no
Epidendroideae	Epidendreae	Laeliinae	Cattleya	guttata	Cattleya guttata Lindl.	no		no
Epidendroideae	Epidendreae	Laeliinae	Cattleya	haroldoi	Cattleya haroldoi (V.P.Castro & E.L.F.Menezes) Van den Berg	no		no
Epidendroideae	Epidendreae	Laeliinae	Cattleya	harpophylla	Cattleya harpophylla (Rchb.f.) Van den Berg	no		no
Epidendroideae	Epidendreae	Laeliinae	Cattleya	harrisoniana	Cattleya harrisoniana Batem. ex Lindl.	no		no
Epidendroideae	Epidendreae	Laeliinae	Cattleya	hatae	Cattleya hatae (V.P.Castro & K.G.Lacerda) Van den Berg	no		no
Epidendroideae	Epidendreae	Laeliinae	Cattleya	havenithii	Cattleya havenithii (Campacci & E.LF.Menezes) Van den Berg	no		no
Epidendroideae	Epidendreae	Laeliinae	Cattleya	hoehnei	Cattleya hoehnei Van den Berg	no		no
Epidendroideae	Epidendreae	Laeliinae	Cattleya	intermedia	Cattleya intermedia Grah.	yes	Caballero-Villalobos, L., Silva-Arias, G. A., Buzatto, C. R., Nervo, M. H., & Singer, R. B. (2017). Generalized food-deceptive pollination in four Cattleya (Orchidaceae: Laeliinae) species from Southern Brazil. Flora: Morphology, Distribution, Functional Ecology of Plants, 234, 195–206. https://doi.org/10.1016/j.flora.2017.07.014	yes	Caballero-Villalobos, L., Silva-Arias, G. A., Buzatto, C. R., Nervo, M. H., & Singer, R. B. (2017). Generalized food-deceptive pollination in four Cattleya (Orchidaceae: Laeliinae) species from Southern Brazil. Flora: Morphology, Distribution, Functional Ecology of Plants, 234, 195–206. https://doi.org/10.1016/j.flora.2017.07.014	yes
Epidendroideae	Epidendreae	Laeliinae	Cattleya	itambana	Cattleya itambana (Pabst) Van den Berg	no		no
Epidendroideae	Epidendreae	Laeliinae	Cattleya	jenmanii	Cattleya jenmanii Rolfe	no		no
Epidendroideae	Epidendreae	Laeliinae	Cattleya	jongheana	Cattleya jongheana (Rchb.f.) Van den Berg	no		no
Epidendroideae	Epidendreae	Laeliinae	Cattleya	kautskyana	Cattleya kautskyana (V.P.Castro & Chiron) Van den Berg	no		no
Epidendroideae	Epidendreae	Laeliinae	Cattleya	kerrii	Cattleya kerrii Brieger & Bicalho	no		no
Epidendroideae	Epidendreae	Laeliinae	Cattleya	kettieana	Cattleya kettieana (Pabst) Van den Berg	no		no
Epidendroideae	Epidendreae	Laeliinae	Cattleya	kleberi	Cattleya kleberi (F.E.L.Miranda) Van den Berg	no		no
Epidendroideae	Epidendreae	Laeliinae	Cattleya	labiata	Cattleya labiata Lindl.	no		no
Epidendroideae	Epidendreae	Laeliinae	Cattleya	lawrenceana	Cattleya lawrenceana Rchb.f.	no		no
Epidendroideae	Epidendreae	Laeliinae	Cattleya	liliputana	Cattleya liliputana (Pabst) Van den Berg	yes	Verola, C. F. (2008). Estudos biossistemáticos em espécies de Hoffmannseggela H.G. Jones (Orchidaceae: Laeliinae) ocorrentes em complexos rupestres de altitude. Universidade Estadual de Campinas.	yes	Verola, C. F. (2008). Estudos biossistemáticos em espécies de Hoffmannseggela H.G. Jones (Orchidaceae: Laeliinae) ocorrentes em complexos rupestres de altitude. Universidade Estadual de Campinas.	yes
Epidendroideae	Epidendreae	Laeliinae	Cattleya	lobata	Cattleya lobata Lindl.	no		no
Epidendroideae	Epidendreae	Laeliinae	Cattleya	locatellii	Cattleya locatellii (F.E.L.Miranda) Van den Berg	no		no
Epidendroideae	Epidendreae	Laeliinae	Cattleya	loddigesii	Cattleya loddigesii Lindl.	no		no
Epidendroideae	Epidendreae	Laeliinae	Cattleya	longipes	Cattleya longipes (Rchb.f.) Van den Berg	yes	Verola, C. F. (2008). Estudos biossistemáticos em espécies de Hoffmannseggela H.G. Jones (Orchidaceae: Laeliinae) ocorrentes em complexos rupestres de altitude. Universidade Estadual de Campinas.	no
Epidendroideae	Epidendreae	Laeliinae	Cattleya	lourdesiana	Cattleya lourdesiana (V.P.Castro) Van den Berg	no		no
Epidendroideae	Epidendreae	Laeliinae	Cattleya	luetzelburgii	Cattleya luetzelburgii Van den Berg	no		no
Epidendroideae	Epidendreae	Laeliinae	Cattleya	lundii	Cattleya lundii (Rchb.f. & Warm.) Van den Berg	no		no
Epidendroideae	Epidendreae	Laeliinae	Cattleya	luteola	Cattleya luteola Lindl.	no		no
Epidendroideae	Epidendreae	Laeliinae	Cattleya	macrobulbosa	Cattleya macrobulbosa (Pabst) Van den Berg	no		no
Epidendroideae	Epidendreae	Laeliinae	Cattleya	mantiqueirae	Cattleya mantiqueirae (Fowlie) Van den Berg	no		yes	Buzato, S., Sazima, M., & Sazima, I. (2000). Hummingbird-pollinated floras at three Atlantic forest sites. Biotropica, 32(4 B), 824–841. https://doi.org/10.1111/j.1744-7429.2000.tb00621.x
Epidendroideae	Epidendreae	Laeliinae	Cattleya	marcaliana	Cattleya marcaliana (Campacci & Chiron) van den Berg	no		no
Epidendroideae	Epidendreae	Laeliinae	Cattleya	milleri	Cattleya milleri (Blumensch. ex Pabst) van den Berg & M.W.Chase	no		yes	van der Pijl, L., & Dodson, C. H. (1969). Orchid flowers: their pollination and evolution. University of Miami Press.
Epidendroideae	Epidendreae	Laeliinae	Cattleya	mirandae	Cattleya mirandae (K.G.Lacerda & V.P.Castro) Van den Berg	no		no
Epidendroideae	Epidendreae	Laeliinae	Cattleya	munchowiana	Cattleya munchowiana (F.E.L.Miranda) Van den Berg	no		no
Epidendroideae	Epidendreae	Laeliinae	Cattleya	neocardimii	Cattleya neocardimii (Rosim) Van den Berg	no		no
Epidendroideae	Epidendreae	Laeliinae	Cattleya	neokautskyi	Cattleya neokautskyi Van den Berg	no		no
Epidendroideae	Epidendreae	Laeliinae	Cattleya	nevesii	Cattleya nevesii (Campacci) J.H.M.Shaw	no		no
Epidendroideae	Epidendreae	Laeliinae	Cattleya	nobilior	Cattleya nobilior Rchb.f.	no		no
Epidendroideae	Epidendreae	Laeliinae	Cattleya	novyi	Cattleya novyi (E.L.F.Menezes) Van den Berg	no		no
Epidendroideae	Epidendreae	Laeliinae	Cattleya	pabstii	Cattleya pabstii (F.E.L.Miranda & K.G.Lacerda) Van den Berg	no		no
Epidendroideae	Epidendreae	Laeliinae	Cattleya	pendula	Cattleya pendula (R.C.Mota, P.L.Viana & K.G.Lacerda) Van den Berg	no		no
Epidendroideae	Epidendreae	Laeliinae	Cattleya	perrinii	Cattleya perrinii Lindl.	no		no
Epidendroideae	Epidendreae	Laeliinae	Cattleya	pfisteri	Cattleya pfisteri (Pabst & Senghas) Van den Berg	yes	Silva-Pereira, V., De Camargo Smidt, E., & Leite Borba, E. (2007). Isolation mechanisms between two sympatric Sophronitis (Orchidaceae) species endemic to Northeastern Brazil. Plant Systematics and Evolution, 269(3–4), 171–182. https://doi.org/10.1007/s00606-007-0583-5	yes	Silva-Pereira, V., De Camargo Smidt, E., & Leite Borba, E. (2007). Isolation mechanisms between two sympatric Sophronitis (Orchidaceae) species endemic to Northeastern Brazil. Plant Systematics and Evolution, 269(3–4), 171–182. https://doi.org/10.1007/s00606-007-0583-5	yes
Epidendroideae	Epidendreae	Laeliinae	Cattleya	porphyrascens	Cattleya porphyrascens E.L.F.Menezes	no		no
Epidendroideae	Epidendreae	Laeliinae	Cattleya	porphyroglossa	Cattleya porphyroglossa Linden & Rchb.f.	no		no
Epidendroideae	Epidendreae	Laeliinae	Cattleya	praestans	Cattleya praestans (Rchb.f.) Van den Berg	no		no
Epidendroideae	Epidendreae	Laeliinae	Cattleya	presidentensis	Cattleya xpresidentensis (Campacci) Van den Berg	no		no
Epidendroideae	Epidendreae	Laeliinae	Cattleya	pumila	Cattleya pumila Hook.	no		no
Epidendroideae	Epidendreae	Laeliinae	Cattleya	purpurata	Cattleya purpurata (Lindl. & Paxton) Van den Berg	yes	Caballero-Villalobos, L., Silva-Arias, G. A., Buzatto, C. R., Nervo, M. H., & Singer, R. B. (2017). Generalized food-deceptive pollination in four Cattleya (Orchidaceae: Laeliinae) species from Southern Brazil. Flora: Morphology, Distribution, Functional Ecology of Plants, 234, 195–206. https://doi.org/10.1016/j.flora.2017.07.014	yes	Caballero-Villalobos, L., Silva-Arias, G. A., Buzatto, C. R., Nervo, M. H., & Singer, R. B. (2017). Generalized food-deceptive pollination in four Cattleya (Orchidaceae: Laeliinae) species from Southern Brazil. Flora: Morphology, Distribution, Functional Ecology of Plants, 234, 195–206. https://doi.org/10.1016/j.flora.2017.07.014	yes
Epidendroideae	Epidendreae	Laeliinae	Cattleya	pygmaea	Cattleya pygmaea (Pabst) Van den Berg	no		no
Epidendroideae	Epidendreae	Laeliinae	Cattleya	reginae	Cattleya reginae (Pabst) Van den Berg	no		no
Epidendroideae	Epidendreae	Laeliinae	Cattleya	rodriguesii	Cattleya rodriguesii (Rosim) Van den Berg	no		no
Epidendroideae	Epidendreae	Laeliinae	Cattleya	rupestris	Cattleya rupestris (Lindl.) Van den Berg	yes	Verola, C. F. (2008). Estudos biossistemáticos em espécies de Hoffmannseggela H.G. Jones (Orchidaceae: Laeliinae) ocorrentes em complexos rupestres de altitude. Universidade Estadual de Campinas.	yes	Verola, C. F. (2008). Estudos biossistemáticos em espécies de Hoffmannseggela H.G. Jones (Orchidaceae: Laeliinae) ocorrentes em complexos rupestres de altitude. Universidade Estadual de Campinas.	yes
Epidendroideae	Epidendreae	Laeliinae	Cattleya	schilleriana	Cattleya schilleriana Rchb.f.	no		no
Epidendroideae	Epidendreae	Laeliinae	Cattleya	sincorana	Cattleya sincorana (Schltr.) Van den Berg	yes	Silva-Pereira, V., De Camargo Smidt, E., & Leite Borba, E. (2007). Isolation mechanisms between two sympatric Sophronitis (Orchidaceae) species endemic to Northeastern Brazil. Plant Systematics and Evolution, 269(3–4), 171–182. https://doi.org/10.1007/s00606-007-0583-5	yes	Silva-Pereira, V., De Camargo Smidt, E., & Leite Borba, E. (2007). Isolation mechanisms between two sympatric Sophronitis (Orchidaceae) species endemic to Northeastern Brazil. Plant Systematics and Evolution, 269(3–4), 171–182. https://doi.org/10.1007/s00606-007-0583-5	yes
Epidendroideae	Epidendreae	Laeliinae	Cattleya	tenebrosa	Cattleya tenebrosa (Gower) A.A.Chadwick	no		no
Epidendroideae	Epidendreae	Laeliinae	Cattleya	tenuis	Cattleya tenuis Campacci & Vedovello	yes	Smidt, E. C., Silva-Pereira, V., & Borba, E. L. (2006). Reproductive biology of two Cattleya (Orchidaceae) species endemic to north-eastern Brazil. Plant Species Biology, 21(2), 85–91. https://doi.org/10.1111/j.1442-1984.2006.00154.x	yes	Smidt, E. C., Silva-Pereira, V., & Borba, E. L. (2006). Reproductive biology of two Cattleya (Orchidaceae) species endemic to north-eastern Brazil. Plant Species Biology, 21(2), 85–91. https://doi.org/10.1111/j.1442-1984.2006.00154.x	yes
Epidendroideae	Epidendreae	Laeliinae	Cattleya	tereticaulis	Cattleya tereticaulis (Hoehne) Van den Berg	no		no
Epidendroideae	Epidendreae	Laeliinae	Cattleya	tigrina	Cattleya tigrina A.Rich.	yes	Caballero-Villalobos, L., Silva-Arias, G. A., Buzatto, C. R., Nervo, M. H., & Singer, R. B. (2017). Generalized food-deceptive pollination in four Cattleya (Orchidaceae: Laeliinae) species from Southern Brazil. Flora: Morphology, Distribution, Functional Ecology of Plants, 234, 195–206. https://doi.org/10.1016/j.flora.2017.07.014	yes	Caballero-Villalobos, L., Silva-Arias, G. A., Buzatto, C. R., Nervo, M. H., & Singer, R. B. (2017). Generalized food-deceptive pollination in four Cattleya (Orchidaceae: Laeliinae) species from Southern Brazil. Flora: Morphology, Distribution, Functional Ecology of Plants, 234, 195–206. https://doi.org/10.1016/j.flora.2017.07.014	yes
Epidendroideae	Epidendreae	Laeliinae	Cattleya	vandenbergii	Cattleya vandenbergii Fraga & Borges	no		no
Epidendroideae	Epidendreae	Laeliinae	Cattleya	vasconcelosiana	Cattleya vasconcelosiana (Campacci) Van den Berg	no		no
Epidendroideae	Epidendreae	Laeliinae	Cattleya	velutina	Cattleya velutina Rchb.f.	no		no
Epidendroideae	Epidendreae	Laeliinae	Cattleya	verboonenii	Cattleya verboonenii (F.E.L.Miranda) Van den Berg	no		no
Epidendroideae	Epidendreae	Laeliinae	Cattleya	violacea	Cattleya violacea (Kunth) Rolfe	no		no
Epidendroideae	Epidendreae	Laeliinae	Cattleya	virens	Cattleya virens (Lindl.) Van den Berg	no		no
Epidendroideae	Epidendreae	Laeliinae	Cattleya	walkeriana	Cattleya walkeriana Gardner	no		no
Epidendroideae	Epidendreae	Laeliinae	Cattleya	wallisii	Cattleya wallisii (Linden) Linden ex Rchb.f.	yes	Storti, E. F., Braga, P. I. S., & Storti Filho, A. (2011). Biologia reprodutiva de Cattleya eldorado, uma espécie de Orchidaceae das campinas amazônicas. Acta Amazonica, 41(3), 361–368. https://doi.org/10.1590/S0044-59672011000300005	yes	Storti, E. F., Braga, P. I. S., & Storti Filho, A. (2011). Biologia reprodutiva de Cattleya eldorado, uma espécie de Orchidaceae das campinas amazônicas. Acta Amazonica, 41(3), 361–368. https://doi.org/10.1590/S0044-59672011000300005	yes	as C. eldorado
Epidendroideae	Epidendreae	Laeliinae	Cattleya	warneri	Cattleya warneri T.Moore	no		no
Epidendroideae	Epidendreae	Laeliinae	Cattleya	wittigiana	Cattleya wittigiana (Barb.Rodr.) van den Berg	no		no
Epidendroideae	Epidendreae	Laeliinae	Cattleya	xanthina	Cattleya xanthina (Lindl.) Van den Berg	no		no
Epidendroideae	Epidendreae	Laeliinae	Caularthron	bicornutum	Caularthron bicornutum (Hook.) Raf.	yes	Braga, P. I. S. (1977). Aspectos biológicos das Orchidaceae de uma campina da Amazônia Central. Acta Amazonica, (Supl.) 7(2), 1–89.	yes	Braga, P. I. S. (1977). Aspectos biológicos das Orchidaceae de uma campina da Amazônia Central. Acta Amazonica, (Supl.) 7(2), 1–89.	yes
Epidendroideae	Epidendreae	Laeliinae	Caularthron	bilamellatum	Caularthron bilamellatum (Rchb.f.) R.E.Schult.	yes	Klose, M., & Zotz, G. (2023). Caularthron bilamellatum, a Cleistogamous, myrmecophytic orchid. In H. C. Muller-Landau & S. J. Wright (Eds.), The First 100 Years of Research on Barro Colorado Island: Plant and Ecosystem Science (Vol. 2, pp. 755–759). Smithsonian Institution Scholarly Press. https://doi.org/https://doi.org/10.5479/si.26880874	yes	Klose, M., & Zotz, G. (2023). Caularthron bilamellatum, a Cleistogamous, myrmecophytic orchid. In H. C. Muller-Landau & S. J. Wright (Eds.), The First 100 Years of Research on Barro Colorado Island: Plant and Ecosystem Science (Vol. 2, pp. 755–759). Smithsonian Institution Scholarly Press. https://doi.org/https://doi.org/10.5479/si.26880874	yes	Study at Panama
Epidendroideae	Epidendreae	Laeliinae	Chaubardia	gehrtiana	Chaubardia gehrtiana (Hoehne) Garay	no		no
Epidendroideae	Epidendreae	Laeliinae	Chaubardia	klugii	Chaubardia klugii (C.Schweinf.) Garay	no		no
Epidendroideae	Epidendreae	Laeliinae	Chaubardia	surinamensis	Chaubardia surinamensis Rchb.f.	no		no
Epidendroideae	Cymbidieae	Zygopetalinae	Chaubardiella	hirtzii	Chaubardiella hirtzii Dodson	no		no
Epidendroideae	Cymbidieae	Zygopetalinae	Cheiradenia	cuspidata	Cheiradenia cuspidata Lindl.	no		no
Orchidoideae	Cranichideae	Chloraeinae	Chloraea	membranacea	Chloraea membranacea Lindl.	yes	Sanguinetti, A., Buzatto, C. R., Pedron, M., Davies, K. L., Ferreira, P. M. D. A., Maldonado, S., & Singer, R. B. (2012). Floral features, pollination biology and breeding system of Chloraea membranacea Lindl. (Orchidaceae: Chloraeinae). Annals of Botany, 110(8), 1607–1621. https://doi.org/10.1093/aob/mcs221	yes	Sanguinetti, A., Buzatto, C. R., Pedron, M., Davies, K. L., Ferreira, P. M. D. A., Maldonado, S., & Singer, R. B. (2012). Floral features, pollination biology and breeding system of Chloraea membranacea Lindl. (Orchidaceae: Chloraeinae). Annals of Botany, 110(8), 1607–1621. https://doi.org/10.1093/aob/mcs221	yes
Epidendroideae	Epidendreae	Bletiinae	Chysis	guimaraensis	Chysis guimaraensis Benelli & E.M.Pessoa	no		no
Epidendroideae	Cymbidieae	Oncidiinae	Chytroglossa	aurata	Chytroglossa aurata Rchb.f.	no		no
Epidendroideae	Cymbidieae	Oncidiinae	Chytroglossa	marileoniae	Chytroglossa marileoniae Rchb.f.	no		no
Epidendroideae	Cymbidieae	Oncidiinae	Chytroglossa	paulensis	Chytroglossa paulensis Edwall	no		no
Epidendroideae	Cymbidieae	Stanhopeinae	Cirrhaea	dependens	Cirrhaea dependens (Lodd.) Loudon	yes	Pansarin, L. M., Pansarin, E. R., Gerlach, G., & Sazima, M. (2018). The Natural History of Cirrhaea and the Pollination System of Stanhopeinae (Orchidaceae). International Journal of Plant Sciences, 179(6), 436–449. https://doi.org/10.1086/697997 Pansarin, E. R., Bittrich, V., & Amaral, M. C. E. (2006). At daybreak - Reproductive biology and isolating mechanisms of Cirrhaea dependens (Orchidaceae…	yes	Pansarin, L. M., Pansarin, E. R., Gerlach, G., & Sazima, M. (2018). The Natural History of Cirrhaea and the Pollination System of Stanhopeinae (Orchidaceae). International Journal of Plant Sciences, 179(6), 436–449. https://doi.org/10.1086/697997 Pansarin, E. R., Bittrich, V., & Amaral, M. C. E. (2006). At daybreak - Reproductive biology and isolating mechanisms of Cirrhaea dependens (Orchidaceae…	yes
Epidendroideae	Cymbidieae	Stanhopeinae	Cirrhaea	fuscolutea	Cirrhaea fuscolutea Lindl.	yes	Pansarin, L. M., Pansarin, E. R., Gerlach, G., & Sazima, M. (2018). The Natural History of Cirrhaea and the Pollination System of Stanhopeinae (Orchidaceae). International Journal of Plant Sciences, 179(6), 436–449. https://doi.org/10.1086/697997 Pansarin, E. R., Bittrich, V., & Amaral, M. C. E. (2006). At daybreak - Reproductive biology and isolating mechanisms of Cirrhaea dependens (Orchidaceae…	yes	Pansarin, L. M., Pansarin, E. R., Gerlach, G., & Sazima, M. (2018). The Natural History of Cirrhaea and the Pollination System of Stanhopeinae (Orchidaceae). International Journal of Plant Sciences, 179(6), 436–449. https://doi.org/10.1086/697997 Pansarin, E. R., Bittrich, V., & Amaral, M. C. E. (2006). At daybreak - Reproductive biology and isolating mechanisms of Cirrhaea dependens (Orchidaceae…	yes
Epidendroideae	Cymbidieae	Stanhopeinae	Cirrhaea	loddigesii	Cirrhaea loddigesii Lindl.	yes	Pansarin, L. M., Pansarin, E. R., Gerlach, G., & Sazima, M. (2018). The Natural History of Cirrhaea and the Pollination System of Stanhopeinae (Orchidaceae). International Journal of Plant Sciences, 179(6), 436–449. https://doi.org/10.1086/697997 Pansarin, E. R., Bittrich, V., & Amaral, M. C. E. (2006). At daybreak - Reproductive biology and isolating mechanisms of Cirrhaea dependens (Orchidaceae…	yes	Pansarin, L. M., Pansarin, E. R., Gerlach, G., & Sazima, M. (2018). The Natural History of Cirrhaea and the Pollination System of Stanhopeinae (Orchidaceae). International Journal of Plant Sciences, 179(6), 436–449. https://doi.org/10.1086/697997 Pansarin, E. R., Bittrich, V., & Amaral, M. C. E. (2006). At daybreak - Reproductive biology and isolating mechanisms of Cirrhaea dependens (Orchidaceae…	yes
Epidendroideae	Cymbidieae	Stanhopeinae	Cirrhaea	longiracemosa	Cirrhaea longiracemosa Hoehne	yes	Pansarin, L. M., Pansarin, E. R., Gerlach, G., & Sazima, M. (2018). The Natural History of Cirrhaea and the Pollination System of Stanhopeinae (Orchidaceae). International Journal of Plant Sciences, 179(6), 436–449. https://doi.org/10.1086/697997 Pansarin, E. R., Bittrich, V., & Amaral, M. C. E. (2006). At daybreak - Reproductive biology and isolating mechanisms of Cirrhaea dependens (Orchidaceae…	yes	Pansarin, L. M., Pansarin, E. R., Gerlach, G., & Sazima, M. (2018). The Natural History of Cirrhaea and the Pollination System of Stanhopeinae (Orchidaceae). International Journal of Plant Sciences, 179(6), 436–449. https://doi.org/10.1086/697997 Pansarin, E. R., Bittrich, V., & Amaral, M. C. E. (2006). At daybreak - Reproductive biology and isolating mechanisms of Cirrhaea dependens (Orchidaceae…	yes
Epidendroideae	Cymbidieae	Stanhopeinae	Cirrhaea	nasuta	Cirrhaea nasuta Brade	yes	Pansarin, L. M., Pansarin, E. R., Gerlach, G., & Sazima, M. (2018). The Natural History of Cirrhaea and the Pollination System of Stanhopeinae (Orchidaceae). International Journal of Plant Sciences, 179(6), 436–449. https://doi.org/10.1086/697997 Pansarin, E. R., Bittrich, V., & Amaral, M. C. E. (2006). At daybreak - Reproductive biology and isolating mechanisms of Cirrhaea dependens (Orchidaceae…	yes	Pansarin, L. M., Pansarin, E. R., Gerlach, G., & Sazima, M. (2018). The Natural History of Cirrhaea and the Pollination System of Stanhopeinae (Orchidaceae). International Journal of Plant Sciences, 179(6), 436–449. https://doi.org/10.1086/697997 Pansarin, E. R., Bittrich, V., & Amaral, M. C. E. (2006). At daybreak - Reproductive biology and isolating mechanisms of Cirrhaea dependens (Orchidaceae…	yes
Epidendroideae	Cymbidieae	Stanhopeinae	Cirrhaea	seidelii	Cirrhaea seidelii Pabst	yes	Pansarin, L. M., Pansarin, E. R., Gerlach, G., & Sazima, M. (2018). The Natural History of Cirrhaea and the Pollination System of Stanhopeinae (Orchidaceae). International Journal of Plant Sciences, 179(6), 436–449. https://doi.org/10.1086/697997 Pansarin, E. R., Bittrich, V., & Amaral, M. C. E. (2006). At daybreak - Reproductive biology and isolating mechanisms of Cirrhaea dependens (Orchidaceae…	yes	Pansarin, L. M., Pansarin, E. R., Gerlach, G., & Sazima, M. (2018). The Natural History of Cirrhaea and the Pollination System of Stanhopeinae (Orchidaceae). International Journal of Plant Sciences, 179(6), 436–449. https://doi.org/10.1086/697997 Pansarin, E. R., Bittrich, V., & Amaral, M. C. E. (2006). At daybreak - Reproductive biology and isolating mechanisms of Cirrhaea dependens (Orchidaceae…	yes
Epidendroideae	Cymbidieae	Stanhopeinae	Cirrhaea	silvana	Cirrhaea silvana V.P.Castro & Campacci	no		no
Apostasioideae	Vanilloideae	Pogonieae	Cleistes	aphylla	Cleistes aphylla (Barb.Rodr.) Hoehne	yes	Pansarin, E. R., Salatino, A., Pansarin, L. M., & Sazima, M. (2012). Pollination systems in Pogonieae (Orchidaceae: Vanilloideae): A hypothesis of evolution among reward and rewardless flowers. Flora: Morphology, Distribution, Functional Ecology of Plants, 207(12), 849–861. https://doi.org/10.1016/j.flora.2012.09.011	yes	Pansarin, E. R., Salatino, A., Pansarin, L. M., & Sazima, M. (2012). Pollination systems in Pogonieae (Orchidaceae: Vanilloideae): A hypothesis of evolution among reward and rewardless flowers. Flora: Morphology, Distribution, Functional Ecology of Plants, 207(12), 849–861. https://doi.org/10.1016/j.flora.2012.09.011	yes
Apostasioideae	Vanilloideae	Pogonieae	Cleistes	batistana	Cleistes batistana Pansarin & F.Barros	no		no
Apostasioideae	Vanilloideae	Pogonieae	Cleistes	bella	Cleistes bella (Rchb.f. & Warm.) Schltr.	yes	Pansarin, E. R., Salatino, A., Pansarin, L. M., & Sazima, M. (2012). Pollination systems in Pogonieae (Orchidaceae: Vanilloideae): A hypothesis of evolution among reward and rewardless flowers. Flora: Morphology, Distribution, Functional Ecology of Plants, 207(12), 849–861. https://doi.org/10.1016/j.flora.2012.09.011	yes	Pansarin, E. R., Salatino, A., Pansarin, L. M., & Sazima, M. (2012). Pollination systems in Pogonieae (Orchidaceae: Vanilloideae): A hypothesis of evolution among reward and rewardless flowers. Flora: Morphology, Distribution, Functional Ecology of Plants, 207(12), 849–861. https://doi.org/10.1016/j.flora.2012.09.011	yes
Apostasioideae	Vanilloideae	Pogonieae	Cleistes	elongata	Cleistes elongata Pansarin & F.Barros	no		no
Apostasioideae	Vanilloideae	Pogonieae	Cleistes	exilis	Cleistes exilis Hoehne	yes	Pansarin, E. R., Salatino, A., Pansarin, L. M., & Sazima, M. (2012). Pollination systems in Pogonieae (Orchidaceae: Vanilloideae): A hypothesis of evolution among reward and rewardless flowers. Flora: Morphology, Distribution, Functional Ecology of Plants, 207(12), 849–861. https://doi.org/10.1016/j.flora.2012.09.011	yes	Pansarin, E. R., Salatino, A., Pansarin, L. M., & Sazima, M. (2012). Pollination systems in Pogonieae (Orchidaceae: Vanilloideae): A hypothesis of evolution among reward and rewardless flowers. Flora: Morphology, Distribution, Functional Ecology of Plants, 207(12), 849–861. https://doi.org/10.1016/j.flora.2012.09.011	yes
Apostasioideae	Vanilloideae	Pogonieae	Cleistes	grandiflora	Cleistes grandiflora (Aubl.) Schltr.	no		no
Apostasioideae	Vanilloideae	Pogonieae	Cleistes	montana	Cleistes montana Gardner	no		no
Apostasioideae	Vanilloideae	Pogonieae	Cleistes	pallida	Cleistes pallida Funez & Pansarin	no		no
Apostasioideae	Vanilloideae	Pogonieae	Cleistes	paranaensis	Cleistes paranaensis (Barb.Rodr.) Schltr.	yes	Pansarin, E. R., Salatino, A., Pansarin, L. M., & Sazima, M. (2012). Pollination systems in Pogonieae (Orchidaceae: Vanilloideae): A hypothesis of evolution among reward and rewardless flowers. Flora: Morphology, Distribution, Functional Ecology of Plants, 207(12), 849–861. https://doi.org/10.1016/j.flora.2012.09.011	yes	Pansarin, E. R., Salatino, A., Pansarin, L. M., & Sazima, M. (2012). Pollination systems in Pogonieae (Orchidaceae: Vanilloideae): A hypothesis of evolution among reward and rewardless flowers. Flora: Morphology, Distribution, Functional Ecology of Plants, 207(12), 849–861. https://doi.org/10.1016/j.flora.2012.09.011	yes
Apostasioideae	Vanilloideae	Pogonieae	Cleistes	parviflora	Cleistes parviflora Lindl.	no		no
Apostasioideae	Vanilloideae	Pogonieae	Cleistes	pusilla	Cleistes pusilla Pansarin	yes	Pansarin, E. R., Salatino, A., Pansarin, L. M., & Sazima, M. (2012). Pollination systems in Pogonieae (Orchidaceae: Vanilloideae): A hypothesis of evolution among reward and rewardless flowers. Flora: Morphology, Distribution, Functional Ecology of Plants, 207(12), 849–861. https://doi.org/10.1016/j.flora.2012.09.011	yes	Pansarin, E. R., Salatino, A., Pansarin, L. M., & Sazima, M. (2012). Pollination systems in Pogonieae (Orchidaceae: Vanilloideae): A hypothesis of evolution among reward and rewardless flowers. Flora: Morphology, Distribution, Functional Ecology of Plants, 207(12), 849–861. https://doi.org/10.1016/j.flora.2012.09.011	yes
Apostasioideae	Vanilloideae	Pogonieae	Cleistes	ramboi	Cleistes ramboi Pabst	no		no
Apostasioideae	Vanilloideae	Pogonieae	Cleistes	rodriguesii	Cleistes rodriguesii (Cogn.) Campacci	no		no
Apostasioideae	Vanilloideae	Pogonieae	Cleistes	rosea	Cleistes rosea Lindl.	yes	Pansarin, E. R., Salatino, A., Pansarin, L. M., & Sazima, M. (2012). Pollination systems in Pogonieae (Orchidaceae: Vanilloideae): A hypothesis of evolution among reward and rewardless flowers. Flora: Morphology, Distribution, Functional Ecology of Plants, 207(12), 849–861. https://doi.org/10.1016/j.flora.2012.09.011	yes	Pansarin, E. R., Salatino, A., Pansarin, L. M., & Sazima, M. (2012). Pollination systems in Pogonieae (Orchidaceae: Vanilloideae): A hypothesis of evolution among reward and rewardless flowers. Flora: Morphology, Distribution, Functional Ecology of Plants, 207(12), 849–861. https://doi.org/10.1016/j.flora.2012.09.011	yes
Apostasioideae	Vanilloideae	Pogonieae	Cleistes	tenuis	Cleistes tenuis (Rchb.f. ex Griseb.) Schltr.	no		no
Epidendroideae	Cymbidieae	Catasetinae	Clowesia	amazonica	Clowesia amazonica Lacerda & V.P.Castro	no		no
Epidendroideae	Cymbidieae	Catasetinae	Clowesia	warczewiczii	Clowesia warczewiczii (Lindl. & Paxton) Dodson	no		no
Epidendroideae	Cymbidieae	Zygopetalinae	Cochleanthes	flabelliformis	Cochleanthes flabelliformis (Sw.) R.E.Schult. & Garay	no		no
Orchidoideae	Codonorchideae		Codonorchis	canisioi	Codonorchis canisioi Mansf.	no		yes	Singer, R. B., Buzatto, C. R., Sanguinetti, A., & Nervo, M. H. (2018). Found again: the extremely rare Codonorchis canisioi (Orchidaceae: Codonorchideae) reappears after being missing for 78 years. Plant Systematics and Evolution, 304(9), 1157–1163. https://doi.org/10.1007/s00606-018-1538-8
Epidendroideae	Cymbidieae	Oncidiinae	Comparettia	barkeri	Comparettia barkeri (Lindl.) M.W.Chase & N.H.Williams	no		no
Epidendroideae	Cymbidieae	Oncidiinae	Comparettia	coccinea	Comparettia coccinea Lindl.	yes	Pansarin, E. R., Pansarin, L. M., & Alves-dos-Santos, I. (2015). Floral features, pollination biology, and breeding system of Comparettia coccinea (Orchidaceae: Oncidiinae). Flora: Morphology, Distribution, Functional Ecology of Plants, 217, 57–63. https://doi.org/10.1016/j.flora.2015.09.008	yes	Pansarin, E. R., Pansarin, L. M., & Alves-dos-Santos, I. (2015). Floral features, pollination biology, and breeding system of Comparettia coccinea (Orchidaceae: Oncidiinae). Flora: Morphology, Distribution, Functional Ecology of Plants, 217, 57–63. https://doi.org/10.1016/j.flora.2015.09.008	yes
Epidendroideae	Epidendreae	Laeliinae	Constantia	australis	Constantia australis (Cogn.) Porto & Brade	no		no
Epidendroideae	Epidendreae	Laeliinae	Constantia	cipoensis	Constantia cipoensis Porto & Brade	yes	Matias, L. Q., Braga, P. I. S., & Freire, A. . (1996). Biologia reprodutiva de Constantia cipoensis Porto & Brade (Orchidaceae) endemica da Serra do Cipo, Minas Gerais. Revista Brasileira de Botanica, 19(1), 119–125.	yes	Matias, L. Q., Braga, P. I. S., & Freire, A. . (1996). Biologia reprodutiva de Constantia cipoensis Porto & Brade (Orchidaceae) endemica da Serra do Cipo, Minas Gerais. Revista Brasileira de Botanica, 19(1), 119–125.	yes
Epidendroideae	Epidendreae	Laeliinae	Constantia	cristinae	Constantia cristinae F.E.L.Miranda	no		no
Epidendroideae	Epidendreae	Laeliinae	Constantia	gutfreundiana	Constantia gutfreundiana Chiron & V.P.Castro	no		no
Epidendroideae	Epidendreae	Laeliinae	Constantia	microscopica	Constantia microscopica F.E.L.Miranda	no		no
Epidendroideae	Epidendreae	Laeliinae	Constantia	rupestris	Constantia rupestris Barb.Rodr.	no		no
Epidendroideae	Cymbidieae	Stanhopeinae	Coryanthes	albertinae	Coryanthes albertinae H.Karst.	no		no
Epidendroideae	Cymbidieae	Stanhopeinae	Coryanthes	bahiensis	Coryanthes bahiensis Marçal & Chiron	no		no
Epidendroideae	Cymbidieae	Stanhopeinae	Coryanthes	bicalcarata	Coryanthes bicalcarata Schltr.	no		no
Epidendroideae	Cymbidieae	Stanhopeinae	Coryanthes	boyi	Coryanthes boyi Mansf.	no		no
Epidendroideae	Cymbidieae	Stanhopeinae	Coryanthes	bruchmuelleri	Coryanthes bruchmuelleri Rchb.f.	no		no
Epidendroideae	Cymbidieae	Stanhopeinae	Coryanthes	bueraremensis	Coryanthes bueraremensis Campacci & Bohnke	no		no
Epidendroideae	Cymbidieae	Stanhopeinae	Coryanthes	cataniapoensis	Coryanthes cataniapoensis G.A.Romero & Carnevali	no		no
Epidendroideae	Cymbidieae	Stanhopeinae	Coryanthes	cavalcantei	Coryanthes cavalcantei M.F.Silva & A.T.Oliveira	no		no
Epidendroideae	Cymbidieae	Stanhopeinae	Coryanthes	dasilvae	Coryanthes dasilvae F.Barros	no		no
Epidendroideae	Cymbidieae	Stanhopeinae	Coryanthes	elegantium	Coryanthes elegantium Linden & Rchb.f.	no		no
Epidendroideae	Cymbidieae	Stanhopeinae	Coryanthes	elianae	Coryanthes elianae M.F.Silva & A.T.Oliveira	no		no
Epidendroideae	Cymbidieae	Stanhopeinae	Coryanthes	feildingii	Coryanthes feildingii Lindl.	no		no
Epidendroideae	Cymbidieae	Stanhopeinae	Coryanthes	lanata	Coryanthes lanata Marçal & Chiron	no		no
Epidendroideae	Epidendreae	Laeliinae	Constantia	cipoensis	Constantia cipoensis Porto & Brade	yes			Matias LQ, Braga PIS, Freire AG (1996). Biologia reprodutiva de Constantia cipoensis Porto & Brade. Revista Brasileira de Botânica 19: 119-125.
Epidendroideae	Cymbidieae	Stanhopeinae	Coryanthes	macrantha	Coryanthes macrantha (Hook.) Hook.	no		yes	Casique, J. V., Soares, M. V. B., Da Silva, E. F., Kikuchi, T. Y., Andrade, E. H. de A., & Mastroberti, A. A. (2022). Coryanthes macrantha (Orchidaceae: Stanhopeinae) and their floral and extrafloral secretory structures: an anatomical and phytochemical approach. AoB PLANTS, 14(5), 1–18. https://doi.org/10.1093/aobpla/plac039
Epidendroideae	Cymbidieae	Stanhopeinae	Coryanthes	maculata	Coryanthes maculata Hook.	no		no
Epidendroideae	Cymbidieae	Stanhopeinae	Coryanthes	marcaliana	Coryanthes marcaliana Chiron	no		no
Epidendroideae	Cymbidieae	Stanhopeinae	Coryanthes	mastersiana	Coryanthes mastersiana F.Lehm.	no		no
Epidendroideae	Cymbidieae	Stanhopeinae	Coryanthes	minima	Coryanthes minima A.T.Oliveira & J.B.F.Silva	no		no
Epidendroideae	Cymbidieae	Stanhopeinae	Coryanthes	miuaensis	Coryanthes miuaensis M.F.Silva & A.T.Oliveira	no		no
Epidendroideae	Cymbidieae	Stanhopeinae	Coryanthes	pacaraimensis	Coryanthes pacaraimensis Campacci & J.B.F.Silva	no		no
Epidendroideae	Cymbidieae	Stanhopeinae	Coryanthes	pilosa	Coryanthes pilosa Marçal & Chiron	no		no
Epidendroideae	Cymbidieae	Stanhopeinae	Coryanthes	schmidtii	Coryanthes schmidtii G.Gerlach	no		no
Epidendroideae	Cymbidieae	Stanhopeinae	Coryanthes	speciosa	Coryanthes speciosa Hook.	no		no
Epidendroideae	Cymbidieae	Stanhopeinae	Coryanthes	vieirae	Coryanthes vieirae G.Gerlach	no		no
Epidendroideae	Tropidieae		Corymborkis	flava	Corymborkis flava (Sw.) Kuntze	yes	Vieira, M. F., Andrade, M. R. S., Bittencourt, N. S., & De Carvalho-Okano, R. M. (2007). Flowering phenology, nectary structure and breeding system in Corymborkis flava (Spiranthoideae:Tropidieae), a terrestrial orchid from a Neotropical forest. Australian Journal of Botany, 55(6), 635–642. https://doi.org/10.1071/BT06193	yes	Abreu, C. R. M., & Vieira, M. F. (2004). Os beija-flores e seus recursos florais em um fragmento florestal de Viçosa, sudeste brasileiro. Lundiana, 5(2), 129–134.	yes
Orchidoideae	Cranichideae	Spiranthinae	Cotylolabium	lutzii	Cotylolabium lutzii (Pabst) Garay	no		no
Orchidoideae	Cranichideae	Cranichidinae	Cranichis	candida	Cranichis candida (Barb.Rodr.) Cogn.	yes	Pansarin, E. R., Bergamo, P. J., & Ferreira-Caliman, M. J. (2018). Pollinator-independent orchid attracts biotic pollinators due the production of lipoidal substances. Plant Biology, 20(2), 182–190. https://doi.org/10.1111/plb.12650	yes	Pansarin, E. R., Bergamo, P. J., & Ferreira-Caliman, M. J. (2018). Pollinator-independent orchid attracts biotic pollinators due the production of lipoidal substances. Plant Biology, 20(2), 182–190. https://doi.org/10.1111/plb.12650	yes
Orchidoideae	Cranichideae	Cranichidinae	Cranichis	glabricaulis	Cranichis glabricaulis Hoehne	no		no
Orchidoideae	Cranichideae	Cranichidinae	Cranichis	muscosa	Cranichis muscosa Sw.	no		no
Orchidoideae	Cranichideae	Cranichidinae	Cranichis	scripta	Cranichis scripta Kraenzl.	no		no
Epidendroideae	Epidendreae	Pleurothallidinae	Crocodeilanthe	duckei	Crocodeilanthe duckei (E.Pessoa & M.Alves) Toscano	no		no
Epidendroideae	Epidendreae	Pleurothallidinae	Crocodeilanthe	spiralis	Crocodeilanthe spiralis (Lindl.) Toscano	no		no
Epidendroideae	Cymbidieae	Zygopetalinae	Cryptarrhena	guatemalensis	Cryptarrhena guatemalensis Schltr.	no		no
Epidendroideae	Cymbidieae	Zygopetalinae	Cryptarrhena	lunata	Cryptarrhena lunata R.Br.	no		no
Epidendroideae	Cymbidieae	Catasetinae	Cyanaeorchis	arundinae	Cyanaeorchis arundinae (Rchb.f.) Barb.Rodr.	no		yes	Pansarin, E. R., & Maciel, A. A. (2017). Evolution of pollination systems involving edible trichomes in orchids. AoB PLANTS, 9(4), 1–13. https://doi.org/10.1093/aobpla/plx033
Epidendroideae	Cymbidieae	Catasetinae	Cyanaeorchis	minor	Cyanaeorchis minor Schltr.	no		no
Epidendroideae	Cymbidieae	Catasetinae	Cyanaeorchis	praetermisa	Cyanaeorchis praetermisa J.A.N.Bat. & Bianch.	no		no
Orchidoideae	Cranichideae	Spiranthinae	Cyclopogon	alexandrae	Cyclopogon alexandrae (Kraenzl.) Schltr.	no		no
Orchidoideae	Cranichideae	Spiranthinae	Cyclopogon	apricus	Cyclopogon apricus (Lindl.) Schltr.	no		yes	Singer, R. B., & Cocucci, A. A. (1999). Pollination mechanism in southern Brazilian orchids which are exclusively or mainly pollinated by halictid bees. Plant Systematics and Evolution, 217(1–2), 101–117. https://doi.org/10.1007/BF00984924		Article in review. Cyclopogon Guayanensis is an Unusual Orchid With a Generalistic Pollination System and Hexose Dominant Nectar
Orchidoideae	Cranichideae	Spiranthinae	Cyclopogon	argyrifolius	Cyclopogon argyrifolius (Barb. Rodr.) Szlach. & Rutk.	yes	Buzatto, C. R., Nervo, M. H., Sanguinetti, A., Van Den Berg, C., & Singer, R. B. (2022). Efficient pollination and high reproductive success in two Brazilian Spiranthinae orchids: Insights on the evolutionary history of pollination within the Pelexia clade. Plant Species Biology, 37(2), 182–196. https://doi.org/10.1111/1442-1984.12366	no
Orchidoideae	Cranichideae	Spiranthinae	Cyclopogon	bicolor	Cyclopogon bicolor (Ker-Gaw.) Schltr.	no		no
Orchidoideae	Cranichideae	Spiranthinae	Cyclopogon	calophyllus	Cyclopogon calophyllus (Barb. Rodr.) Szlach. & Rutk.	no		no
Orchidoideae	Cranichideae	Spiranthinae	Cyclopogon	carinianus	Cyclopogon carinianus Pansarin	no		no
Orchidoideae	Cranichideae	Spiranthinae	Cyclopogon	cearensis	Cyclopogon cearensis Barb.Rodr.	no		no
Orchidoideae	Cranichideae	Spiranthinae	Cyclopogon	congestus	Cyclopogon congestus (Vell.) Hoehne	yes	Singer, R. B., & Sazima, M. (1999). The pollination mechanism in the ‘Pelexia alliance’ (Orchidaceae: Spiranthinae). Botanical Journal of the Linnean Society, 131(3), 249–262. https://doi.org/10.1111/j.1095-8339.1999.tb00768.x	yes	Singer, R. B., & Sazima, M. (1999). The pollination mechanism in the ‘Pelexia alliance’ (Orchidaceae: Spiranthinae). Botanical Journal of the Linnean Society, 131(3), 249–262. https://doi.org/10.1111/j.1095-8339.1999.tb00768.x	yes
Orchidoideae	Cranichideae	Spiranthinae	Cyclopogon	draculoides	Cyclopogon draculoides (Szlach.) J.M.H.Shaw	no		no
Orchidoideae	Cranichideae	Spiranthinae	Cyclopogon	dusenii	Cyclopogon dusenii Schltr.	no		no
Orchidoideae	Cranichideae	Spiranthinae	Cyclopogon	dutrae	Cyclopogon dutrae Schltr.	no		no
Orchidoideae	Cranichideae	Spiranthinae	Cyclopogon	elatus	Cyclopogon elatus (Sw.) Schltr.	yes	Benitez-Vieyra, S., Medina, A. M., Glinos, E., & Cocucci, A. A. (2006). Pollinator-mediated selection on floral traits and size of floral display in Cyclopogon elatus, a sweat bee-pollinated orchid. Functional Ecology, 20(6), 948–957. https://doi.org/10.1111/j.1365-2435.2006.01179.x	yes	Benitez-Vieyra, S., Medina, A. M., Glinos, E., & Cocucci, A. A. (2006). Pollinator-mediated selection on floral traits and size of floral display in Cyclopogon elatus, a sweat bee-pollinated orchid. Functional Ecology, 20(6), 948–957. https://doi.org/10.1111/j.1365-2435.2006.01179.x	yes
Orchidoideae	Cranichideae	Spiranthinae	Cyclopogon	eldorado	Cyclopogon eldorado (Linden & Rchb.f.) Schltr.	no		no
Orchidoideae	Cranichideae	Spiranthinae	Cyclopogon	elegans	Cyclopogon elegans Hoehne	yes	Buzatto, C. R., Nervo, M. H., Sanguinetti, A., Van Den Berg, C., & Singer, R. B. (2022). Efficient pollination and high reproductive success in two Brazilian Spiranthinae orchids: Insights on the evolutionary history of pollination within the Pelexia clade. Plant Species Biology, 37(2), 182–196. https://doi.org/10.1111/1442-1984.12366	yes	Buzatto, C. R., Nervo, M. H., Sanguinetti, A., Van Den Berg, C., & Singer, R. B. (2022). Efficient pollination and high reproductive success in two Brazilian Spiranthinae orchids: Insights on the evolutionary history of pollination within the Pelexia clade. Plant Species Biology, 37(2), 182–196. https://doi.org/10.1111/1442-1984.12366 Singer, R. B., Buzatto, C. R., Farias-Singer, R., Machado-Neto…	yes
Orchidoideae	Cranichideae	Spiranthinae	Cyclopogon	eugenii	Cyclopogon eugenii (Rchb.f.) Schltr.	no		no
Orchidoideae	Cranichideae	Spiranthinae	Cyclopogon	garayana	Cyclopogon garayana (Szlach.) J.M.H.Shaw	no		no
Orchidoideae	Cranichideae	Spiranthinae	Cyclopogon	garayanus	Cyclopogon garayanus (Szlach.) J.M.H. Shaw	no		no
Orchidoideae	Cranichideae	Spiranthinae	Cyclopogon	gardneri	Cyclopogon gardneri Mytnik et al.	no		no
Orchidoideae	Cranichideae	Spiranthinae	Cyclopogon	graciliscapus	Cyclopogon graciliscapus Schltr.	no		no
Orchidoideae	Cranichideae	Spiranthinae	Cyclopogon	hatschbachii	Cyclopogon hatschbachii Schltr.	no		no
Orchidoideae	Cranichideae	Spiranthinae	Cyclopogon	iguapensis	Cyclopogon iguapensis Schltr.	no		no
Orchidoideae	Cranichideae	Spiranthinae	Cyclopogon	itatiaiensis	Cyclopogon itatiaiensis (Kraenzl.) Hoehne	no		no
Orchidoideae	Cranichideae	Spiranthinae	Cyclopogon	longibracteatus	Cyclopogon longibracteatus (Barb.Rodr.) Schltr.	no		no
Orchidoideae	Cranichideae	Spiranthinae	Cyclopogon	multiflorus	Cyclopogon multiflorus Schltr.	no		no
Orchidoideae	Cranichideae	Spiranthinae	Cyclopogon	odileanus	Cyclopogon odileanus (Szlach.) J.M.H. Shaw	no		no
Orchidoideae	Cranichideae	Spiranthinae	Cyclopogon	odilonianus	Cyclopogon odilonianus (Szlach.) J.M.H.Shaw	no		no
Orchidoideae	Cranichideae	Spiranthinae	Cyclopogon	oliganthus	Cyclopogon oliganthus (Hoehne) Hoehne & Schltr.	no		no
Orchidoideae	Cranichideae	Spiranthinae	Cyclopogon	organensis	Cyclopogon organensis (Pabst) Szlach. & Rutk.	no		no
Orchidoideae	Cranichideae	Spiranthinae	Cyclopogon	pedicellatus	Cyclopogon pedicellatus (Szlach.) J.M.H.Shaw	no		no
Orchidoideae	Cranichideae	Spiranthinae	Cyclopogon	polyaden	Cyclopogon polyaden (Vell.) F.S.Rocha & Waechter	no		no
Orchidoideae	Cranichideae	Spiranthinae	Cyclopogon	proboscideus	Cyclopogon proboscideus Szlach.	no		no
Orchidoideae	Cranichideae	Spiranthinae	Cyclopogon	subalpestris	Cyclopogon subalpestris Schltr.	no		no
Orchidoideae	Cranichideae	Spiranthinae	Cyclopogon	torusus	Cyclopogon torusus Mytnik et al.	no		no
Orchidoideae	Cranichideae	Spiranthinae	Cyclopogon	trifasciatus	Cyclopogon trifasciatus Schltr.	no		no
Orchidoideae	Cranichideae	Spiranthinae	Cyclopogon	truncatus	Cyclopogon truncatus (Lindl.) Schltr.	no		no
Orchidoideae	Cranichideae	Spiranthinae	Cyclopogon	variegatus	Cyclopogon variegatus Barb.Rodr.	no		no
Orchidoideae	Cranichideae	Spiranthinae	Cyclopogon	venustus	Cyclopogon venustus (Barb.Rodr.) Schltr.	no		no
Orchidoideae	Cranichideae	Spiranthinae	Cyclopogon	vittatus	Cyclopogon vittatus Dutra ex Pabst	no		no
Orchidoideae	Cranichideae	Spiranthinae	Cyclopogon	warmingii	Cyclopogon warmingii (Rchb.f.) Schltr.	no		no
Epidendroideae	Cymbidieae	Catasetinae	Cycnoches	barthiorum	Cycnoches barthiorum G.F.Carr & Christenson	no		no
Epidendroideae	Cymbidieae	Catasetinae	Cycnoches	chlorochilon	Cycnoches chlorochilon Klotzsch	no		no
Epidendroideae	Cymbidieae	Catasetinae	Cycnoches	herrenhusanum	Cycnoches herrenhusanum Jenny & G.A.Romero	no		no
Epidendroideae	Cymbidieae	Catasetinae	Cycnoches	haagii	Cycnoches haagii Barb.Rodr.	no		no
Epidendroideae	Cymbidieae	Catasetinae	Cycnoches	lehmannii	Cycnoches lehmannii Rchb.f.	no		no
Epidendroideae	Cymbidieae	Catasetinae	Cycnoches	loddigesii	Cycnoches loddigesii Lindl.	no		no
Epidendroideae	Cymbidieae	Catasetinae	Cycnoches	manoelae	Cycnoches manoelae V.P.Castro & Campacci	no		no
Epidendroideae	Cymbidieae	Catasetinae	Cycnoches	pentadactylon	Cycnoches pentadactylon Lindl.	no		no
Epidendroideae	Cymbidieae	Catasetinae	Cycnoches	pentadactylum	Cycnoches pentadactylum Lindl.	no		no
Epidendroideae	Cymbidieae	Cyrtopodiinae	Cyrtopodium	aliciae	Cyrtopodium aliciae L. Linden & Rolfe	yes	de Santana, K. C., Souza, I. M., de Miranda, L. D. P., & Funch, L. S. (2016). Phenodynamics of five orchids species growing on rock outcrops in the chapada diamantina mountains in northeastern Brazil. Acta Botanica Brasilica, 30(3), 508–513. https://doi.org/10.1590/0102-33062016abb0132	no
Epidendroideae	Cymbidieae	Cyrtopodiinae	Cyrtopodium	andersonii	Cyrtopodium andersonii (Lamb. ex Andrews) R.Br.	no		no
Epidendroideae	Cymbidieae	Cyrtopodiinae	Cyrtopodium	blanchetii	Cyrtopodium blanchetii Rchb.f.	no		no
Epidendroideae	Cymbidieae	Cyrtopodiinae	Cyrtopodium	braemii	Cyrtopodium braemii L.C.Menezes	no		no
Epidendroideae	Cymbidieae	Cyrtopodiinae	Cyrtopodium	brandonianum	Cyrtopodium brandonianum Barb.Rodr.	no		no
Epidendroideae	Cymbidieae	Cyrtopodiinae	Cyrtopodium	brunneum	Cyrtopodium brunneum J.A.N.Batista & Bianchetti	no		no
Epidendroideae	Cymbidieae	Cyrtopodiinae	Cyrtopodium	caiapoense	Cyrtopodium caiapoense L.C.Menezes	no		no
Epidendroideae	Cymbidieae	Cyrtopodiinae	Cyrtopodium	cipoense	Cyrtopodium cipoense L.C.Menezes	no		no
Epidendroideae	Cymbidieae	Cyrtopodiinae	Cyrtopodium	confusum	Cyrtopodium confusum L.C.Menezes	no		no
Epidendroideae	Cymbidieae	Cyrtopodiinae	Cyrtopodium	cristatum	Cyrtopodium cristatum Lindl.	no		no
Epidendroideae	Cymbidieae	Cyrtopodiinae	Cyrtopodium	dusenii	Cyrtopodium dusenii Schltr.	no		no
Epidendroideae	Cymbidieae	Cyrtopodiinae	Cyrtopodium	eugenii	Cyrtopodium eugenii Rchb.f.	yes	Hall, C. F., Gomes-Klein, V. L., & Barros, F. (2009). Biologia floral e reprodutiva de Cyrtopodium eugenii RCHB. F. & WARM. (ORCHIDACEAE). Anais Do 6-o Congresso Nacional de Botânica.	yes	Hall, C. F., Gomes-Klein, V. L., & Barros, F. (2009). Biologia floral e reprodutiva de Cyrtopodium eugenii RCHB. F. & WARM. (ORCHIDACEAE). Anais Do 6-o Congresso Nacional de Botânica.	yes
Epidendroideae	Cymbidieae	Cyrtopodiinae	Cyrtopodium	flavum	Cyrtopodium flavum Link & Otto ex Rchb.f.	no		no
Epidendroideae	Cymbidieae	Cyrtopodiinae	Cyrtopodium	fowliei	Cyrtopodium fowliei L.C.Menezes	no		no
Epidendroideae	Cymbidieae	Cyrtopodiinae	Cyrtopodium	gigas	Cyrtopodium gigas (Vell.) Hoehne	no		no
Epidendroideae	Cymbidieae	Cyrtopodiinae	Cyrtopodium	glutiniferum	Cyrtopodium glutiniferum Raddi	no		no
Epidendroideae	Cymbidieae	Cyrtopodiinae	Cyrtopodium	hatschbachii	Cyrtopodium hatschbachii Pabst	yes	Maciel, A. A., Cardoso, J. C. F., & Oliveira, P. E. (2020). On the low reproductive success of two Cyrtopodium species (Orchidaceae: Cyrtopodiinae): The relative roles of biotic and abiotic pollination. Plant Species Biology, 35(1), 49–58. https://doi.org/10.1111/1442-1984.12260	yes	Maciel, A. A., Cardoso, J. C. F., & Oliveira, P. E. (2020). On the low reproductive success of two Cyrtopodium species (Orchidaceae: Cyrtopodiinae): The relative roles of biotic and abiotic pollination. Plant Species Biology, 35(1), 49–58. https://doi.org/10.1111/1442-1984.12260	yes
Epidendroideae	Cymbidieae	Cyrtopodiinae	Cyrtopodium	holstii	Cyrtopodium holstii L.C.Menezes	no		no
Epidendroideae	Cymbidieae	Cyrtopodiinae	Cyrtopodium	intermedium	Cyrtopodium intermedium Brade	no		no
Epidendroideae	Cymbidieae	Cyrtopodiinae	Cyrtopodium	kleinii	Cyrtopodium kleinii J.A.N.Batista & Bianchetti	no		no
Epidendroideae	Cymbidieae	Cyrtopodiinae	Cyrtopodium	lamellaticallosum	Cyrtopodium lamellaticallosum J.A.N.Bat. & Bianch.	no		no
Epidendroideae	Cymbidieae	Cyrtopodiinae	Cyrtopodium	latifolium	Cyrtopodium latifolium Bianch. & J.A.N.Bat.	no		no
Epidendroideae	Cymbidieae	Cyrtopodiinae	Cyrtopodium	linearifolium	Cyrtopodium linearifolium J.A.N.Batista & Bianchetti	no		no
Epidendroideae	Cymbidieae	Cyrtopodiinae	Cyrtopodium	lissochiloides	Cyrtopodium lissochiloides Hoehne & Schltr.	no		no
Epidendroideae	Cymbidieae	Cyrtopodiinae	Cyrtopodium	macedoi	Cyrtopodium macedoi J.A.N.Batista & Bianchetti	no		no
Epidendroideae	Cymbidieae	Cyrtopodiinae	Cyrtopodium	minutum	Cyrtopodium minutum L.C.Menezes	no		no
Epidendroideae	Cymbidieae	Cyrtopodiinae	Cyrtopodium	pallidum	Cyrtopodium pallidum Rchb.f. & Warm.	no		no
Epidendroideae	Cymbidieae	Cyrtopodiinae	Cyrtopodium	palmifrons	Cyrtopodium palmifrons Rchb.f. & Warm.	no		no
Epidendroideae	Cymbidieae	Cyrtopodiinae	Cyrtopodium	paludicolum	Cyrtopodium paludicolum Hoehne	yes	Maciel, A. A., Cardoso, J. C. F., & Oliveira, P. E. (2020). On the low reproductive success of two Cyrtopodium species (Orchidaceae: Cyrtopodiinae): The relative roles of biotic and abiotic pollination. Plant Species Biology, 35(1), 49–58. https://doi.org/10.1111/1442-1984.12260	yes	Maciel, A. A., Cardoso, J. C. F., & Oliveira, P. E. (2020). On the low reproductive success of two Cyrtopodium species (Orchidaceae: Cyrtopodiinae): The relative roles of biotic and abiotic pollination. Plant Species Biology, 35(1), 49–58. https://doi.org/10.1111/1442-1984.12260	yes
Epidendroideae	Cymbidieae	Cyrtopodiinae	Cyrtopodium	parviflorum	Cyrtopodium parviflorum Lindl.	no		no
Epidendroideae	Cymbidieae	Cyrtopodiinae	Cyrtopodium	poecilum	Cyrtopodium poecilum Rchb.f. & Warm.	no		no
Epidendroideae	Cymbidieae	Cyrtopodiinae	Cyrtopodium	saintlegerianum	Cyrtopodium saintlegerianum Rchb.f.	yes	Hunhoff, V. L., Silva, C. A., Lage, L. A., Krause, W. K., & Palu, E. G. (2017). Biologia, morfologia floral e potencial ornamental de Cyrtopodium saintlegerianum (Orchidaceae). Revista Agro@Mbiente On-Line, 10(4), 358. https://doi.org/10.18227/1982-8470ragro.v10i4.3925	yes	Hunhoff, V. L., Silva, C. A., Lage, L. A., Krause, W. K., & Palu, E. G. (2017). Biologia, morfologia floral e potencial ornamental de Cyrtopodium saintlegerianum (Orchidaceae). Revista Agro@Mbiente On-Line, 10(4), 358. https://doi.org/10.18227/1982-8470ragro.v10i4.3925	yes
Epidendroideae	Cymbidieae	Cyrtopodiinae	Cyrtopodium	triste	Cyrtopodium triste Rchb.f. & Warm.	no		no
Epidendroideae	Cymbidieae	Cyrtopodiinae	Cyrtopodium	vernum	Cyrtopodium vernum Rchb.f. & Warm.	no		no
Epidendroideae	Cymbidieae	Cyrtopodiinae	Cyrtopodium	virescens	Cyrtopodium virescens Rchb.f. & Warm.	no		no
Epidendroideae	Cymbidieae	Cyrtopodiinae	Cyrtopodium	witeckii	Cyrtopodium witeckii L.C.Menezes	no		no
Epidendroideae	Cymbidieae	Cyrtopodiinae	Cyrtopodium	withneri	Cyrtopodium withneri L.C.Menezes	no		no
Epidendroideae	Cymbidieae	Zygopetalinae	Dichaea	anchoraelabia	Dichaea anchoraelabia C.Schweinf.	no		no
Epidendroideae	Cymbidieae	Zygopetalinae	Dichaea	anchorifera	Dichaea anchorifera Cogn.	no		no
Epidendroideae	Cymbidieae	Zygopetalinae	Dichaea	brachyphylla	Dichaea brachyphylla Rchb.f.	no		no
Epidendroideae	Cymbidieae	Zygopetalinae	Dichaea	brevicaulis	Dichaea brevicaulis Cogn.	no		no
Epidendroideae	Cymbidieae	Zygopetalinae	Dichaea	bryophyla	Dichaea bryophyla Rchb.f.	no		no
Epidendroideae	Cymbidieae	Zygopetalinae	Dichaea	calyculata	Dichaea calyculata Poepp & Endl.	no		no
Epidendroideae	Cymbidieae	Zygopetalinae	Dichaea	cogniauxiana	Dichaea cogniauxiana Schltr.	yes	Nunes, C. E. P., Maruyama, P. K., Azevedo-Silva, M., & Sazima, M. (2018). Parasitoids turn herbivores into mutualists in a nursery system involving active pollination. Current Biology, 28(6), 980-986.e3. https://doi.org/10.1016/j.cub.2018.02.013 Nunes, C. E. P., Wolowski, M., Pansarin, E. R., Gerlach, G., Aximoff, I., Vereecken, N. J., Salvador, M. J., & Sazima, M. (2017). More than euglossines: …	yes	Nunes, C. E. P., Maruyama, P. K., Azevedo-Silva, M., & Sazima, M. (2018). Parasitoids turn herbivores into mutualists in a nursery system involving active pollination. Current Biology, 28(6), 980-986.e3. https://doi.org/10.1016/j.cub.2018.02.013	yes
Epidendroideae	Cymbidieae	Zygopetalinae	Dichaea	cornuta	Dichaea cornuta S.Moore	no		no
Epidendroideae	Cymbidieae	Zygopetalinae	Dichaea	elianae	Dichaea elianae Xim.Bols.	no		no
Epidendroideae	Cymbidieae	Zygopetalinae	Dichaea	graminoides	Dichaea graminoides (Sw.) Lindl.	no		no
Epidendroideae	Cymbidieae	Zygopetalinae	Dichaea	hookeri	Dichaea hookeri Garay & H.R.Sweet	no		no
Epidendroideae	Cymbidieae	Zygopetalinae	Dichaea	hystricina	Dichaea hystricina Rchb.f.	no		no
Epidendroideae	Cymbidieae	Zygopetalinae	Dichaea	integrilabia	Dichaea integrilabia Valsko et al.	no		no
Epidendroideae	Cymbidieae	Zygopetalinae	Dichaea	mattogrossensis	Dichaea mattogrossensis Brade	no		no
Epidendroideae	Cymbidieae	Zygopetalinae	Dichaea	morrisii	Dichaea morrisii Fawc. & Rendle	no		no
Epidendroideae	Cymbidieae	Zygopetalinae	Dichaea	mosenii	Dichaea mosenii Cogn.	no		no
Epidendroideae	Cymbidieae	Zygopetalinae	Dichaea	panamensis	Dichaea panamensis Lindl.	no		no
Epidendroideae	Cymbidieae	Zygopetalinae	Dichaea	pendula	Dichaea pendula (Aubl.) Cogn.	yes	Nunes, C. E. P., Peñaflor, M. F. G. V, Bento, J. M. S., Salvador, M. J., & Sazima, M. (2016). The dilemma of being a fragrant flower: the major floral volatile attracts pollinators and florivores in the euglossine-pollinated orchid Dichaea pendula. Oecologia, 182(4), 933–946. https://doi.org/10.1007/s00442-016-3703-5	yes	Nunes, C. E. P., Peñaflor, M. F. G. V, Bento, J. M. S., Salvador, M. J., & Sazima, M. (2016). The dilemma of being a fragrant flower: the major floral volatile attracts pollinators and florivores in the euglossine-pollinated orchid Dichaea pendula. Oecologia, 182(4), 933–946. https://doi.org/10.1007/s00442-016-3703-5	yes
Epidendroideae	Cymbidieae	Zygopetalinae	Dichaea	picta	Dichaea picta Rchb.f.	no		no
Epidendroideae	Cymbidieae	Zygopetalinae	Dichaea	pumila	Dichaea pumila Barb.Rodr.	no		no
Epidendroideae	Cymbidieae	Zygopetalinae	Dichaea	rendlei	Dichaea rendlei Gleason	no		no
Epidendroideae	Cymbidieae	Zygopetalinae	Dichaea	rodriguesii	Dichaea rodriguesii Pabst	no		no
Epidendroideae	Cymbidieae	Zygopetalinae	Dichaea	tenuis	Dichaea tenuis C.Schweinf.	no		no
Epidendroideae	Cymbidieae	Zygopetalinae	Dichaea	trulla	Dichaea trulla Rchb.f.	no		no
Epidendroideae	Cymbidieae	Zygopetalinae	Dichaea	weigeltii	Dichaea weigeltii Rchb.f.	no		no
Epidendroideae	Epidendreae	Laeliinae	Dimerandra	emarginata	Dimerandra emarginata (G.Mey.) Hoehne	no		no
Orchidoideae	Cranichideae	Discyphinae	Discyphus	scopulariae	Discyphus scopulariae (Rchb.f.) Schltr.	no		no
Epidendroideae	Epidendreae	Pleurothallidinae	Dryadella	ana-paulae	Dryadella ana-paulae V.P.Castro et al.	no		no
Epidendroideae	Epidendreae	Pleurothallidinae	Dryadella	auriculigera	Dryadella auriculigera (Rchb.f.) Luer	no		no
Epidendroideae	Epidendreae	Pleurothallidinae	Dryadella	aviceps	Dryadella aviceps (Rchb.f.) Luer	no		no
Epidendroideae	Epidendreae	Pleurothallidinae	Dryadella	camacaensis	Dryadella camacaensis C.R.M.Silva & D.A.Rodrigues	no		no
Epidendroideae	Epidendreae	Pleurothallidinae	Dryadella	cardosoi	Dryadella cardosoi Campacci & J.B.F.Silva	no		no
Epidendroideae	Epidendreae	Pleurothallidinae	Dryadella	catharinensis	Dryadella catharinensis Imig, Mancinelli & E.C.Smidt	no		no
Epidendroideae	Epidendreae	Pleurothallidinae	Dryadella	crenulata	Dryadella crenulata (Pabst) Luer	no		no
Epidendroideae	Epidendreae	Pleurothallidinae	Dryadella	edwallii	Dryadella edwallii (Cogn.) Luer	no		no
Epidendroideae	Epidendreae	Pleurothallidinae	Dryadella	espirito-santensis	Dryadella espirito-santensis (Pabst) Luer	no		no
Epidendroideae	Epidendreae	Pleurothallidinae	Dryadella	gomes-ferreirae	Dryadella gomes-ferreirae (Pabst) Luer	no		no
Epidendroideae	Epidendreae	Pleurothallidinae	Dryadella	kautskyi	Dryadella kautskyi (Pabst) Luer	no		no
Epidendroideae	Epidendreae	Pleurothallidinae	Dryadella	krenakiana	Dryadella krenakiana Campacci	no		no
Epidendroideae	Epidendreae	Pleurothallidinae	Dryadella	lilliputiana	Dryadella lilliputiana (Cogn.) Luer	no		no
Epidendroideae	Epidendreae	Pleurothallidinae	Dryadella	litoralis	Dryadella litoralis Campacci	no		no
Epidendroideae	Epidendreae	Pleurothallidinae	Dryadella	osmariniana	Dryadella osmariniana (Braga) Garay	no		no
Epidendroideae	Epidendreae	Pleurothallidinae	Dryadella	storchiana	Dryadella storchiana Campacci & D.A.Rodrigues	no		no
Epidendroideae	Epidendreae	Pleurothallidinae	Dryadella	susanae	Dryadella susanae (Pabst) Luer	no		no
Epidendroideae	Epidendreae	Pleurothallidinae	Dryadella	toscanoi	Dryadella toscanoi Luer	no		no
Epidendroideae	Epidendreae	Pleurothallidinae	Dryadella	vitorinoi	Dryadella vitorinoi Luer & Toscano	no		no
Epidendroideae	Epidendreae	Pleurothallidinae	Dryadella	wuerstlei	Dryadella wuerstlei Luer	no		no
Epidendroideae	Epidendreae	Pleurothallidinae	Dryadella	zebrina	Dryadella zebrina (Porsch) Luer	no		no
Apostasioideae	Vanilloideae	Pogonieae	Duckeella	adolphii	Duckeella adolphii Porto & Brade	no		yes	Pansarin, E. R., Salatino, A., Pansarin, L. M., & Sazima, M. (2012). Pollination systems in Pogonieae (Orchidaceae: Vanilloideae): A hypothesis of evolution among reward and rewardless flowers. Flora: Morphology, Distribution, Functional Ecology of Plants, 207(12), 849–861. https://doi.org/10.1016/j.flora.2012.09.011 Pansarin, E. R. (2016). Recent advances on evolution of pollination systems and …
Apostasioideae	Vanilloideae	Pogonieae	Duckeella	alticola	Duckeella alticola C.Schweinf.	no		no
Apostasioideae	Vanilloideae	Pogonieae	Duckeella	pauciflora	Duckeella pauciflora Garay	no		no
Epidendroideae	Cymbidieae	Oncidiinae	Dunstervillea	mirabilis	Dunstervillea mirabilis Garay	no		no
Epidendroideae	Epidendreae	Pleurothallidinae	Echinosepala	aspasicensis	Echinosepala aspasicensis (Rchb.f.) Pridgeon & M.W.Chase	no		no
Epidendroideae	Epidendreae	Pleurothallidinae	Echinosepala	uncinata	Echinosepala uncinata (Fawc.) Pridgeon & M.W.Chase	no		no
Epidendroideae	Sobralieae		Elleanthus	brasiliensis	Elleanthus brasiliensis (Lindl.) Rchb.f.	yes	Nunes, C. E. P., Amorim, F. W., Mayer, J. L. S., & Sazima, M. (2016). Pollination ecology of two species of Elleanthus (Orchidaceae): Novel mechanisms and underlying adaptations to hummingbird pollination. Plant Biology, 18(1), 15–25. https://doi.org/10.1111/plb.12312	yes	Nunes, C. E. P., Amorim, F. W., Mayer, J. L. S., & Sazima, M. (2016). Pollination ecology of two species of Elleanthus (Orchidaceae): Novel mechanisms and underlying adaptations to hummingbird pollination. Plant Biology, 18(1), 15–25. https://doi.org/10.1111/plb.12312	yes
Epidendroideae	Sobralieae		Elleanthus	capitatus	Elleanthus capitatus (Poepp. & Endl.) Rchb.f.	no		no
Epidendroideae	Sobralieae		Elleanthus	caravata	Elleanthus caravata (Aubl.) Rchb.f.	no		no
Epidendroideae	Sobralieae		Elleanthus	columnaris	Elleanthus columnaris (Lindl.) Rchb.f.	no		no
Epidendroideae	Sobralieae		Elleanthus	crinipes	Elleanthus crinipes Rchb.f.	yes	Nunes, C. E. P., Amorim, F. W., Mayer, J. L. S., & Sazima, M. (2016). Pollination ecology of two species of Elleanthus (Orchidaceae): Novel mechanisms and underlying adaptations to hummingbird pollination. Plant Biology, 18(1), 15–25. https://doi.org/10.1111/plb.12312	yes	Nunes, C. E. P., Amorim, F. W., Mayer, J. L. S., & Sazima, M. (2016). Pollination ecology of two species of Elleanthus (Orchidaceae): Novel mechanisms and underlying adaptations to hummingbird pollination. Plant Biology, 18(1), 15–25. https://doi.org/10.1111/plb.12312	yes
Epidendroideae	Sobralieae		Elleanthus	furfuraceus	Elleanthus furfuraceus (Lindl.) Rchb.f.	no		no
Epidendroideae	Sobralieae		Elleanthus	hymenophorus	Elleanthus hymenophorus (Rchb.f.) Rchb.f.	no		no
Epidendroideae	Sobralieae		Elleanthus	linifolius	Elleanthus linifolius C.Presl	no		no
Epidendroideae	Sobralieae		Elleanthus	malpighiiflorus	Elleanthus malpighiiflorus Carnevali & G.A.Romero	no		no
Epidendroideae	Sobralieae		Elleanthus	norae	Elleanthus norae Garay & Dunst.	no		no
Epidendroideae	Sobralieae		Elleanthus	sphaerocephalus	Elleanthus sphaerocephalus Schltr.	no		no
Orchidoideae	Cranichideae	Spiranthinae	Eltroplectris	assumpcaoana	Eltroplectris assumpcaoana Campacci & Kautsky	no		no
Orchidoideae	Cranichideae	Spiranthinae	Eltroplectris	calcarata	Eltroplectris calcarata (Sw.) Garay & Sweet	no		no
Orchidoideae	Cranichideae	Spiranthinae	Eltroplectris	cogniauxiana	Eltroplectris cogniauxiana (Schltr.) Pabst	no		no
Orchidoideae	Cranichideae	Spiranthinae	Eltroplectris	guimaraesii	Eltroplectris guimaraesii A.E.S.Rocha & Afonso	no		no
Orchidoideae	Cranichideae	Spiranthinae	Eltroplectris	janeirensis	Eltroplectris janeirensis (Porto & Brade) Pabst	no		no
Orchidoideae	Cranichideae	Spiranthinae	Eltroplectris	kuhlmanniana	Eltroplectris kuhlmanniana (Hoehne) Pabst	no		no
Orchidoideae	Cranichideae	Spiranthinae	Eltroplectris	longicornu	Eltroplectris longicornu (Cogn.) Pabst	no		no
Orchidoideae	Cranichideae	Spiranthinae	Eltroplectris	macrophylla	Eltroplectris macrophylla (Schltr.) Pabst	no		no
Orchidoideae	Cranichideae	Spiranthinae	Eltroplectris	paranaënsis	Eltroplectris paranaënsis Engels & E.C.Smidt	no		no
Orchidoideae	Cranichideae	Spiranthinae	Eltroplectris	schlechteriana	Eltroplectris schlechteriana (Porto & Brade) Pabst	no		no
Orchidoideae	Cranichideae	Spiranthinae	Eltroplectris	triloba	Eltroplectris triloba (Lindl.) Pabst	yes	Pansarin, E. R., Bergamo, P. J., & Ferreira-Caliman, M. J. (2018). Pollinator-independent orchid attracts biotic pollinators due the production of lipoidal substances. Plant Biology, 20(2), 182–190. https://doi.org/10.1111/plb.12650	no
Epidendroideae	Epidendreae	Laeliinae	Encyclia	advena	Encyclia advena (Rchb.f.) Porto & Brade	no		no
Epidendroideae	Epidendreae	Laeliinae	Encyclia	alboxanthina	Encyclia alboxanthina Fowlie	no		no
Epidendroideae	Epidendreae	Laeliinae	Encyclia	andrichii	Encyclia andrichii L.C.Menezes	no		no
Epidendroideae	Epidendreae	Laeliinae	Encyclia	argentinensis	Encyclia argentinensis (Speg.) Hoehne	no		no
Epidendroideae	Epidendreae	Laeliinae	Encyclia	auyantepuiensis	Encyclia auyantepuiensis Carnevali & I.Ramírez	no		no
Epidendroideae	Epidendreae	Laeliinae	Encyclia	bicalhoi	Encyclia bicalhoi V.P.Castro	no		no
Epidendroideae	Epidendreae	Laeliinae	Encyclia	bohnkiana	Encyclia bohnkiana V.P.Castro & Campacci	no		no
Epidendroideae	Epidendreae	Laeliinae	Encyclia	bracteata	Encyclia bracteata Schltr. ex Hoehne	no		no
Epidendroideae	Epidendreae	Laeliinae	Encyclia	bragancae	Encyclia bragancae Ruschi	no		no
Epidendroideae	Epidendreae	Laeliinae	Encyclia	chapadensis	Encyclia chapadensis L.C.Menezes	no		no
Epidendroideae	Epidendreae	Laeliinae	Encyclia	chloroleuca	Encyclia chloroleuca (Hook.) Neumann	no		no
Epidendroideae	Epidendreae	Laeliinae	Encyclia	conchaechila	Encyclia conchaechila (Barb.Rodr.) Porto & Brade	no		no
Epidendroideae	Epidendreae	Laeliinae	Encyclia	cyperifolia	Encyclia cyperifolia (C.Schweinf.) Carnevali & I.Ramírez	no		no
Epidendroideae	Epidendreae	Laeliinae	Encyclia	dichroma	Encyclia dichroma (Lindl.) Schltr.	no		no
Epidendroideae	Epidendreae	Laeliinae	Encyclia	duveenii	Encyclia duveenii Pabst	no		no
Epidendroideae	Epidendreae	Laeliinae	Encyclia	fimbriata	Encyclia fimbriata C.A.Bastos, van den Berg & Meneguzzo	no		no
Epidendroideae	Epidendreae	Laeliinae	Encyclia	fowliei	Encyclia fowliei Duveen	no		no
Epidendroideae	Epidendreae	Laeliinae	Encyclia	gallopavina	Encyclia gallopavina (Rchb.f.) Porto & Brade	no		no
Epidendroideae	Epidendreae	Laeliinae	Encyclia	gonzalezii	Encyclia gonzalezii L.C.Menezes	no		no
Epidendroideae	Epidendreae	Laeliinae	Encyclia	granitica	Encyclia granitica (Lindl.) Schltr.	no		no
Epidendroideae	Epidendreae	Laeliinae	Encyclia	ionosma	Encyclia ionosma (Lindl.) Schltr.	no		no
Epidendroideae	Epidendreae	Laeliinae	Encyclia	jenischiana	Encyclia jenischiana (Rchb.f.) Porto & Brade	no		no
Epidendroideae	Epidendreae	Laeliinae	Encyclia	joaosaiana	Encyclia joaosaiana Campacci & Bohnke	no		no
Epidendroideae	Epidendreae	Laeliinae	Encyclia	linearifolioides	Encyclia linearifolioides (Kraenzl.) Hoehne	no		no
Epidendroideae	Epidendreae	Laeliinae	Encyclia	mapuerae	Encyclia mapuerae (Huber) Brade & Pabst	yes	Krahl, A. H., Krahl, D. R. P., Valsko, J. J., Webber, A. C., & Pansarin, E. R. (2017). Evidence of reward production and pollination by Centris in Encyclia (Orchidaceae: Laeliinae): the reproductive biology of Encyclia mapuerae. Australian Journal of Botany, 65(3), 225–232. https://doi.org/10.1071/BT16253	yes	Krahl, A. H., Krahl, D. R. P., Valsko, J. J., Webber, A. C., & Pansarin, E. R. (2017). Evidence of reward production and pollination by Centris in Encyclia (Orchidaceae: Laeliinae): the reproductive biology of Encyclia mapuerae. Australian Journal of Botany, 65(3), 225–232. https://doi.org/10.1071/BT16253	yes
Epidendroideae	Epidendreae	Laeliinae	Encyclia	oliveirana	Encyclia oliveirana Campacci	no		no
Epidendroideae	Epidendreae	Laeliinae	Encyclia	oncidioides	Encyclia oncidioides (Lindl.) Schltr.	no		no
Epidendroideae	Epidendreae	Laeliinae	Encyclia	osmantha	Encyclia osmantha (Barb.Rodr.) Schltr.	no		no
Epidendroideae	Epidendreae	Laeliinae	Encyclia	pachyantha	Encyclia pachyantha (Lindl.) Hoehne	no		no
Epidendroideae	Epidendreae	Laeliinae	Encyclia	patens	Encyclia patens Hook.	yes	Cabral, P. R. M. (2014). Biologia reprodutiva e polinização de orquídeas nativas do estado de São Paulo : Encyclia patens Hook ., Phymatidium delicatulum Lindl . e Mesadenella cuspidata ( Lindl .) Garay . Universidade de São Paulo.	yes	Cabral, P. R. M. (2014). Biologia reprodutiva e polinização de orquídeas nativas do estado de São Paulo : Encyclia patens Hook ., Phymatidium delicatulum Lindl . e Mesadenella cuspidata ( Lindl .) Garay . Universidade de São Paulo.	yes
Epidendroideae	Epidendreae	Laeliinae	Encyclia	pauciflora	Encyclia pauciflora (Barb.Rodr.) Porto & Brade	no		no
Epidendroideae	Epidendreae	Laeliinae	Encyclia	randii	Encyclia randii (Barb.Rodr.) Porto & Brade	no		no
Epidendroideae	Epidendreae	Laeliinae	Encyclia	seidelii	Encyclia seidelii Pabst	no		no
Epidendroideae	Epidendreae	Laeliinae	Encyclia	spiritusanctensis	Encyclia spiritusanctensis L.C.Menezes	no		no
Epidendroideae	Epidendreae	Laeliinae	Encyclia	thienii	Encyclia thienii Dodson	no		no
Epidendroideae	Epidendreae	Laeliinae	Encyclia	unaensis	Encyclia unaensis Fowlie	no		no
Epidendroideae	Epidendreae	Laeliinae	Encyclia	viridiflora	Encyclia viridiflora Hook.	no		no
Epidendroideae	Epidendreae	Laeliinae	Encyclia	xerophytica	Encyclia xerophytica Pabst	no		no
Epidendroideae	Epidendreae	Laeliinae	Encyclia	yauaperyensis	Encyclia yauaperyensis (Barb.Rodr.) Porto & Brade	no		no
Epidendroideae	Epidendreae	Laeliinae	Epidendrum	acreense	Epidendrum acreense (Brieger & Bicalho) Christenson	no		no
Epidendroideae	Epidendreae	Laeliinae	Epidendrum	addae	Epidendrum addae Pabst	no		no
Epidendroideae	Epidendreae	Laeliinae	Epidendrum	alsum	Epidendrum alsum Ridl. ex Oliv.	no		no
Epidendroideae	Epidendreae	Laeliinae	Epidendrum	althausenii	Epidendrum althausenii A.D.Hawkes	no		no
Epidendroideae	Epidendreae	Laeliinae	Epidendrum	amapense	Epidendrum amapense Hágsater & L.Sánchez	no		no
Epidendroideae	Epidendreae	Laeliinae	Epidendrum	amazonicoriifolium	Epidendrum amazonicoriifolium Hágsater	no		no
Epidendroideae	Epidendreae	Laeliinae	Epidendrum	amblostomoides	Epidendrum amblostomoides Hoehne	no		no
Epidendroideae	Epidendreae	Laeliinae	Epidendrum	ammophilum	Epidendrum ammophilum Barb.Rodr.	no		no
Epidendroideae	Epidendreae	Laeliinae	Epidendrum	anatipedium	Epidendrum anatipedium L.M.Sánchez & Hágsater	no		no
Epidendroideae	Epidendreae	Laeliinae	Epidendrum	anceps	Epidendrum anceps Jacq.	yes	Adams RM, Goss GJ (1976) The reproductive biology of epiphytic orchids of Florida III –Epidendrum anceps Jacq. Amer Orchid Soc Bull 45:488–492	no
Epidendroideae	Epidendreae	Laeliinae	Epidendrum	apuahuense	Epidendrum apuahuense Mansf.	no		no
Epidendroideae	Epidendreae	Laeliinae	Epidendrum	armeniacum	Epidendrum armeniacum Lindl.	no		no
Epidendroideae	Epidendreae	Laeliinae	Epidendrum	avicula	Epidendrum avicula Lindl.	yes	Pansarin, E. R., & Pansarin, L. M. (2017). Crane flies and microlepidoptera also function as pollinators in Epidendrum (Orchidaceae: Laeliinae): the reproductive biology of E. avicula. Plant Species Biology, 32(3), 200–209. https://doi.org/10.1111/1442-1984.12140	yes	Pansarin, E. R., & Pansarin, L. M. (2017). Crane flies and microlepidoptera also function as pollinators in Epidendrum (Orchidaceae: Laeliinae): the reproductive biology of E. avicula. Plant Species Biology, 32(3), 200–209. https://doi.org/10.1111/1442-1984.12140	yes
Epidendroideae	Epidendreae	Laeliinae	Epidendrum	bahiense	Epidendrum bahiense Rchb.f.	no		no
Epidendroideae	Epidendreae	Laeliinae	Epidendrum	betimianum	Epidendrum betimianum Barb.Rodr.	no		no
Epidendroideae	Epidendreae	Laeliinae	Epidendrum	biforatum	Epidendrum biforatum Lindl.	no		no
Epidendroideae	Epidendreae	Laeliinae	Epidendrum	bothryanthum	Epidendrum bothryanthum M.R.Miranda, F.J. Jesus, G. Chiron & Hágsater	no		no
Epidendroideae	Epidendreae	Laeliinae	Epidendrum	calanthum	Epidendrum calanthum Rchb.f. & Warsz.	yes	Reyes, H. C., Draper, D., & Marques, I. (2021). Pollination in the rainforest: Scarce visitors and low effective pollinators limit the fruiting success of tropical orchids. Insects, 12(10), 1–12. https://doi.org/10.3390/insects12100856	yes	Reyes, H. C., Draper, D., & Marques, I. (2021). Pollination in the rainforest: Scarce visitors and low effective pollinators limit the fruiting success of tropical orchids. Insects, 12(10), 1–12. https://doi.org/10.3390/insects12100856	yes
Epidendroideae	Epidendreae	Laeliinae	Epidendrum	caldense	Epidendrum caldense Barb.Rodr.	no		no
Epidendroideae	Epidendreae	Laeliinae	Epidendrum	calimanianum	Epidendrum calimanianum V.P.Castro	no		no
Epidendroideae	Epidendreae	Laeliinae	Epidendrum	callobotrys	Epidendrum callobotrys Kraenzl.	no		no
Epidendroideae	Epidendreae	Laeliinae	Epidendrum	campestre	Epidendrum campestre Lindl.	no		no
Epidendroideae	Epidendreae	Laeliinae	Epidendrum	campos-portoi	Epidendrum campos-portoi Barberena	no		no
Epidendroideae	Epidendreae	Laeliinae	Epidendrum	caparaoense	Epidendrum caparaoense W.Forst. & V.C.Souza	no		no
Epidendroideae	Epidendreae	Laeliinae	Epidendrum	carpophorum	Epidendrum carpophorum Barb.Rodr.	no		no
Epidendroideae	Epidendreae	Laeliinae	Epidendrum	carvalhoi	Epidendrum carvalhoi Toscano	no		no
Epidendroideae	Epidendreae	Laeliinae	Epidendrum	cauliflorum	Epidendrum cauliflorum Lindl.	no		no
Epidendroideae	Epidendreae	Laeliinae	Epidendrum	chlorinum	Epidendrum chlorinum Barb.Rodr.	no		no
Epidendroideae	Epidendreae	Laeliinae	Epidendrum	ciliare	Epidendrum ciliare L.	yes	Ackerman, J. D., & Montalvo, A. M. (1990). Short- and long-term limitations to fruit production in a tropical orchid. Ecology, 71(1), 263–272. https://doi.org/10.2307/1940265	yes	Ackerman, J. D., & Montalvo, A. M. (1990). Short- and long-term limitations to fruit production in a tropical orchid. Ecology, 71(1), 263–272. https://doi.org/10.2307/1940265	yes	Investigated outside Brazil
Epidendroideae	Epidendreae	Laeliinae	Epidendrum	cinnabarinum	Epidendrum cinnabarinum Salzm.	no		no
Epidendroideae	Epidendreae	Laeliinae	Epidendrum	compressum	Epidendrum compressum Griseb.	no		no
Epidendroideae	Epidendreae	Laeliinae	Epidendrum	cooperianum	Epidendrum cooperianum Bateman	no		no
Epidendroideae	Epidendreae	Laeliinae	Epidendrum	coronatum	Epidendrum coronatum Ruiz & Pav.	no		no
Epidendroideae	Epidendreae	Laeliinae	Epidendrum	cristatum	Epidendrum cristatum Ruiz & Pav.	no		no
Epidendroideae	Epidendreae	Laeliinae	Epidendrum	dendrobioides	Epidendrum dendrobioides Thunb.	no		no
Epidendroideae	Epidendreae	Laeliinae	Epidendrum	densiflorum	Epidendrum densiflorum Hook.	yes	Silveira, R. S., Singer, R. B., & Ferro, V. G. (2023). Pollination in Epidendrum densiflorum Hook. (Orchidaceae: Laeliinae): Fraudulent Trap-Flowers, Self-Incompatibility, and a Possible New Type of Mimicry. Plants, 12(3). https://doi.org/10.3390/plants12030679	yes	Silveira, R. S., Singer, R. B., & Ferro, V. G. (2023). Pollination in Epidendrum densiflorum Hook. (Orchidaceae: Laeliinae): Fraudulent Trap-Flowers, Self-Incompatibility, and a Possible New Type of Mimicry. Plants, 12(3). https://doi.org/10.3390/plants12030679	yes
Epidendroideae	Epidendreae	Laeliinae	Epidendrum	denticulatum	Epidendrum denticulatum Barb.Rodr.	yes	São Leão, L. C., de Sá-Haiad, B., Rodarte, A. T. de A., Pimentel, R. R., Benevides, C. R., de Santiago-Fernandes, L. D. R., & de Lima, H. A. (2019). Reproductive biology of two synchronopatric neotropical species of Epidendrum (Orchidaceae). Flora: Morphology, Distribution, Functional Ecology of Plants, 251, 95–104. https://doi.org/10.1016/j.flora.2019.01.003	yes	São Leão, L. C., de Sá-Haiad, B., Rodarte, A. T. de A., Pimentel, R. R., Benevides, C. R., de Santiago-Fernandes, L. D. R., & de Lima, H. A. (2019). Reproductive biology of two synchronopatric neotropical species of Epidendrum (Orchidaceae). Flora: Morphology, Distribution, Functional Ecology of Plants, 251, 95–104. https://doi.org/10.1016/j.flora.2019.01.003	yes
Epidendroideae	Epidendreae	Laeliinae	Epidendrum	dentilobum	Epidendrum dentilobum Ames, F.T.Hubb. & C.Schweinf.	no		no
Epidendroideae	Epidendreae	Laeliinae	Epidendrum	dichaeoides	Epidendrum dichaeoides Carnevali & G.A.Romero	no		no
Epidendroideae	Epidendreae	Laeliinae	Epidendrum	erectum	Epidendrum erectum Brieger & Bicalho	no		no
Epidendroideae	Epidendreae	Laeliinae	Epidendrum	filicaule	Epidendrum filicaule Lindl.	no		no
Epidendroideae	Epidendreae	Laeliinae	Epidendrum	flammeum	Epidendrum flammeum E.Pessoa & M.Alves	no		no
Epidendroideae	Epidendreae	Laeliinae	Epidendrum	flexuosum	Epidendrum flexuosum G.Mey.	no		no
Epidendroideae	Epidendreae	Laeliinae	Epidendrum	forcipatoides	Epidendrum forcipatoides Hágsater	no		no
Epidendroideae	Epidendreae	Laeliinae	Epidendrum	fulgens	Epidendrum fulgens Brongn.	yes	Pansarin, E. R., & Amaral, M. C. E. (2008). Reproductive biology and pollination mechanisms of Epidendrum secundum (Orchidaceae). Floral variation: A consequence of natural hybridization? Plant Biology, 10(2), 211–219. https://doi.org/10.1111/j.1438-8677.2007.00025.x	yes	Pansarin, E. R., & Amaral, M. C. E. (2008). Reproductive biology and pollination mechanisms of Epidendrum secundum (Orchidaceae). Floral variation: A consequence of natural hybridization? Plant Biology, 10(2), 211–219. https://doi.org/10.1111/j.1438-8677.2007.00025.x	yes
Epidendroideae	Epidendreae	Laeliinae	Epidendrum	garciae	Epidendrum garciae Pabst	no		no
Epidendroideae	Epidendreae	Laeliinae	Epidendrum	geniculatum	Epidendrum geniculatum Barb.Rodr.	no		no
Epidendroideae	Epidendreae	Laeliinae	Epidendrum	goebelii	Epidendrum goebelii Schltr.	no		no
Epidendroideae	Epidendreae	Laeliinae	Epidendrum	harrisoniae	Epidendrum harrisoniae Hook.	no		no
Epidendroideae	Epidendreae	Laeliinae	Epidendrum	hassleri	Epidendrum hassleri Cogn	no		no
Epidendroideae	Epidendreae	Laeliinae	Epidendrum	henschenii	Epidendrum henschenii Barb.Rodr.	no		no
Epidendroideae	Epidendreae	Laeliinae	Epidendrum	holstii	Epidendrum holstii Hágsater & Carnevali Plate	no		no
Epidendroideae	Epidendreae	Laeliinae	Epidendrum	hombersleyi	Epidendrum hombersleyi Summerh.	no		no
Epidendroideae	Epidendreae	Laeliinae	Epidendrum	densiflorum	Epidendrum densiflorum Hook.	no		yes	Pansarin, E.R. 2003. Biologia reprodutiva e polinização em Epidendrum paniculatum Ruiz & Pavón (Orchidaceae). Revista Brasileira de Botânica 26: 203-211.
Epidendroideae	Epidendreae	Laeliinae	Epidendrum	ibaguense	Epidendrum ibaguense Kunth	no		yes	Boyden TC (1980) Floral mimicry by Epidendrum ibaguense (Orchidaceae) in Panama. Evolution 34:135–136
Epidendroideae	Epidendreae	Laeliinae	Epidendrum	imthurnii	Epidendrum imthurnii Ridl.	no		no
Epidendroideae	Epidendreae	Laeliinae	Epidendrum	itacolomiensis	Epidendrum itacolomiensis E.Pessoa & L.G.Pedrosa	no		no
Epidendroideae	Epidendreae	Laeliinae	Epidendrum	katarun-yariku	Epidendrum katarun-yariku Hágsater & Wrazidlo	no		no
Epidendroideae	Epidendreae	Laeliinae	Epidendrum	kautskyi	Epidendrum kautskyi Pabst	no		no
Epidendroideae	Epidendreae	Laeliinae	Epidendrum	klotzscheanum	Epidendrum klotzscheanum Rchb.f.	no		no
Epidendroideae	Epidendreae	Laeliinae	Epidendrum	latilabrum	Epidendrum latilabrum Lindl.	no		no
Epidendroideae	Epidendreae	Laeliinae	Epidendrum	lindbergii	Epidendrum lindbergii Rchb.f.	no		no
Epidendroideae	Epidendreae	Laeliinae	Epidendrum	loefgrenii	Epidendrum loefgrenii Cogn.	no		no
Epidendroideae	Epidendreae	Laeliinae	Epidendrum	longicolle	Epidendrum longicolle Lindl.	no		no
Epidendroideae	Epidendreae	Laeliinae	Epidendrum	macrocarpum	Epidendrum macrocarpum Rich.	no		no
Epidendroideae	Epidendreae	Laeliinae	Epidendrum	magnicallosum	Epidendrum magnicallosum C.Schweinf.	no		no
Epidendroideae	Epidendreae	Laeliinae	Epidendrum	mantiqueranum	Epidendrum mantiqueranum Porto & Brade	no		no
Epidendroideae	Epidendreae	Laeliinae	Epidendrum	martianum	Epidendrum martianum Lindl.	no		no
Epidendroideae	Epidendreae	Laeliinae	Epidendrum	melinanthum	Epidendrum melinanthum Schltr.	no		no
Epidendroideae	Epidendreae	Laeliinae	Epidendrum	micronocturnum	Epidendrum micronocturnum Carnevali & G.A.Romero	no		no
Epidendroideae	Epidendreae	Laeliinae	Epidendrum	microphyllum	Epidendrum microphyllum Lindl.	no		no
Epidendroideae	Epidendreae	Laeliinae	Epidendrum	miserrimum	Epidendrum miserrimum Rchb.f.	no		no
Epidendroideae	Epidendreae	Laeliinae	Epidendrum	montigena	Epidendrum montigena Ridl. ex Oliv.	no		no
Epidendroideae	Epidendreae	Laeliinae	Epidendrum	myrmecophorum	Epidendrum myrmecophorum Barb.Rodr.	no		no
Epidendroideae	Epidendreae	Laeliinae	Epidendrum	niveum	Epidendrum niveum E. Pessoa &M. R. Mirada	no		no
Epidendroideae	Epidendreae	Laeliinae	Epidendrum	nocturnum	Epidendrum nocturnum Jacq.	yes	Silva, M., & Dos Santos, E. (1986). Crossing systems in Epidendrum nocturnum Jacq. (Orchidaceae). Revista de Biología Tropical, 34(1), 59–62.	no
Epidendroideae	Epidendreae	Laeliinae	Epidendrum	nuriense	Epidendrum nuriense Carnevali & Hagsater	no		no
Epidendroideae	Epidendreae	Laeliinae	Epidendrum	obergiae	Epidendrum obergiae A.D.Hawkes	no		no
Epidendroideae	Epidendreae	Laeliinae	Epidendrum	orchidiflorum	Epidendrum orchidiflorum Salzm. ex Lindl.	yes	São Leão, L. C., de Sá-Haiad, B., Rodarte, A. T. de A., Pimentel, R. R., Benevides, C. R., de Santiago-Fernandes, L. D. R., & de Lima, H. A. (2019). Reproductive biology of two synchronopatric neotropical species of Epidendrum (Orchidaceae). Flora: Morphology, Distribution, Functional Ecology of Plants, 251, 95–104. https://doi.org/10.1016/j.flora.2019.01.003	yes	São Leão, L. C., de Sá-Haiad, B., Rodarte, A. T. de A., Pimentel, R. R., Benevides, C. R., de Santiago-Fernandes, L. D. R., & de Lima, H. A. (2019). Reproductive biology of two synchronopatric neotropical species of Epidendrum (Orchidaceae). Flora: Morphology, Distribution, Functional Ecology of Plants, 251, 95–104. https://doi.org/10.1016/j.flora.2019.01.003	yes
Epidendroideae	Epidendreae	Laeliinae	Epidendrum	paniculatum	Epidendtrum paniculatum Ruiz & Pavón (Orchidaceae)	yes	Pansarin, E. R. (2003). Biologia reprodutiva e polinização em Epidendrum paniculatum Ruiz & Pavón (Orchidaceae). Revista Brasileira de Botânica, 26(2), 203–211. https://doi.org/10.1590/s0100-84042003000200008	yes	Pansarin, E. R. (2003). Biologia reprodutiva e polinização em Epidendrum paniculatum Ruiz & Pavón (Orchidaceae). Revista Brasileira de Botânica, 26(2), 203–211. https://doi.org/10.1590/s0100-84042003000200008	yes
Epidendroideae	Epidendreae	Laeliinae	Epidendrum	paniculosum	Epidendrum paniculosum Barb.Rodr.	no		no
Epidendroideae	Epidendreae	Laeliinae	Epidendrum	parahybunense	Epidendrum parahybunense Barb.Rodr.	no		no
Epidendroideae	Epidendreae	Laeliinae	Epidendrum	paranaense	Epidendrum paranaense Barb.Rodr.	no		no
Epidendroideae	Epidendreae	Laeliinae	Epidendrum	pareciense	Epidendrum pareciense J.M.P.Cordeiro, L.P.Felix & Hágsater,	no		no
Epidendroideae	Epidendreae	Laeliinae	Epidendrum	patentifolium	Epidendrum patentifolium Fraga, A.P.Fontana & L.Kollmann	no		no
Epidendroideae	Epidendreae	Laeliinae	Epidendrum	peperomia	Epidendrum peperomia Rchb.f.	no		no
Epidendroideae	Epidendreae	Laeliinae	Epidendrum	pernambucense	Epidendrum pernambucense Cogn.	no		no
Epidendroideae	Epidendreae	Laeliinae	Epidendrum	pessoae	Epidendrum pessoae Hágsater & L.Sánchez	no		no
Epidendroideae	Epidendreae	Laeliinae	Epidendrum	proligerum	Epidendrum proligerum Barb.Rodr.	no		no
Epidendroideae	Epidendreae	Laeliinae	Epidendrum	prostratum	Epidendrum prostratum (Lindl.) Cogn.	no		no
Epidendroideae	Epidendreae	Laeliinae	Epidendrum	pseudavicula	Epidendrum pseudavicula Kraenzl.	no		no
Epidendroideae	Epidendreae	Laeliinae	Epidendrum	pseudodifforme	Epidendrum pseudodifforme Hoehne & Schltr.	no		no
Epidendroideae	Epidendreae	Laeliinae	Epidendrum	puniceoluteum	Epidendrum puniceoluteum F.Pinheiro & F.Barros	no		no
Epidendroideae	Epidendreae	Laeliinae	Epidendrum	purpurascens	Epidendrum purpurascens Focke	no		no
Epidendroideae	Epidendreae	Laeliinae	Epidendrum	purpureocaulis	Epidendrum purpureocaulis Essers & Sambin	no		no
Epidendroideae	Epidendreae	Laeliinae	Epidendrum	ramosum	Epidendrum ramosum Jacq.	no		no
Epidendroideae	Epidendreae	Laeliinae	Epidendrum	rigidum	Epidendrum rigidum Jacq.	yes	Iannotti, M., Stort, M., & Morales, M. A. M. (1987). O Sistema reprodutivo de Epidendrum rigidum Jacq. (Orchidaceae). Ciência e Cultura, 39, 641–644.	no
Epidendroideae	Epidendreae	Laeliinae	Epidendrum	robustum	Epidendrum robustum Cogn.	no		no
Epidendroideae	Epidendreae	Laeliinae	Epidendrum	rodriguesii	Epidendrum rodriguesii Cogn.	no		no
Epidendroideae	Epidendreae	Laeliinae	Epidendrum	rondoniense	Epidendrum rondoniense L.C.Menezes	no		no
Epidendroideae	Epidendreae	Laeliinae	Epidendrum	rothii	Epidendrum rothii A.D.Hawkes	no		no
Epidendroideae	Epidendreae	Laeliinae	Epidendrum	sanchezii	Epidendrum sanchezii E. Pessoa & L. P. Felix	no		no
Epidendroideae	Epidendreae	Laeliinae	Epidendrum	saxatile	Epidendrum saxatile Lindl.	no		no
Epidendroideae	Epidendreae	Laeliinae	Epidendrum	saximontanum	Epidendrum saximontanum Pabst	no		no
Epidendroideae	Epidendreae	Laeliinae	Epidendrum	schlechterianum	Epidendrum schlechterianum Ames	no		no
Epidendroideae	Epidendreae	Laeliinae	Epidendrum	sculptum	Epidendrum sculptum Rchb.f.	no		no
Epidendroideae	Epidendreae	Laeliinae	Epidendrum	secundum	Epidendrum secundum Jacq.	yes	Pansarin, E. R., & Amaral, M. C. E. (2008). Reproductive biology and pollination mechanisms of Epidendrum secundum (Orchidaceae). Floral variation: A consequence of natural hybridization? Plant Biology, 10(2), 211–219. https://doi.org/10.1111/j.1438-8677.2007.00025.x	yes	Pansarin, E. R., & Amaral, M. C. E. (2008). Reproductive biology and pollination mechanisms of Epidendrum secundum (Orchidaceae). Floral variation: A consequence of natural hybridization? Plant Biology, 10(2), 211–219. https://doi.org/10.1111/j.1438-8677.2007.00025.x	yes
Epidendroideae	Epidendreae	Laeliinae	Epidendrum	silvanum	Epidendrum silvanum V.P.Castro & Chiron	no		no
Epidendroideae	Epidendreae	Laeliinae	Epidendrum	smaragdinum	Epidendrum smaragdinum Lindl.	no		no
Epidendroideae	Epidendreae	Laeliinae	Epidendrum	spinescens	Epidendrum spinescens Lindl.	no		no
Epidendroideae	Epidendreae	Laeliinae	Epidendrum	stiliferum	Epidendrum stiliferum Dressler	no		no
Epidendroideae	Epidendreae	Laeliinae	Epidendrum	strobilicaule	Epidendrum strobilicaule Hágsater & Benelli	no		no
Epidendroideae	Epidendreae	Laeliinae	Epidendrum	strobiliferum	Epidendrum strobiliferum Rchb.f.	no		no
Epidendroideae	Epidendreae	Laeliinae	Epidendrum	strobiloides	Epidendrum strobiloides Garay & Dunst.	yes	Braga, P. I. S. (1977). Aspectos biológicos das Orchidaceae de uma campina da Amazônia Central. Acta Amazonica, (Supl.) 7(2), 1–89.	no
Epidendroideae	Epidendreae	Laeliinae	Epidendrum	subpurum	Epidendrum subpurum Rchb.f.	no		no
Epidendroideae	Epidendreae	Laeliinae	Epidendrum	tridactylum	Epidendrum tridactylum Lindl.	yes	Pansarin, E. R., & Pansarin, L. M. (2014). Reproductive biology of Epidendrum tridactylum (Orchidaceae: Epidendroideae): A reward-producing species and its deceptive flowers. Plant Systematics and Evolution, 300(2), 321–328. https://doi.org/10.1007/s00606-013-0884-9	yes	Pansarin, E. R., & Pansarin, L. M. (2014). Reproductive biology of Epidendrum tridactylum (Orchidaceae: Epidendroideae): A reward-producing species and its deceptive flowers. Plant Systematics and Evolution, 300(2), 321–328. https://doi.org/10.1007/s00606-013-0884-9	yes
Epidendroideae	Epidendreae	Laeliinae	Epidendrum	tumuc-humaciense	Epidendrum tumuc-humaciense (Veyret) Carnevali & G.A.Romero	no		no
Epidendroideae	Epidendreae	Laeliinae	Epidendrum	uleinanodes	Epidendrum uleinanodes Hágsater	no		no
Epidendroideae	Epidendreae	Laeliinae	Epidendrum	unguiculatum	Epidendrum unguiculatum (C.Schweinf.) Garay & Dunst.	no		no
Epidendroideae	Epidendreae	Laeliinae	Epidendrum	valenteanum	Epidendrum valenteanum Campacci & Locatelli	no		no
Epidendroideae	Epidendreae	Laeliinae	Epidendrum	veltenianum	Epidendrum veltenianum Campacci	no		no
Epidendroideae	Epidendreae	Laeliinae	Epidendrum	vesicatum	Epidendrum vesicatum Lindl.	no		no
Epidendroideae	Epidendreae	Laeliinae	Epidendrum	violascens	Epidendrum violascens Ridl.	no		no
Epidendroideae	Epidendreae	Laeliinae	Epidendrum	viviparum	Epidendrum viviparum Lindl.	no		no
Epidendroideae	Epidendreae	Laeliinae	Epidendrum	waiandtii	Epidendrum waiandtii V.P.Castro	no		no
Epidendroideae	Epidendreae	Laeliinae	Epidendrum	warasii	Epidendrum warasii Pabst	no		no
Epidendroideae	Epidendreae	Laeliinae	Epidendrum	xanthinum	Epidendrum xanthinum Lindl.	yes	Pinheiro, F., e Gouveia, T. M. Z. de M., Cozzolino, S., Cafasso, D., Cardoso-Gustavson, P., Suzuki, R. M., & Palma-Silva, C. (2016). Strong but permeable barriers to gene exchange between sister species of Epidendrum. American Journal of Botany, 103(8), 1472–1482. https://doi.org/10.3732/ajb.1600064	no
Epidendroideae	Epidendreae	Laeliinae	Epidendrum	zappii	Epidendrum zappii Pabst	no		no
Vanilloideae	Vanilleae		Epistephium	ellipticum	Epistephium ellipticum R.O.Williams & Summerh.	no		no
Vanilloideae	Vanilleae		Epistephium	laxiflorum	Epistephium laxiflorum Barb.Rodr.	no		no
Vanilloideae	Vanilleae		Epistephium	parviflorum	Epistephium parviflorum Lindl.	no		no
Vanilloideae	Vanilleae		Epistephium	sclerophyllum	Epistephium sclerophyllum Lindl.	yes	Pansarin, E. R., & Pansarin, L. M. (2014). Floral biology of two Vanilloideae (Orchidaceae) primarily adapted to pollination by euglossine bees. Plant Biology, 16(6), 1104–1113. https://doi.org/10.1111/plb.12160	yes	Pansarin, E. R., & Pansarin, L. M. (2014). Floral biology of two Vanilloideae (Orchidaceae) primarily adapted to pollination by euglossine bees. Plant Biology, 16(6), 1104–1113. https://doi.org/10.1111/plb.12160	yes
Vanilloideae	Vanilleae		Epistephium	subrepens	Epistephium subrepens Hoehne	no		no
Vanilloideae	Vanilleae		Epistephium	williamsii	Epistephium williamsii Hook.f.	no		no
Epidendroideae	Cymbidieae	Eriopsidinae	Eriopsis	biloba	Eriopsis biloba Lindl.	no		no
Epidendroideae	Cymbidieae	Eriopsidinae	Eriopsis	sprucei	Eriopsis sprucei Rchb.f.	no		no
Epidendroideae	Cymbidieae	Oncidiinae	Erycina	glossomystax	Erycina glossomystax (Rchb.f.) N.H.Williams & M.W.Chase	yes	van der Cingel, N. A. (2001). An atlas oforchid pollination; America, Africa, Asia and Australia. Balkema Publishers	no
Epidendroideae	Cymbidieae	Oncidiinae	Erycina	pumilio	Erycina pumilio (Rchb.f.) N.H.Williams & M.W.Chase	no		no
Epidendroideae	Cymbidieae	Oncidiinae	Erycina	pusilla	Erycina pusilla (L.) N.H.Williams & M.W.Chase	no		no
Orchidoideae	Cranichideae	Spiranthinae	Espinhassoa	glaziovii	Espinhassoa glaziovii (Cogn.) Salazar & J.A.N.Bat.	no		no
Orchidoideae	Cranichideae	Spiranthinae	Espinhassoa	rhombiglossa	Espinhassoa rhombiglossa (Pabst) Salazar & J.A.N.Bat.	no		no
Orchidoideae	Cranichideae	Spiranthinae	Eurystyles	actinosophila	Eurystyles actinosophila (Barb.Rodr.) Schltr.	no		no
Orchidoideae	Cranichideae	Spiranthinae	Eurystyles	cogniauxii	Eurystyles cogniauxii (Kraenzl.) Pabst	no		no
Orchidoideae	Cranichideae	Spiranthinae	Eurystyles	cotyledon	Eurystyles cotyledon Wawra	no		no
Orchidoideae	Cranichideae	Spiranthinae	Eurystyles	crocodilus	Eurystyles crocodilus Szlach.	no		no
Orchidoideae	Cranichideae	Spiranthinae	Eurystyles	gardneri	Eurystyles gardneri (Lindl. ex Gardner) Garay	no		no
Orchidoideae	Cranichideae	Spiranthinae	Eurystyles	hoehnei	Eurystyles hoehnei Szlach.	no		no
Orchidoideae	Cranichideae	Spiranthinae	Eurystyles	lobata	Eurystyles lobata Chiron & V.P.Castro	no		no
Orchidoideae	Cranichideae	Spiranthinae	Eurystyles	lorenzii	Eurystyles lorenzii (Cogn.) Schltr.	no		no
Orchidoideae	Cranichideae	Spiranthinae	Eurystyles	ochyrana	Eurystyles ochyrana (Szlach. et al.) F.Barros & L.Guimarães	no		no
Orchidoideae	Cranichideae	Spiranthinae	Eurystyles	rutkowskiana	Eurystyles rutkowskiana Szlach.	no		no
Orchidoideae	Cranichideae	Spiranthinae	Eurystyles	splendissima	Eurystyles splendissima Szlach.	no		no
Epidendroideae	Cymbidieae	Catasetinae	Galeandra	baueri	Galeandra baueri Lindl.	no		no
Epidendroideae	Cymbidieae	Catasetinae	Galeandra	beyrichii	Galeandra beyrichii Rchb.f.	no		no
Epidendroideae	Cymbidieae	Catasetinae	Galeandra	blanchetii	Galeandra blanchetii E.S.Rand	no		no
Epidendroideae	Cymbidieae	Catasetinae	Galeandra	cristata	Galeandra cristata Lindl.	no		no
Epidendroideae	Cymbidieae	Catasetinae	Galeandra	devoniana	Galeandra devoniana M.R.Schomb. ex Lindl.	no		no
Epidendroideae	Cymbidieae	Catasetinae	Galeandra	junceoides	Galeandra junceoides Barb.Rodr.	no		no
Epidendroideae	Cymbidieae	Catasetinae	Galeandra	magnicolumna	Galeandra magnicolumna G.A.Romero & Warford	no		no
Epidendroideae	Cymbidieae	Catasetinae	Galeandra	minax	Galeandra minax Rchb.f.	no		no
Epidendroideae	Cymbidieae	Catasetinae	Galeandra	montana	Galeandra montana Barb.Rodr.	no		no
Epidendroideae	Cymbidieae	Catasetinae	Galeandra	paraguayensis	Galeandra paraguayensis Cogn.	no		no
Epidendroideae	Cymbidieae	Catasetinae	Galeandra	santarenensis	Galeandra santarenensis S.H.N.Monteiro & J.B.F.Silva	no		no
Epidendroideae	Cymbidieae	Catasetinae	Galeandra	stangeana	Galeandra stangeana Rchb.f.	no		no
Epidendroideae	Cymbidieae	Catasetinae	Galeandra	styllomisantha	Galeandra styllomisantha (Vell.) Hoehne	no		no
Epidendroideae	Cymbidieae	Catasetinae	Galeandra	xerophila	Galeandra xerophila Hoehne	no		no
Epidendroideae	Cymbidieae	Zygopetalinae	Galeottia	burkei	Galeottia burkei (Rchb.f.) Dressler & Christenson	no		no
Epidendroideae	Cymbidieae	Zygopetalinae	Galeottia	ciliata	Galeottia ciliata (Morel) Dressler & Christenson	no		no
Epidendroideae	Cymbidieae	Zygopetalinae	Galeottia	jorisiana	Galeottia jorisiana (Rolfe) Schltr.	no		no
Epidendroideae	Cymbidieae	Zygopetalinae	Galeottia	negrensis	Galeottia negrensis Schltr.	no		no
Epidendroideae	Cymbidieae	Oncidiinae	Gomesa	albinoi	Gomesa albinoi (Schltr.) M.W.Chase & N.H.Williams	no		no
Epidendroideae	Cymbidieae	Oncidiinae	Gomesa	alvesiana	Gomesa alvesiana (Campacci) J.M.H.Shaw	no		no
Epidendroideae	Cymbidieae	Oncidiinae	Gomesa	amicta	Gomesa amicta (Lindl.) M.W.Chase & N.H.Williams	no		no
Epidendroideae	Cymbidieae	Oncidiinae	Gomesa	barbaceniae	Gomesa barbaceniae (Lindl.) M.W.Chase & N.H.Williams	no		no
Epidendroideae	Cymbidieae	Oncidiinae	Gomesa	barbata	Gomesa barbata (Lindl.) M.W.Chase & N.H.Williams	no		no
Epidendroideae	Cymbidieae	Oncidiinae	Gomesa	bicornuta	Gomesa bicornuta (Hook.) Meneguzzo	no		no
Epidendroideae	Cymbidieae	Oncidiinae	Gomesa	bifolia	Gomesa bifolia (Sims) M.W.Chase & N.H.Williams	yes	Torretta, J. P., Gomiz, N. E., Aliscioni, S. S., Scientific, N., & Bello, M. (2011). Reproductive biology of Gomesa bifolia ( Orchidaceae , Cymbidieae , Oncidiinae ). June. https://doi.org/10.2307/23230231	yes	Torretta, J. P., Gomiz, N. E., Aliscioni, S. S., Scientific, N., & Bello, M. (2011). Reproductive biology of Gomesa bifolia ( Orchidaceae , Cymbidieae , Oncidiinae ). June. https://doi.org/10.2307/23230231	yes
Epidendroideae	Cymbidieae	Oncidiinae	Gomesa	brieniana	Gomesa brieniana (Rchb.f.) M.W.Chase & N.H.Williams	no		no
Epidendroideae	Cymbidieae	Oncidiinae	Gomesa	caatingana	Gomesa caatingana J.M.P.Cordeiro et al.	no		no
Epidendroideae	Cymbidieae	Oncidiinae	Gomesa	calimaniana	Gomesa calimaniana (Guiard) M.W.Chase & N.H.Williams	no		no
Epidendroideae	Cymbidieae	Oncidiinae	Gomesa	ciliata	Gomesa ciliata (Lindl.) M.W.Chase & N.H.Williams	no		no
Epidendroideae	Cymbidieae	Oncidiinae	Gomesa	cogniauxiana	Gomesa cogniauxiana (Schltr.) M.W.Chase & N.H.Williams	no		no
Epidendroideae	Cymbidieae	Oncidiinae	Gomesa	colorata	Gomesa colorata (Königer & J.G.Weinm.bis) M.W.Chase & N.H.Williams ex M.W.Chase & N.H.Williams	no		no
Epidendroideae	Cymbidieae	Oncidiinae	Gomesa	concolor	Gomesa concolor (Hook.) M.W.Chase & N.H.Williams	no		no
Epidendroideae	Cymbidieae	Oncidiinae	Gomesa	cornigera	Gomesa cornigera (Lindl.) M.W.Chase & N.H.Williams	yes	Castro, J. B., Perdomo, O., & Singer, R. B. (2022). Pollination biology and reproductive success in four Brazilian species of Gomesa (Orchidaceae: Oncidiinae): Specific pollinators, but high pollen loss and low fruit set. Plant Species Biology, 37(1), 132–147. https://doi.org/10.1111/1442-1984.12361	yes	Castro, J. B., Perdomo, O., & Singer, R. B. (2022). Pollination biology and reproductive success in four Brazilian species of Gomesa (Orchidaceae: Oncidiinae): Specific pollinators, but high pollen loss and low fruit set. Plant Species Biology, 37(1), 132–147. https://doi.org/10.1111/1442-1984.12361	yes
Epidendroideae	Cymbidieae	Oncidiinae	Gomesa	culuenensis	Gomesa culuenensis (Docha Neto & Benelli) Lückel	no		no
Epidendroideae	Cymbidieae	Oncidiinae	Gomesa	cuneata	Gomesa cuneata (Scheidw.) M.W.Chase & N.H.Williams	no		no
Epidendroideae	Cymbidieae	Oncidiinae	Gomesa	dasytyle	Gomesa dasytyle (Rchb.f.) M.W.Chase & N.H.Williams	no		no
Epidendroideae	Cymbidieae	Oncidiinae	Gomesa	echinata	Gomesa echinata (Barb.Rodr.) M.W.Chase & N.H.Williams	no		no
Epidendroideae	Cymbidieae	Oncidiinae	Gomesa	flexuosa	Gomesa flexuosa (Lodd.) M.W.Chase & N.H.Williams	yes	Castro, J. B., Perdomo, O., & Singer, R. B. (2022). Pollination biology and reproductive success in four Brazilian species of Gomesa (Orchidaceae: Oncidiinae): Specific pollinators, but high pollen loss and low fruit set. Plant Species Biology, 37(1), 132–147. https://doi.org/10.1111/1442-1984.12361	yes	Castro, J. B., Perdomo, O., & Singer, R. B. (2022). Pollination biology and reproductive success in four Brazilian species of Gomesa (Orchidaceae: Oncidiinae): Specific pollinators, but high pollen loss and low fruit set. Plant Species Biology, 37(1), 132–147. https://doi.org/10.1111/1442-1984.12361	yes
Epidendroideae	Cymbidieae	Oncidiinae	Gomesa	florida	Gomesa florida (Vell.) Meneguzzo	no		no
Epidendroideae	Cymbidieae	Oncidiinae	Gomesa	forbesii	Gomesa forbesii (Hook.) M.W.Chase & N.H.Williams	no		no
Epidendroideae	Cymbidieae	Oncidiinae	Gomesa	francacesari	Gomesa francacesari (Campacci) J.M.H.Shaw	no		no
Epidendroideae	Cymbidieae	Oncidiinae	Gomesa	fuscopetala	Gomesa fuscopetala (Hoehne) M.W.Chase & N.H.Williams	no		no
Epidendroideae	Cymbidieae	Oncidiinae	Gomesa	gardneri	Gomesa gardneri (Lindl.) M.W.Chase & N.H.Williams	no		no
Epidendroideae	Cymbidieae	Oncidiinae	Gomesa	glaziovii	Gomesa glaziovii Cogn.	no		no
Epidendroideae	Cymbidieae	Oncidiinae	Gomesa	gomezoides	Gomesa gomezoides (Barb.Rodr.) Pabst	no		no
Epidendroideae	Cymbidieae	Oncidiinae	Gomesa	gracilis	Gomesa gracilis (Lindl.) M.W.Chase & N.H.Williams	no		no
Epidendroideae	Cymbidieae	Oncidiinae	Gomesa	gutfreundiana	Gomesa gutfreundiana (Chiron & V.P.Castro) M.W.Chase & N.H.Williams	no		no
Epidendroideae	Cymbidieae	Oncidiinae	Gomesa	hydrophila	Gomesa hydrophila (Barb.Rodr.) M.W.Chase & N.H.Williams	no		no
Epidendroideae	Cymbidieae	Oncidiinae	Gomesa	imperatoris-maximiliani	Gomesa imperatoris-maximiliani (Rchb.f.) M.W.Chase & N.H.Williams	no		no
Epidendroideae	Cymbidieae	Oncidiinae	Gomesa	itapetingensis	Gomesa itapetingensis (V.P.Castro & Chiron) M.W.Chase & N.H.Williams	no		no
Epidendroideae	Cymbidieae	Oncidiinae	Gomesa	jucunda	Gomesa jucunda (Rchb.f.) M.W.Chase & N.H.Williams	no		no
Epidendroideae	Cymbidieae	Oncidiinae	Gomesa	kautskyi	Gomesa kautskyi (Pabst) M.W.Chase & N.H.Williams	no		no
Epidendroideae	Cymbidieae	Oncidiinae	Gomesa	laxiflora	Gomesa laxiflora (Lindl.) Klotzsch ex Rchb.f.	no		no
Epidendroideae	Cymbidieae	Oncidiinae	Gomesa	leinigii	Gomesa leinigii (Pabst) M.W.Chase & N.H.Williams	no		no
Epidendroideae	Cymbidieae	Oncidiinae	Gomesa	lietzei	Gomesa lietzei (Regel) M.W.Chase & N.H.Williams	no		no
Epidendroideae	Cymbidieae	Oncidiinae	Gomesa	macropetala	Gomesa macropetala (Lindl.) M.W.Chase & N.H.Williams	no		no
Epidendroideae	Cymbidieae	Oncidiinae	Gomesa	maculosa	Gomesa maculosa (Lindl.) Meneguzzo	no		no
Epidendroideae	Cymbidieae	Oncidiinae	Gomesa	majevskyae	Gomesa majevskyae (Toscano & V.P.Castro) M.W.Chase & N.H.Williams	no		no
Epidendroideae	Cymbidieae	Oncidiinae	Gomesa	microphyta	Gomesa microphyta (Barb.Rodr.) M.W.Chase & N.H.Williams	no		no
Epidendroideae	Cymbidieae	Oncidiinae	Gomesa	nitida	Gomesa nitida (Barb.Rodr.) M.W.Chase & N.H.Williams	no		no
Epidendroideae	Cymbidieae	Oncidiinae	Gomesa	novaesae	Gomesa novaesae (Ruschi) Fraga & A.P.Fontana	no		no
Epidendroideae	Cymbidieae	Oncidiinae	Gomesa	ouricanensis	Gomesa ouricanensis (V.P.Castro & Campacci) M.W.Chase & N.H.Williams	no		no
Epidendroideae	Cymbidieae	Oncidiinae	Gomesa	pabstii	Gomesa pabstii (Campacci & C.Espejo) M.W.Chase & N.H.Williams	no		no
Epidendroideae	Epidendreae	Laeliinae	Epidendrum	tridactylum	Epidendrum tridactylum Lindl.	no		yes	Pansarin E. R. & Pansarin L. M. (2014) Reproductive biology of Epidendrum tridactylum (Orchidaceae: Epidendroideae): a reward-producing species and its deceptive flowers. Plant Systematics and Evolution 300: 321–328.
Epidendroideae	Cymbidieae	Oncidiinae	Gomesa	paranensoides	Gomesa paranensoides M.W.Chase & N.H.Williams	no		yes	Singer, R. B., & Cocucci, A. A. (1999). Pollination mechanism in southern Brazilian orchids which are exclusively or mainly pollinated by halictid bees. Plant Systematics and Evolution, 217(1–2), 101–117. https://doi.org/10.1007/BF00984924
Epidendroideae	Cymbidieae	Oncidiinae	Gomesa	pectoralis	Gomesa pectoralis (Lindl.) M.W.Chase & N.H.Williams	no		no
Epidendroideae	Cymbidieae	Oncidiinae	Gomesa	polyodonta	Gomesa polyodonta (Kraenzl.) Meneguzzo	no		no
Epidendroideae	Cymbidieae	Oncidiinae	Gomesa	praetexta	Gomesa praetexta (Rchb.f.) M.W.Chase & N.H.Williams	no		no
Epidendroideae	Cymbidieae	Oncidiinae	Gomesa	psyche	Gomesa psyche (Schltr.) M.W.Chase & N.H.Williams	no		no
Epidendroideae	Cymbidieae	Oncidiinae	Gomesa	pubes	Gomesa pubes (Lindl.) M.W.Chase & N.H.Williams	no		yes	Singer, R. B. (2003). Orchid Pollination: Recent Developments From Brazil. Lankesteriana, 7, 111–114. https://doi.org/10.15517/LANK.V3I2.23032 Singer, R. B. (2004). Orquídeas brasileiras e abelhas. In www.webbee.org.br.
Epidendroideae	Cymbidieae	Oncidiinae	Gomesa	pulchella	Gomesa pulchella (Regel) M.W.Chase & N.H.Williams	no		no
Epidendroideae	Cymbidieae	Oncidiinae	Gomesa	radicans	Gomesa radicans (Rchb.f.) M.W.Chase & N.H.Williams	no		no
Epidendroideae	Cymbidieae	Oncidiinae	Gomesa	ramosa	Gomesa ramosa (Lindl.) M.W.Chase & N.H.Williams	no		no
Epidendroideae	Cymbidieae	Oncidiinae	Gomesa	ranifera	Gomesa ranifera (Lindl.) M.W.Chase & N.H.Williams	yes	Castro, J. B., Perdomo, O., & Singer, R. B. (2022). Pollination biology and reproductive success in four Brazilian species of Gomesa (Orchidaceae: Oncidiinae): Specific pollinators, but high pollen loss and low fruit set. Plant Species Biology, 37(1), 132–147. https://doi.org/10.1111/1442-1984.12361	yes	Castro, J. B., Perdomo, O., & Singer, R. B. (2022). Pollination biology and reproductive success in four Brazilian species of Gomesa (Orchidaceae: Oncidiinae): Specific pollinators, but high pollen loss and low fruit set. Plant Species Biology, 37(1), 132–147. https://doi.org/10.1111/1442-1984.12361	yes
Epidendroideae	Cymbidieae	Oncidiinae	Gomesa	recurva	Gomesa recurva R.Br.	no		no
Epidendroideae	Cymbidieae	Oncidiinae	Gomesa	riograndensis	Gomesa riograndensis (Cogn.) M.W.Chase & N.H.Williams	yes	Castro, J. B., Perdomo, O., & Singer, R. B. (2022). Pollination biology and reproductive success in four Brazilian species of Gomesa (Orchidaceae: Oncidiinae): Specific pollinators, but high pollen loss and low fruit set. Plant Species Biology, 37(1), 132–147. https://doi.org/10.1111/1442-1984.12361	yes	Castro, J. B., Perdomo, O., & Singer, R. B. (2022). Pollination biology and reproductive success in four Brazilian species of Gomesa (Orchidaceae: Oncidiinae): Specific pollinators, but high pollen loss and low fruit set. Plant Species Biology, 37(1), 132–147. https://doi.org/10.1111/1442-1984.12361	yes
Epidendroideae	Cymbidieae	Oncidiinae	Gomesa	roczonii	Gomesa roczonii (Leinig ex Leinig) Meneguzzo	no		no
Epidendroideae	Cymbidieae	Oncidiinae	Gomesa	sarcodes	Gomesa sarcodes (Lindl.) M.W.Chase & N.H.Williams	no		no
Epidendroideae	Cymbidieae	Oncidiinae	Gomesa	silvana	Gomesa silvana (V.P.Castro & Campacci) M.W.Chase & N.H.Williams	no		no
Epidendroideae	Cymbidieae	Oncidiinae	Gomesa	sincorana	Gomesa sincorana (Campacci & Cath.) M.W.Chase & N.H.Williams	no		no
Epidendroideae	Cymbidieae	Oncidiinae	Gomesa	terassaniana	Gomesa terassaniana (Campacci) J.M.H.Shaw	no		no
Epidendroideae	Cymbidieae	Oncidiinae	Gomesa	uhlii	Gomesa uhlii (Chiron & V.P.Castro) M.W.Chase & N.H.Williams	no		no
Epidendroideae	Cymbidieae	Oncidiinae	Gomesa	uniflora	Gomesa uniflora (Booth ex Lindl.) M.W.Chase & N.H.Williams	no		no
Epidendroideae	Cymbidieae	Oncidiinae	Gomesa	varicosa	Gomesa varicosa (Lindl.) M.W.Chase & N.H.Williams	yes	Pansarin, E. R., Alves-dos-Santos, I., & Pansarin, L. M. (2017). Comparative reproductive biology and pollinator specificity among sympatric Gomesa (Orchidaceae: Oncidiinae). Plant Biology, 19(2), 147–155. https://doi.org/10.1111/plb.12525	yes	Pansarin, E. R., Alves-dos-Santos, I., & Pansarin, L. M. (2017). Comparative reproductive biology and pollinator specificity among sympatric Gomesa (Orchidaceae: Oncidiinae). Plant Biology, 19(2), 147–155. https://doi.org/10.1111/plb.12525	yes
Epidendroideae	Cymbidieae	Oncidiinae	Gomesa	vasconcelosiana	Gomesa vasconcelosiana (Campacci) J.M.H.Shaw	no		no
Epidendroideae	Cymbidieae	Oncidiinae	Gomesa	velteniana	Gomesa velteniana (V.P.Castro & Chiron) M.W.Chase & N.H.Williams	no		no
Epidendroideae	Cymbidieae	Oncidiinae	Gomesa	venusta	Gomesa venusta (Drapiez) M.W.Chase & N.H.Williams	no		no
Epidendroideae	Cymbidieae	Oncidiinae	Gomesa	warmingii	Gomesa warmingii (Rchb.f.) M.W.Chase & N.H.Williams	no		no
Epidendroideae	Cymbidieae	Oncidiinae	Gomesa	welteri	Gomesa welteri (Pabst) M.W.Chase & N.H.Williams	no		no
Epidendroideae	Cymbidieae	Oncidiinae	Gomesa	widgrenii	Gomesa widgrenii (Lindl.) M.W.Chase & N.H.Williams	no		no
Epidendroideae	Cymbidieae	Stanhopeinae	Gongora	atropurpurea	Gongora atropurpurea Hook.	no		yes	Dressler, R. L. (1966). Some observation on Gongora. Orchid Digest, 30, 220–223.
Epidendroideae	Cymbidieae	Stanhopeinae	Gongora	bufonia	Gongora bufonia Lindl.	yes	Nunes, C. E. P., Gerlach, G., Bandeira, K. D. O., Gobbo-Neto, L., Pansarin, E. R., & Sazima, M. (2017). Two orchids, one scent? Floral volatiles of Catasetum cernuum and Gongora bufonia suggest convergent evolution to a unique pollination niche. Flora, 232, 207–216. https://doi.org/10.1016/j.flora.2016.11.016 Adachi, S., Rodrigues Machado, S., Guimarães, E., & Adachi, S. (2015). Structural and ul…	yes	Nunes, C. E. P., Gerlach, G., Bandeira, K. D. O., Gobbo-Neto, L., Pansarin, E. R., & Sazima, M. (2017). Two orchids, one scent? Floral volatiles of Catasetum cernuum and Gongora bufonia suggest convergent evolution to a unique pollination niche. Flora, 232, 207–216. https://doi.org/10.1016/j.flora.2016.11.016 Adachi, S., Rodrigues Machado, S., Guimarães, E., & Adachi, S. (2015). Structural and ul…	yes
Epidendroideae	Cymbidieae	Stanhopeinae	Gongora	histrionica	Gongora histrionica Rchb.f.	no		no
Epidendroideae	Cymbidieae	Stanhopeinae	Gongora	jauariensis	Gongora jauariensis Campacci & J.B.F.Silva	no		yes	Casique, J. V., Andrade, E. H. D. A., De Aguiar Dias, A. C. A., & Mastroberti, A. A. (2021). Novelties in the secretory structures of three species of Gongora (Orchidaceae: Stanhopeinae). Botanical Journal of the Linnean Society, 195(4), 650–670. https://doi.org/10.1093/botlinnean/boaa074
Epidendroideae	Cymbidieae	Stanhopeinae	Gongora	juruaensis	Gongora juruaensis Campacci & J.B.F.Silva	no		no
Epidendroideae	Cymbidieae	Stanhopeinae	Gongora	meneziana	Gongora meneziana V.P.Castro & G.Gerlach	no		no
Epidendroideae	Cymbidieae	Stanhopeinae	Gongora	minax	Gongora minax Rchb.f.	no		yes	Casique, J. V., Andrade, E. H. D. A., De Aguiar Dias, A. C. A., & Mastroberti, A. A. (2021). Novelties in the secretory structures of three species of Gongora (Orchidaceae: Stanhopeinae). Botanical Journal of the Linnean Society, 195(4), 650–670. https://doi.org/10.1093/botlinnean/boaa074
Epidendroideae	Cymbidieae	Stanhopeinae	Gongora	nigrita	Gongora nigrita Lindl.	no		no
Epidendroideae	Cymbidieae	Stanhopeinae	Gongora	pleiochroma	Gongora pleiochroma Rchb.f.	no		yes	Casique, J. V., Andrade, E. H. D. A., De Aguiar Dias, A. C. A., & Mastroberti, A. A. (2021). Novelties in the secretory structures of three species of Gongora (Orchidaceae: Stanhopeinae). Botanical Journal of the Linnean Society, 195(4), 650–670. https://doi.org/10.1093/botlinnean/boaa074
Epidendroideae	Cymbidieae	Stanhopeinae	Gongora	quinquenervis	Gongora quinquenervis Ruiz & Pav.	no		no
Epidendroideae	Cymbidieae	Stanhopeinae	Gongora	vitorinoana	Gongora vitorinoana Chiron & L.C.Menezes	yes	Martini, P., Schlindwein, C., & Montenegro, A. (2003). Pollination, Flower Longevity, and Reproductive Biology of Gongora quinquenervis Ruíz and Pavón (Orchidaceae) in an Atlantic Forest Fragment of Pernambuco, Brazil. Plant Biology, 5(5), 495–503. https://doi.org/10.1055/s-2003-44785	yes	Martini, P., Schlindwein, C., & Montenegro, A. (2003). Pollination, Flower Longevity, and Reproductive Biology of Gongora quinquenervis Ruíz and Pavón (Orchidaceae) in an Atlantic Forest Fragment of Pernambuco, Brazil. Plant Biology, 5(5), 495–503. https://doi.org/10.1055/s-2003-44785	yes	as G. quinquenervis
Epidendroideae	Epidendreae	Calypsoinae	Govenia	utriculata	Govenia utriculata (Sw.) Lindl.	yes	Pansarin, E. R. (2008). Reproductive biology and pollination of Govenia utriculata: A syrphid fly orchid pollinated through a pollen-deceptive mechanism. Plant Species Biology, 23(2), 90–96. https://doi.org/10.1111/j.1442-1984.2008.00210.x	yes	Pansarin, E. R. (2008). Reproductive biology and pollination of Govenia utriculata: A syrphid fly orchid pollinated through a pollen-deceptive mechanism. Plant Species Biology, 23(2), 90–96. https://doi.org/10.1111/j.1442-1984.2008.00210.x	yes
Epidendroideae	Cymbidieae	Oncidiinae	Grandiphyllum	auricula	Grandiphyllum auricula (Vell.) Docha Neto	no		no
Epidendroideae	Cymbidieae	Oncidiinae	Grandiphyllum	divaricatum	Grandiphyllum divaricatum (Lindl.) Docha Neto	yes	Tremblay, R. L., Ackerman, J. D., Zimmerman, J. K., & Calvo, R. N. (2004). Variation in sexual reproduction in orchids and its evolutionary consequences: a spasmodic journey to diversification. Biological Journal of the Linnean Society, 84(1), 1–54. https://doi.org/10.1111/j.1095-8312.2004.00400.x	no
Epidendroideae	Cymbidieae	Oncidiinae	Grandiphyllum	edwallii	Grandiphyllum edwallii (Cogn.) Docha Neto	no		no
Epidendroideae	Cymbidieae	Oncidiinae	Grandiphyllum	hians	Grandiphyllum hians (Lindl.) Docha Neto	no		no
Epidendroideae	Cymbidieae	Catasetinae	Grobya	amherstiae	Grobya amherstiae Lindl.	yes	Mickeliunas, L., Pansarin, E. R., & Sazima, M. (2006). Biologia floral, melitofilia e influência de besouros Curculionidae no sucesso reprodutivo de Grobya amherstiae Lindl. (Orchidaceae: Cyrtopodiinae). Revista Brasileira de Botanica, 29(2), 251–258. https://doi.org/10.1590/S0100-84042006000200006	yes	Mickeliunas, L., Pansarin, E. R., & Sazima, M. (2006). Biologia floral, melitofilia e influência de besouros Curculionidae no sucesso reprodutivo de Grobya amherstiae Lindl. (Orchidaceae: Cyrtopodiinae). Revista Brasileira de Botanica, 29(2), 251–258. https://doi.org/10.1590/S0100-84042006000200006	yes
Epidendroideae	Cymbidieae	Catasetinae	Grobya	cipoensis	Grobya cipoensis F.Barros & Lourenço	no		no
Epidendroideae	Cymbidieae	Catasetinae	Grobya	fascifera	Grobya fascifera Rchb.f.	no		no
Epidendroideae	Cymbidieae	Catasetinae	Grobya	galeata	Grobya galeata Lindl.	no		no
Epidendroideae	Cymbidieae	Catasetinae	Grobya	guieselii	Grobya guieselii F.Barros & Lourenço	no		no
Orchidoideae	Orchideae	Orchidinae	Habenaria	abscondita	Habenaria abscondita J.A.N.Bat. & Cruz-Lustre	no		no
Orchidoideae	Orchideae	Orchidinae	Habenaria	achalensis	Habenaria achalensis Kraenzl.	no		no
Orchidoideae	Orchideae	Orchidinae	Habenaria	achnantha	Habenaria achnantha Rchb.f.	no		no
Orchidoideae	Orchideae	Orchidinae	Habenaria	achroantha	Habenaria achroantha Schltr.	no		no
Orchidoideae	Orchideae	Orchidinae	Habenaria	alpestris	Habenaria alpestris Cogn.	no		no
Orchidoideae	Orchideae	Orchidinae	Habenaria	alterosula	Habenaria alterosula J.H.Snuverink & L.Y.Th.Westra	no		no
Orchidoideae	Orchideae	Orchidinae	Habenaria	amambayensis	Habenaria amambayensis Schltr.	no		no
Orchidoideae	Orchideae	Orchidinae	Habenaria	anisitsii	Habenaria anisitsii Kraenzl.	no		no
Orchidoideae	Orchideae	Orchidinae	Habenaria	araneiflora	Habenaria araneiflora Barb.Rodr.	no		no
Orchidoideae	Orchideae	Orchidinae	Habenaria	aricaensis	Habenaria aricaensis Hoehne	no		no
Orchidoideae	Orchideae	Orchidinae	Habenaria	armata	Habenaria armata Rchb.f.	no		no
Orchidoideae	Orchideae	Orchidinae	Habenaria	australis	Habenaria australis J.A.N.Bat., A.A.Vale & Menini	no		no
Orchidoideae	Orchideae	Orchidinae	Habenaria	avicula	Habenaria avicula Schltr.	no		no
Orchidoideae	Orchideae	Orchidinae	Habenaria	ayangannensis	Habenaria ayangannensis Renz	no		no
Orchidoideae	Orchideae	Orchidinae	Habenaria	bahiensis	Habenaria bahiensis Schltr.	no		no
Orchidoideae	Orchideae	Orchidinae	Habenaria	balansae	Habenaria balansae Cogn.	no		no
Orchidoideae	Orchideae	Orchidinae	Habenaria	belloi	Habenaria belloi Schltr.	no		no
Orchidoideae	Orchideae	Orchidinae	Habenaria	brachydactyla	Habenaria brachydactyla J.A.N.Bat. & Bianch.	no		no
Orchidoideae	Orchideae	Orchidinae	Habenaria	brachyplectron	Habenaria brachyplectron Hoehne & Schltr.	no		no
Orchidoideae	Orchideae	Orchidinae	Habenaria	bractescens	Habenaria bractescens Lindl.	no		no
Orchidoideae	Orchideae	Orchidinae	Habenaria	brevidens	Habenaria brevidens Lindl.	no		no
Orchidoideae	Orchideae	Orchidinae	Habenaria	bryophila	Habenaria bryophila J.A.N.Bat., B.L.Lau & Machado-Costa	no		no
Orchidoideae	Orchideae	Orchidinae	Habenaria	caldensis	Habenaria caldensis Kraenzl.	no		no
Orchidoideae	Orchideae	Orchidinae	Habenaria	campylogyna	Habenaria campylogyna J.A.N.Bat. & Bianch.	no		no
Orchidoideae	Orchideae	Orchidinae	Habenaria	canastrensis	Habenaria canastrensis J.A.N.Bat. & B.M.Carvalho	no		no
Orchidoideae	Orchideae	Orchidinae	Habenaria	candolleana	Habenaria candolleana Cogn.	no		no
Orchidoideae	Orchideae	Orchidinae	Habenaria	cardiostigmatica	Habenaria cardiostigmatica J.A.N.Bat. & Bianch.	no		no
Orchidoideae	Orchideae	Orchidinae	Habenaria	christianii	Habenaria christianii Schltr.	no		no
Orchidoideae	Orchideae	Orchidinae	Habenaria	ciliatisepala	Habenaria ciliatisepala J.A.N.Bat. & Bianch.	no		no
Orchidoideae	Orchideae	Orchidinae	Habenaria	compluviosa	Habenaria compluviosa J.A.N.Bat., B.L.Lau & Machado-Costa	no		no
Orchidoideae	Orchideae	Orchidinae	Habenaria	coxipoensis	Habenaria coxipoensis Hoehne	no		no
Orchidoideae	Orchideae	Orchidinae	Habenaria	crassipes	Habenaria crassipes Schltr.	no		no
Orchidoideae	Orchideae	Orchidinae	Habenaria	crucifera	Habenaria crucifera Rchb.f. & Warm.	no		no
Orchidoideae	Orchideae	Orchidinae	Habenaria	cruegeri	Habenaria cruegeri Cogn.	no		no
Orchidoideae	Orchideae	Orchidinae	Habenaria	cryptophila	Habenaria cryptophila Barb.Rodr.	no		no
Orchidoideae	Orchideae	Orchidinae	Habenaria	culicina	Habenaria culicina Rchb.f. & Warm.	no		no
Orchidoideae	Orchideae	Orchidinae	Habenaria	cultellifolia	Habenaria cultellifolia Barb.Rodr.	no		no
Orchidoideae	Orchideae	Orchidinae	Habenaria	curvilabra	Habenaria curvilabra Barb.Rodr.	no		no
Orchidoideae	Orchideae	Orchidinae	Habenaria	dentifera	Habenaria dentifera C.Schweinf.	no		no
Orchidoideae	Orchideae	Orchidinae	Habenaria	depressifolia	Habenaria depressifolia Hoehne	no		no
Orchidoideae	Orchideae	Orchidinae	Habenaria	distans	Habenaria distans Griseb.	no		no
Orchidoideae	Orchideae	Orchidinae	Habenaria	drepanopetala	Habenaria drepanopetala Pabst	no		no
Orchidoideae	Orchideae	Orchidinae	Habenaria	dusenii	Habenaria dusenii Schltr.	no		no
Orchidoideae	Orchideae	Orchidinae	Habenaria	dutrae	Habenaria dutrae Schltr.	no		no
Orchidoideae	Orchideae	Orchidinae	Habenaria	edwallii	Habenaria edwallii Cogn.	no		no
Orchidoideae	Orchideae	Orchidinae	Habenaria	egleriana	Habenaria egleriana J.A.N.Batista & Bianchetti	no		no
Orchidoideae	Orchideae	Orchidinae	Habenaria	ekmaniana	Habenaria ekmaniana Kraenzl.	no		no
Orchidoideae	Orchideae	Orchidinae	Habenaria	ernesti-ulei	Habenaria ernesti-ulei Hoehne	no		no
Orchidoideae	Orchideae	Orchidinae	Habenaria	espinhacensis	Habenaria espinhacensis J.A.N.Bat. & A.A.Vale	no		no
Orchidoideae	Orchideae	Orchidinae	Habenaria	exaltata	Habenaria exaltata Barb.Rodr.	no		no
Orchidoideae	Orchideae	Orchidinae	Habenaria	flaccifolia	Habenaria flaccifolia Schltr.	no		no
Orchidoideae	Orchideae	Orchidinae	Habenaria	floribunda	Habenaria floribunda Lindl.	no		no
Orchidoideae	Orchideae	Orchidinae	Habenaria	fluminensis	Habenaria fluminensis Hoehne	no		no
Orchidoideae	Orchideae	Orchidinae	Habenaria	galeandriformis	Habenaria galeandriformis Hoehne	no		no
Orchidoideae	Orchideae	Orchidinae	Habenaria	glaucophylla	Habenaria glaucophylla Barb.Rodr.	no		no
Orchidoideae	Orchideae	Orchidinae	Habenaria	glazioviana	Habenaria glazioviana Kraenzl.	no		no
Orchidoideae	Orchideae	Orchidinae	Habenaria	gnoma	Habenaria gnoma Barb.Rodr.	no		no
Epidendroideae	Cymbidieae	Stanhopeinae	Gongora	quinquenervis	Gongora quinquenervis Ruiz & Pav.	no		yes	Martini P, Schlindwein C, Montenegro A. 2003. Pollination, flower longevity, and reproductive biology of Gongora quinquenervis Ruiz and Pavon (Orchidaceae) in an Atlantic Forest fragment of Pernambuco, Brazil. Plant Biology 5: 495–503.
Orchidoideae	Orchideae	Orchidinae	Habenaria	gourlieana	Habenaria gourlieana Gill. ex Lindl.	no		yes	Singer, R., & Cocucci, A. A. (1997). Eye attached Hemipollinaria in the hawkmoth and settling moth pollination of Habenaria (Orchidaceae): A study on functional morphology in 5 species from subtropical South America. Botanica Acta, 110(4), 328–337. https://doi.org/10.1111/j.1438-8677.1997.tb00648.x
Orchidoideae	Orchideae	Orchidinae	Habenaria	goyazensis	Habenaria goyazensis Cogn.	no		no
Orchidoideae	Orchideae	Orchidinae	Habenaria	gracilis	Habenaria gracilis Lindl.	no		no
Orchidoideae	Orchideae	Orchidinae	Habenaria	gracilisegmenta	Habenaria gracilisegmenta Engels & J.A.N.Bat.	no		no
Orchidoideae	Orchideae	Orchidinae	Habenaria	guaraensis	Habenaria guaraensis J.A.N.Bat. & Bianch.	no		no
Orchidoideae	Orchideae	Orchidinae	Habenaria	guilleminii	Habenaria guilleminii Rchb.f.	no		no
Orchidoideae	Orchideae	Orchidinae	Habenaria	gustavi-edwallii	Habenaria gustavi-edwallii Hoehne	no		no
Orchidoideae	Orchideae	Orchidinae	Habenaria	habenarioides	Habenaria habenarioides (Hoehne) R.E.Nogueira & R.J.V.Alves	no		no
Orchidoideae	Orchideae	Orchidinae	Habenaria	hamata	Habenaria hamata Barb.Rodr.	no		no
Orchidoideae	Orchideae	Orchidinae	Habenaria	hatschbachii	Habenaria hatschbachii Pabst	no		no
Orchidoideae	Orchideae	Orchidinae	Habenaria	heleogena	Habenaria heleogena Schltr.	no		no
Orchidoideae	Orchideae	Orchidinae	Habenaria	henscheniana	Habenaria henscheniana Barb.Rodr.	no		no
Orchidoideae	Orchideae	Orchidinae	Habenaria	heptadactyla	Habenaria heptadactyla Rchb.f.	no		no
Orchidoideae	Orchideae	Orchidinae	Habenaria	heringeri	Habenaria heringeri Pabst	no		no
Orchidoideae	Orchideae	Orchidinae	Habenaria	hexaptera	Habenaria hexaptera Lindl.	no		yes	Singer, R., & Cocucci, A. A. (1997). Eye attached Hemipollinaria in the hawkmoth and settling moth pollination of Habenaria (Orchidaceae): A study on functional morphology in 5 species from subtropical South America. Botanica Acta, 110(4), 328–337. https://doi.org/10.1111/j.1438-8677.1997.tb00648.x
Orchidoideae	Orchideae	Orchidinae	Habenaria	hippocrepica	Habenaria hippocrepica J.A.N.Bat. & Bianch.	no		no
Orchidoideae	Orchideae	Orchidinae	Habenaria	huberi	Habenaria huberi Carnevali & Morillo	no		no
Orchidoideae	Orchideae	Orchidinae	Habenaria	humilis	Habenaria humilis Cogn.	no		no
Orchidoideae	Orchideae	Orchidinae	Habenaria	hydrophila	Habenaria hydrophila Barb.Rodr.	no		no
Orchidoideae	Orchideae	Orchidinae	Habenaria	hygrophila	Habenaria hygrophila J.A.N.Bat., B.L.Lau & Machado-Costa	no		no
Orchidoideae	Orchideae	Orchidinae	Habenaria	imbricata	Habenaria imbricata Lindl.	no		no
Orchidoideae	Orchideae	Orchidinae	Habenaria	inconspicua	Habenaria inconspicua Cogn.	no		no
Orchidoideae	Orchideae	Orchidinae	Habenaria	irwiniana	Habenaria irwiniana J.A.N.Bat. & Bianch.	no		no
Orchidoideae	Orchideae	Orchidinae	Habenaria	itaculumia	Habenaria itaculumia Garay	no		no
Orchidoideae	Orchideae	Orchidinae	Habenaria	itatiayae	Habenaria itatiayae Schltr.	no		no
Orchidoideae	Orchideae	Orchidinae	Habenaria	jaguariahyvae	Habenaria jaguariahyvae Kraenzl.	no		no
Orchidoideae	Orchideae	Orchidinae	Habenaria	johannensis	Habenaria johannensis Barb.Rodr.	yes	Pedron, M., Buzatto, C. R., Singer, R. B., Batista, J. A. N., & Moser, A. (2012). Pollination biology of four sympatric species of Habenaria (Orchidaceae: Orchidinae) from southern Brazil. Botanical Journal of the Linnean Society, 170(2), 141–156. https://doi.org/10.1111/j.1095-8339.2012.01285.x	yes	Pedron, M., Buzatto, C. R., Singer, R. B., Batista, J. A. N., & Moser, A. (2012). Pollination biology of four sympatric species of Habenaria (Orchidaceae: Orchidinae) from southern Brazil. Botanical Journal of the Linnean Society, 170(2), 141–156. https://doi.org/10.1111/j.1095-8339.2012.01285.x	yes
Orchidoideae	Orchideae	Orchidinae	Habenaria	jordanensis	Habenaria jordanensis (J.E.Leite) Garay	no		no
Orchidoideae	Orchideae	Orchidinae	Habenaria	josephensis	Habenaria josephensis Barb.Rodr.	no		no
Orchidoideae	Orchideae	Orchidinae	Habenaria	juruenensis	Habenaria juruenensis Hoehne	no		no
Orchidoideae	Orchideae	Orchidinae	Habenaria	karstica	Habenaria karstica J.A.N.Bat.	no		no
Orchidoideae	Orchideae	Orchidinae	Habenaria	kleinii	Habenaria kleinii Menini & J.A.N.Bat.	no		no
Orchidoideae	Orchideae	Orchidinae	Habenaria	lagunae-sanctae	Habenaria lagunae-sanctae Kraenzl.	no		no
Orchidoideae	Orchideae	Orchidinae	Habenaria	lavrensis	Habenaria lavrensis Hoehne	no		no
Orchidoideae	Orchideae	Orchidinae	Habenaria	lehmanniana	Habenaria lehmanniana Kraenzl.	no		no
Orchidoideae	Orchideae	Orchidinae	Habenaria	leprieurii	Habenaria leprieurii Rchb.f.	no		no
Orchidoideae	Orchideae	Orchidinae	Habenaria	leptoceras	Habenaria leptoceras Hook.	no		no
Orchidoideae	Orchideae	Orchidinae	Habenaria	leucosantha	Habenaria leucosantha Barb.Rodr.	no		no
Orchidoideae	Orchideae	Orchidinae	Habenaria	longicauda	Habenaria longicauda Hook.	no		no
Orchidoideae	Orchideae	Orchidinae	Habenaria	longipedicellata	Habenaria longipedicellata Hoehne	no		no
Orchidoideae	Orchideae	Orchidinae	Habenaria	longissima	Habenaria longissima J.A.N.Bat., P.B.Meyer & Toscano	no		no
Orchidoideae	Orchideae	Orchidinae	Habenaria	ludibundiciliata	Habenaria ludibundiciliata J.A.N.Batista & Bianchetti	no		no
Orchidoideae	Orchideae	Orchidinae	Habenaria	macilenta	Habenaria macilenta (Lindl. ex Benth.) Rchb.f.	no		no
Orchidoideae	Orchideae	Orchidinae	Habenaria	macrodactyla	Habenaria macrodactyla Kraenzl.	no		no
Orchidoideae	Orchideae	Orchidinae	Habenaria	macronectar	Habenaria macronectar (Vell.) Hoehne	yes	Pedron, M., Buzatto, C. R., Singer, R. B., Batista, J. A. N., & Moser, A. (2012). Pollination biology of four sympatric species of Habenaria (Orchidaceae: Orchidinae) from southern Brazil. Botanical Journal of the Linnean Society, 170(2), 141–156. https://doi.org/10.1111/j.1095-8339.2012.01285.x	yes	Pedron, M., Buzatto, C. R., Singer, R. B., Batista, J. A. N., & Moser, A. (2012). Pollination biology of four sympatric species of Habenaria (Orchidaceae: Orchidinae) from southern Brazil. Botanical Journal of the Linnean Society, 170(2), 141–156. https://doi.org/10.1111/j.1095-8339.2012.01285.x	yes
Orchidoideae	Orchideae	Orchidinae	Habenaria	magdalenensis	Habenaria magdalenensis Hoehne	no		no
Orchidoideae	Orchideae	Orchidinae	Habenaria	magniscutata	Habenaria magniscutata Catling	no		no
Orchidoideae	Orchideae	Orchidinae	Habenaria	meeana	Habenaria meeana Toscano	no		no
Orchidoideae	Orchideae	Orchidinae	Habenaria	megapotamensis	Habenaria megapotamensis Hoehne	yes	Pedron, M., Buzatto, C. R., Singer, R. B., Batista, J. A. N., & Moser, A. (2012). Pollination biology of four sympatric species of Habenaria (Orchidaceae: Orchidinae) from southern Brazil. Botanical Journal of the Linnean Society, 170(2), 141–156. https://doi.org/10.1111/j.1095-8339.2012.01285.x	yes	Pedron, M., Buzatto, C. R., Singer, R. B., Batista, J. A. N., & Moser, A. (2012). Pollination biology of four sympatric species of Habenaria (Orchidaceae: Orchidinae) from southern Brazil. Botanical Journal of the Linnean Society, 170(2), 141–156. https://doi.org/10.1111/j.1095-8339.2012.01285.x	yes
Orchidoideae	Orchideae	Orchidinae	Habenaria	melanopoda	Habenaria melanopoda Hoehne & Schltr.	no		no
Orchidoideae	Orchideae	Orchidinae	Habenaria	mello-barretoi	Habenaria mello-barretoi Brade & Pabst	no		no
Orchidoideae	Orchideae	Orchidinae	Habenaria	minuta	Habenaria minuta J.A.N.Bat. & Bianch.	no		no
Orchidoideae	Orchideae	Orchidinae	Habenaria	minuticalcar	Habenaria minuticalcar J.A.N.Bat. & Bianch.	no		no
Orchidoideae	Orchideae	Orchidinae	Habenaria	modestissima	Habenaria modestissima Rchb.f.	no		no
Orchidoideae	Orchideae	Orchidinae	Habenaria	monorrhiza	Habenaria monorrhiza (Sw.) Rchb.f.	no		no
Orchidoideae	Orchideae	Orchidinae	Habenaria	montevidensis	Habenaria montevidensis Spreng.	yes	Pedron, M., Buzatto, C. R., Singer, R. B., Batista, J. A. N., & Moser, A. (2012). Pollination biology of four sympatric species of Habenaria (Orchidaceae: Orchidinae) from southern Brazil. Botanical Journal of the Linnean Society, 170(2), 141–156. https://doi.org/10.1111/j.1095-8339.2012.01285.x	yes	Pedron, M., Buzatto, C. R., Singer, R. B., Batista, J. A. N., & Moser, A. (2012). Pollination biology of four sympatric species of Habenaria (Orchidaceae: Orchidinae) from southern Brazil. Botanical Journal of the Linnean Society, 170(2), 141–156. https://doi.org/10.1111/j.1095-8339.2012.01285.x	yes
Orchidoideae	Orchideae	Orchidinae	Habenaria	montis-wilhelminae	Habenaria montis-wilhelminae Renz	no		no
Orchidoideae	Orchideae	Orchidinae	Habenaria	mystacina	Habenaria mystacina Lindl.	no		no
Orchidoideae	Orchideae	Orchidinae	Habenaria	nabucoi	Habenaria nabucoi Ruschi	no		no
Orchidoideae	Orchideae	Orchidinae	Habenaria	nemorosa	Habenaria nemorosa Barb.Rodr.	no		no
Orchidoideae	Orchideae	Orchidinae	Habenaria	novaesii	Habenaria novaesii Edwall & Hoehne	no		no
Orchidoideae	Orchideae	Orchidinae	Habenaria	nuda	Habenaria nuda Lindl.	no		no
Orchidoideae	Orchideae	Orchidinae	Habenaria	obtusa	Habenaria obtusa Lindl.	no		no
Orchidoideae	Orchideae	Orchidinae	Habenaria	omissa	Habenaria omissa J.A.N.Bat. & Bianch.	no		no
Orchidoideae	Orchideae	Orchidinae	Habenaria	orchiocalcar	Habenaria orchiocalcar Hoehne	no		no
Orchidoideae	Orchideae	Orchidinae	Habenaria	pabstii	Habenaria pabstii J.A.N.Batista & Bianchetti	no		no
Orchidoideae	Orchideae	Orchidinae	Habenaria	pansarinii	Habenaria pansarinii J.A.N.Bat. & Bianch.	no		no
Orchidoideae	Orchideae	Orchidinae	Habenaria	paranaensis	Habenaria paranaensis Barb.Rodr.	no		no
Orchidoideae	Orchideae	Orchidinae	Habenaria	parviflora	Habenaria parviflora Lindl.	yes	Singer, R. B. (2001). Pollination biology of Habenaria parviflora (Orchidaceae: Habenariinae) in southeastern Brazil. Darwiniana, 39(3/4), 201–207.	yes	Singer, R. B. (2001). Pollination biology of Habenaria parviflora (Orchidaceae: Habenariinae) in southeastern Brazil. Darwiniana, 39(3/4), 201–207.	yes
Orchidoideae	Orchideae	Orchidinae	Habenaria	paulistana	Habenaria paulistana J.A.N.Batista & Bianchetti	yes	Amorim, F. W., Wyatt, G. E., & Sazima, M. (2014). Low abundance of long-tongued pollinators leads to pollen limitation in four specialized hawkmoth-pollinated plants in the Atlantic Rain forest, Brazil. Naturwissenschaften, 101(11), 893–905. https://doi.org/10.1007/s00114-014-1230-y	yes	Amorim, F. W., Wyatt, G. E., & Sazima, M. (2014). Low abundance of long-tongued pollinators leads to pollen limitation in four specialized hawkmoth-pollinated plants in the Atlantic Rain forest, Brazil. Naturwissenschaften, 101(11), 893–905. https://doi.org/10.1007/s00114-014-1230-y	yes
Orchidoideae	Orchideae	Orchidinae	Habenaria	pentadactyla	Habenaria pentadactyla Lindl.	no		no
Orchidoideae	Orchideae	Orchidinae	Habenaria	petalodes	Habenaria petalodes Lindl.	no		no
Orchidoideae	Orchideae	Orchidinae	Habenaria	piraquarensis	Habenaria piraquarensis Hoehne	no		no
Orchidoideae	Orchideae	Orchidinae	Habenaria	platanthera	Habenaria platanthera Rchb.f.	no		no
Orchidoideae	Orchideae	Orchidinae	Habenaria	pleiophylla	Habenaria pleiophylla Hoehne & Schltr.	yes	Singer, R., Breier, T., & Flach, A. (2007). The Pollination Mechanism of Habenaria pleiophylla Hoehne &amp; Schlechter (Orchidaceae: Orchidinae). Functional, 1(1), 10–14. http://www.globalsciencebooks.info/JournalsSup/images/0706/FEC_1(1)10-14o.pdf	yes	Singer, R., Breier, T., & Flach, A. (2007). The Pollination Mechanism of Habenaria pleiophylla Hoehne &amp; Schlechter (Orchidaceae: Orchidinae). Functional, 1(1), 10–14. http://www.globalsciencebooks.info/JournalsSup/images/0706/FEC_1(1)10-14o.pdf	yes
Orchidoideae	Orchideae	Orchidinae	Habenaria	polycarpa	Habenaria polycarpa Hoehne	no		no
Orchidoideae	Orchideae	Orchidinae	Habenaria	pratensis	Habenaria pratensis (Salzm. ex Lindl.) Rchb.f.	no		no
Orchidoideae	Orchideae	Orchidinae	Habenaria	proiteana	Habenaria proiteana J.A.N.Bat., A.A.Vale & Bianch.	no		no
Orchidoideae	Orchideae	Orchidinae	Habenaria	pseudoculicina	Habenaria pseudoculicina J.A.N.Bat. & B.M.Carvalho	no		no
Orchidoideae	Orchideae	Orchidinae	Habenaria	pseudoglaucophylla	Habenaria pseudoglaucophylla J.A.N.Bat. et al.	no		no
Orchidoideae	Orchideae	Orchidinae	Habenaria	pseudohamata	Habenaria pseudohamata Toscano	no		no
Orchidoideae	Orchideae	Orchidinae	Habenaria	pubidactyla	Habenaria pubidactyla J.A.N.Bat. & Bianch.	no		no
Orchidoideae	Orchideae	Orchidinae	Habenaria	pungens	Habenaria pungens Cogn.	no		no
Orchidoideae	Orchideae	Orchidinae	Habenaria	pycnostachya	Habenaria pycnostachya Barb.Rodr.	no		no
Orchidoideae	Orchideae	Orchidinae	Habenaria	quadrata	Habenaria quadrata Lindl.	no		no
Orchidoideae	Orchideae	Orchidinae	Habenaria	quadriferricola	Habenaria quadriferricola J.A.N.Bat. & B.M.Carvalho	no		no
Orchidoideae	Orchideae	Orchidinae	Habenaria	reflexicalcar	Habenaria reflexicalcar J.A.N.Bat. & B.M.Carvalho	no		no
Orchidoideae	Orchideae	Orchidinae	Habenaria	regnellii	Habenaria regnellii Cogn.	no		no
Orchidoideae	Orchideae	Orchidinae	Habenaria	repens	Habenaria repens Nutt.	no		no
Orchidoideae	Orchideae	Orchidinae	Habenaria	rodeiensis	Habenaria rodeiensis Barb.Rodr.	no		no
Orchidoideae	Orchideae	Orchidinae	Habenaria	rodriguesii	Habenaria rodriguesii Cogn.	no		no
Orchidoideae	Orchideae	Orchidinae	Habenaria	rolfeana	Habenaria rolfeana Schltr.	no		no
Orchidoideae	Orchideae	Orchidinae	Habenaria	roraimensis	Habenaria roraimensis Rolfe	no		no
Orchidoideae	Orchideae	Orchidinae	Habenaria	rotundiloba	Habenaria rotundiloba Pabst	no		no
Orchidoideae	Orchideae	Orchidinae	Habenaria	rupicola	Habenaria rupicola Barb.Rodr.	no		no
Orchidoideae	Orchideae	Orchidinae	Habenaria	santensis	Habenaria santensis Barb.Rodr.	no		no
Orchidoideae	Orchideae	Orchidinae	Habenaria	sceptrum	Habenaria sceptrum Schltr.	no		no
Orchidoideae	Orchideae	Orchidinae	Habenaria	scheidmeyeri	Habenaria scheidmeyeri Schltr.	no		no
Orchidoideae	Orchideae	Orchidinae	Habenaria	schenckii	Habenaria schenckii Cogn.	no		no
Orchidoideae	Orchideae	Orchidinae	Habenaria	schomburgkii	Habenaria schomburgkii Lindl. ex Benth.	no		no
Orchidoideae	Orchideae	Orchidinae	Habenaria	schwackei	Habenaria schwackei Barb.Rodr.	no		no
Orchidoideae	Orchideae	Orchidinae	Habenaria	secunda	Habenaria secunda Lindl.	no		no
Orchidoideae	Orchideae	Orchidinae	Habenaria	secundiflora	Habenaria secundiflora Barb.Rodr.	no		no
Orchidoideae	Orchideae	Orchidinae	Habenaria	setacea	Habenaria setacea Lindl.	no		no
Orchidoideae	Orchideae	Orchidinae	Habenaria	seticauda	Habenaria seticauda Lindl. ex Benth.	no		no
Orchidoideae	Orchideae	Orchidinae	Habenaria	sobraliana	Habenaria sobraliana J.A.N.Bat., A.A.Vale & Menini	no		no
Orchidoideae	Orchideae	Orchidinae	Habenaria	spathulifera	Habenaria spathulifera Cogn.	no		no
Orchidoideae	Orchideae	Orchidinae	Habenaria	sprucei	Habenaria sprucei Cogn.	no		no
Orchidoideae	Orchideae	Orchidinae	Habenaria	subfiliformis	Habenaria subfiliformis Cogn.	no		no
Orchidoideae	Orchideae	Orchidinae	Habenaria	subviridis	Habenaria subviridis Hoehne & Schltr.	no		no
Orchidoideae	Orchideae	Orchidinae	Habenaria	sylvicultrix	Habenaria sylvicultrix Lindl. ex Kraenzl.	no		no
Orchidoideae	Orchideae	Orchidinae	Habenaria	tamanduensis	Habenaria tamanduensis Schltr.	no		no
Orchidoideae	Orchideae	Orchidinae	Habenaria	trifida	Habenaria trifida Kunth	no		no
Orchidoideae	Orchideae	Orchidinae	Habenaria	ulei	Habenaria ulei Cogn.	no		no
Orchidoideae	Orchideae	Orchidinae	Habenaria	uliginosa	Habenaria uliginosa Rchb.f.	no		no
Orchidoideae	Orchideae	Orchidinae	Habenaria	umbraticola	Habenaria umbraticola Barb.Rodr.	no		no
Orchidoideae	Orchideae	Orchidinae	Habenaria	urbaniana	Habenaria urbaniana Cogn.	no		no
Orchidoideae	Orchideae	Orchidinae	Habenaria	warmingii	Habenaria warmingii Rchb.f.	no		no
Orchidoideae	Cranichideae	Spiranthinae	Hapalorchis	cymbirostris	Hapalorchis cymbirostris Szlach.	no		no
Orchidoideae	Cranichideae	Spiranthinae	Hapalorchis	lindleyanus	Hapalorchis lindleyanus Garay	no		no
Orchidoideae	Cranichideae	Spiranthinae	Hapalorchis	lineatus	Hapalorchis lineatus (Lindl.) Schltr.	no		no
Orchidoideae	Cranichideae	Spiranthinae	Hapalorchis	micranthus	Hapalorchis micranthus (Barb.Rodr.) Hoehne	no		no
Orchidoideae	Cranichideae	Spiranthinae	Hapalorchis	panduratus	Hapalorchis panduratus Szlach.	no		no
Orchidoideae	Cranichideae	Spiranthinae	Hapalorchis	stellaris	Hapalorchis stellaris Szlach.	no		no
Orchidoideae	Cranichideae	Spiranthinae	Helonoma	bifida	Helonoma bifida (Ridl.) Garay	no		no
Epidendroideae	Epidendreae	Laeliinae	Homalopetalum	hypoleptum	Homalopetalum hypoleptum (Lindl.) Soto-Arenas	no		no
Epidendroideae	Epidendreae	Laeliinae	Homalopetalum	joinvillense	Homalopetalum joinvillense Mancinelli & E.C.Smidt	no		no
Epidendroideae	Cymbidieae	Stanhopeinae	Houlletia	brocklehurstiana	Houlletia brocklehurstiana Lindl.	no		yes	Pansarin, E. R., Bittrich, V., & Amaral, M. C. E. (2006). At daybreak - Reproductive biology and isolating mechanisms of Cirrhaea dependens (Orchidaceae). Plant Biology, 8(4), 494–502. https://doi.org/10.1055/s-2006-923800
Epidendroideae	Cymbidieae	Stanhopeinae	Houlletia	odoratissima	Houlletia odoratissima Linden ex Lindl. & Paxton	no		no
Epidendroideae	Cymbidieae	Zygopetalinae	Huntleya	meleagris	Huntleya meleagris Lindl.	no		no
Epidendroideae	Cymbidieae	Maxillariinae	Hylaeorchis	petiolaris	Hylaeorchis petiolaris (Schltr.) Carnevali & G.A.Romero	no		no
Epidendroideae	Cymbidieae	Oncidiinae	Ionopsis	burchellii	Ionopsis burchellii Rchb.f.	no		no
Epidendroideae	Cymbidieae	Oncidiinae	Ionopsis	satyrioides	Ionopsis satyrioides (Sw.) Rchb. f.	yes	Aguiar, J. M. R. B. V. (2014). Biologia reprodutiva das Ionopsis Kunth (Orchidaceae) do Brasil [Universidade de São Paulo]. https://doi.org/10.13140/RG.2.1.1286.1289	no
Epidendroideae	Cymbidieae	Oncidiinae	Ionopsis	utricularioides	Ionopsis utricularioides (Sw.) Lindl.	yes	Aguiar, J. M. R. B. V., & Pansarin, E. R. (2019). Deceptive pollination of Ionopsis utricularioides (Oncidiinae: Orchidaceae). Flora: Morphology, Distribution, Functional Ecology of Plants, 250, 72–78. https://doi.org/10.1016/j.flora.2018.11.018	yes	Aguiar, J. M. R. B. V., & Pansarin, E. R. (2019). Deceptive pollination of Ionopsis utricularioides (Oncidiinae: Orchidaceae). Flora: Morphology, Distribution, Functional Ecology of Plants, 250, 72–78. https://doi.org/10.1016/j.flora.2018.11.018	yes
Epidendroideae	Epidendreae	Laeliinae	Isabelia	pulchella	Isabelia pulchella (Kraenzl.) Van den Berg & M.W.Chase	no		no
Epidendroideae	Epidendreae	Laeliinae	Isabelia	violacea	Isabelia violacea (Lindl.) van den Berg & M.W.Chase	no		no
Epidendroideae	Epidendreae	Laeliinae	Isabelia	virginalis	Isabelia virginalis Barb.Rodr.	no		no
Epidendroideae		Ponerinae	Isochilus	linearis	Isochilus linearis (Jacq.) R.Br.	no		no
Epidendroideae	Epidendreae	Laeliinae	Jacquiniella	globosa	Jacquiniella globosa (Jacq.) Schltr.	no		no
Epidendroideae	Epidendreae	Laeliinae	Jacquiniella	steyermarkii	Jacquiniella steyermarkii Carnevali & Dressler	no		no
Epidendroideae	Epidendreae	Laeliinae	Jacquiniella	teretifolia	Jacquiniella teretifolia (Sw.) Britton & Wilson	no		no
Epidendroideae	Cymbidieae	Zygopetalinae	Kefersteinia	mystacina	Kefersteinia mystacina Rchb.f.	no		no
Epidendroideae	Cymbidieae	Stanhopeinae	Kegeliella	houtteana	Kegeliella houtteana (Rchb.f.) L.O.Williams	no		no
Epidendroideae	Cymbidieae	Zygopetalinae	Koellensteinia	carraoensis	Koellensteinia carraoensis Garay & Dunst.	no		no
Epidendroideae	Cymbidieae	Zygopetalinae	Koellensteinia	eburnea	Koellensteinia eburnea (Barb.Rodr.) Schltr.	no		no
Epidendroideae	Cymbidieae	Zygopetalinae	Koellensteinia	florida	Koellensteinia florida (Rchb.f.) Garay	no		no
Epidendroideae	Cymbidieae	Zygopetalinae	Koellensteinia	graminea	Koellensteinia graminea (Lindl.) Rchb.f.	no		no
Epidendroideae	Cymbidieae	Zygopetalinae	Koellensteinia	hyacinthoides	Koellensteinia hyacinthoides Schltr.	no		no
Epidendroideae	Cymbidieae	Zygopetalinae	Koellensteinia	ionoptera	Koellensteinia ionoptera Linden & Rchb.f.	no		no
Epidendroideae	Cymbidieae	Zygopetalinae	Koellensteinia	kellneriana	Koellensteinia kellneriana Rchb.f.	no		no
Epidendroideae	Cymbidieae	Zygopetalinae	Koellensteinia	spiralis	Koellensteinia spiralis Gomes-Ferreira & L.C.Menezes	no		no
Epidendroideae	Cymbidieae	Zygopetalinae	Koellensteinia	tricolor	Koellensteinia tricolor (Lindl.) Rchb.f.	no		no
Epidendroideae	Epidendreae	Laeliinae	Laelia	gloriosa	Laelia gloriosa (Rchb.f.) L.O.Williams	yes	Pansarin, E. R., Pedro, S. R. M., Pansarin, L. M., Davies, K. L., & Stpiczyńska, M. (2024). Neither nectar nor deception: the role of floral rewards in the pollination system of Laelia (Orchidaceae: Laeliinae). Die Naturwissenschaften, 111(6), 57. https://doi.org/10.1007/s00114-024-01941-5	yes	Pansarin, E. R., Pedro, S. R. M., Pansarin, L. M., Davies, K. L., & Stpiczyńska, M. (2024). Neither nectar nor deception: the role of floral rewards in the pollination system of Laelia (Orchidaceae: Laeliinae). Die Naturwissenschaften, 111(6), 57. https://doi.org/10.1007/s00114-024-01941-5	yes
Epidendroideae	Epidendreae	Laeliinae	Laelia	marginata	Laelia marginata (Lindl.) L.O.Williams	no		no
Epidendroideae	Epidendreae	Laeliinae	Laelia	vandenbergiana	Laelia vandenbergiana (E.M.Pessoa, V.Brito & Ralf-Neto) Van den Berg	no		no
Orchidoideae	Cranichideae	Spiranthinae	Lankesterella	caespitosa	Lankesterella caespitosa (Lindl.) Hoehne	no		no
Orchidoideae	Cranichideae	Spiranthinae	Lankesterella	ceracifolia	Lankesterella ceracifolia (Barb.Rodr.) Mansf.	no		no
Orchidoideae	Cranichideae	Spiranthinae	Lankesterella	gnoma	Lankesterella gnoma (Kraenzl.) Hoehne	no		no
Orchidoideae	Cranichideae	Spiranthinae	Lankesterella	longicollis	Lankesterella longicollis (Cogn.) Hoehne	no		no
Orchidoideae	Cranichideae	Spiranthinae	Lankesterella	parvula	Lankesterella parvula (Kraenzl.) Pabst	no		no
Orchidoideae	Cranichideae	Spiranthinae	Lankesterella	pilosa	Lankesterella pilosa (Cogn.) Hoehne	no		no
Orchidoideae	Cranichideae	Spiranthinae	Lankesterella	spannageliana	Lankesterella spannageliana (Hoehne & Brade) Mansf.	no		no
Epidendroideae	Cymbidieae	Oncidiinae	Leochilus	labiatus	Leochilus labiatus (Sw.) Kuntze	yes	Chase, M. W. (1986). Pollination ecology of two sympatric, synchronously flowering species of Leochilus in Costa Rica. Lindleyana, 1, 141–147.	yes	Chase, M. W. (1986). Pollination ecology of two sympatric, synchronously flowering species of Leochilus in Costa Rica. Lindleyana, 1, 141–147.	yes
Epidendroideae	Epidendreae	Pleurothallidinae	Lepanthes	brasiliensis	Lepanthes brasiliensis Pabst	no		no
Epidendroideae	Epidendreae	Pleurothallidinae	Lepanthes	exilis	Lepanthes exilis C.Schweinf.	no		no
Epidendroideae	Epidendreae	Pleurothallidinae	Lepanthes	helicocephala	Lepanthes helicocephala Rchb.f.	no		no
Epidendroideae	Epidendreae	Pleurothallidinae	Lepanthes	pariaensis	Lepanthes pariaensis Foldats	no		no
Epidendroideae	Epidendreae	Pleurothallidinae	Lepanthes	turialvae	Lepanthes turialvae Rchb.f.	yes	Blanco, M. A., & Barboza, G. (2005). Pseudocopulatory pollination in Lepanthes (Orchidaceae: Pleurothallidinae) by fungus gnats. Annals of Botany, 95(5), 763–772. https://doi.org/10.1093/aob/mci090	yes	Blanco, M. A., & Barboza, G. (2005). Pseudocopulatory pollination in Lepanthes (Orchidaceae: Pleurothallidinae) by fungus gnats. Annals of Botany, 95(5), 763–772. https://doi.org/10.1093/aob/mci090	yes
Epidendroideae	Epidendreae	Pleurothallidinae	Lepanthopsis	densiflora	Lepanthopsis densiflora (Barb.Rodr.) Ames	no		no
Epidendroideae	Epidendreae	Pleurothallidinae	Lepanthopsis	floripecten	Lepanthopsis floripecten (Rchb.f.) Ames	no		no
Epidendroideae	Epidendreae	Pleurothallidinae	Lepanthopsis	legadensis	Lepanthopsis legadensis L.R. Zandona & E.L. Catharino ex A. Doucette & Pfahl	no		no
Epidendroideae	Epidendreae	Pleurothallidinae	Lepanthopsis	vellozicola	Lepanthopsis vellozicola R.C.Mota et al.	no		no
Epidendroideae	Epidendreae	Pleurothallidinae	Lepanthopsis	vinacea	Lepanthopsis vinacea C. Schweinf.	no		no
Epidendroideae	Epidendreae	Laeliinae	Leptotes	bicolor	Leptotes bicolor Lindl.	no		no
Epidendroideae	Epidendreae	Laeliinae	Leptotes	bohnkiana	Leptotes bohnkiana Campacci	no		no
Epidendroideae	Epidendreae	Laeliinae	Leptotes	pauloensis	Leptotes pauloensis Hoehne	no		no
Epidendroideae	Epidendreae	Laeliinae	Leptotes	pohlitinocoi	Leptotes pohlitinocoi V.P.Castro & Chiron	no		no
Epidendroideae	Epidendreae	Laeliinae	Leptotes	tenuis	Leptotes tenuis Rchb.f.	no		no
Epidendroideae	Epidendreae	Laeliinae	Leptotes	unicolor	Leptotes unicolor Barb.Rodr.	no		no
Epidendroideae	Epidendreae	Laeliinae	Leptotes	vellozicola	Leptotes vellozicola van den Berg et al.	no		no
Epidendroideae	Malaxideae	Malaxidinae	Liparis	cogniauxiana	Liparis cogniauxiana F.Barros & L.R.S.Guim.	no		no
Epidendroideae	Malaxideae	Malaxidinae	Liparis	nervosa	Liparis nervosa (Thumb.) Lindl.	no		no
Epidendroideae	Malaxideae	Malaxidinae	Liparis	vexillifera	Liparis vexillifera (La Llave & Lex.) Cogn.	no		no
Epidendroideae	Cymbidieae	Oncidiinae	Lockhartia	goyazensis	Lockhartia goyazensis Rchb.f.	no		no
Epidendroideae	Cymbidieae	Oncidiinae	Lockhartia	imbricata	Lockhartia imbricata (Lam.) Hoehne	no		no
Epidendroideae	Cymbidieae	Oncidiinae	Lockhartia	ivainae	Lockhartia ivainae M.F.F.Silva & A.T.Oliveira	no		no
Epidendroideae	Cymbidieae	Oncidiinae	Lockhartia	latilabris	Lockhartia latilabris C.Schweinf.	no		no
Epidendroideae	Cymbidieae	Oncidiinae	Lockhartia	lunifera	Lockhartia lunifera (Lindl.) Rchb.f.	no		no
Epidendroideae	Epidendreae	Laeliinae	Loefgrenianthus	blanche-amesiae	Loefgrenianthus blanche-amesiae (Loefgr.) Hoehne	no		no
Epidendroideae	Cymbidieae	Stanhopeinae	Lueckelia	breviloba	Lueckelia breviloba (Summerh. ex E.W.Cooper) Jenny	no		no
Epidendroideae	Cymbidieae	Maxillariinae	Lycaste	macrobulbon	Lycaste macrobulbon (Hook.) Lindl. & Paxton	no		no
Epidendroideae	Cymbidieae	Maxillariinae	Lycaste	macrophylla	Lycaste macrophylla (Poepp. & Endl.) Lindl.	no		no
Epidendroideae	Cymbidieae	Maxillariinae	Lyroglossa	grisebachii	Lyroglossa grisebachii (Cogn.) Schltr.	no		no
Epidendroideae	Cymbidieae	Oncidiinae	Macradenia	grandiflora	Macradenia grandiflora A.K.Koch,Ilk.-Borg. & Barros	no		no
Epidendroideae	Cymbidieae	Oncidiinae	Macradenia	lutescens	Macradenia lutescens R.Br.	no		no
Epidendroideae	Cymbidieae	Oncidiinae	Macradenia	paraensis	Macradenia paraensis Barb.Rodr.	no		yes	Castro, J. B., & Singer, R. B. (2019). A literature review of the pollination strategies and breeding systems in oncidiinae orchids. Acta Botanica Brasilica, 33(4), 618–643. https://doi.org/10.1590/0102-33062019abb0111
Epidendroideae	Cymbidieae	Oncidiinae	Macradenia	surinamensis	Macradenia surinamensis Rchb.f. & Wullschl.	no		no
Epidendroideae	Cymbidieae	Oncidiinae	Macradenia	tridentata	Macradenia tridentata C.Schweinf.	no		no
Epidendroideae	Cymbidieae	Oncidiinae	Macroclinium	bragae	Macroclinium bragae Campacci & J.B.F.Silva	no		no
Epidendroideae	Cymbidieae	Oncidiinae	Macroclinium	brasiliense	Macroclinium brasiliense (Pabst) Dodson	no		no
Epidendroideae	Cymbidieae	Oncidiinae	Macroclinium	mirabile	Macroclinium mirabile (C.Schweinf.) Dodson	no		no
Epidendroideae	Cymbidieae	Oncidiinae	Macroclinium	paraense	Macroclinium paraense Campacci & da Silva	no		no
Epidendroideae	Cymbidieae	Oncidiinae	Macroclinium	roseum	Macroclinium roseum Barb.Rodr.	no		no
Epidendroideae	Cymbidieae	Oncidiinae	Macroclinium	saraca-taquerense	Macroclinium saraca-taquerense Campacci & J.B.F.Silva	no		no
Epidendroideae	Cymbidieae	Oncidiinae	Macroclinium	subroseum	Macroclinium subroseum Campacci & J.B.F.Silva	no		no
Epidendroideae	Cymbidieae	Oncidiinae	Macroclinium	wullschlaegelianum	Macroclinium wullschlaegelianum (Focke) Dodson	no		yes	van der Pijl, L., & Dodson, C. H. (1969). Orchid flowers: their pollination and evolution. University of Miami Press. Dodson, C. H. (1967). Studies in orchid pollination: The genus Notylia. American Orchid Society Bulletin, 36, 209–214.
Epidendroideae	Epidendreae	Pleurothallidinae	Madisonia	bradei	Madisonia bradei (Schltr.) Toscano & E.C.Smidt	no		no
Epidendroideae	Epidendreae	Pleurothallidinae	Madisonia	carrisii	Madisonia carrisii (Brade) Toscano & E.C. Smidt.	no		no
Epidendroideae	Epidendreae	Pleurothallidinae	Madisonia	kerrii	Madisonia kerrii (Braga) Luer	no		no
Epidendroideae	Malaxideae	Malaxidinae	Malaxis	cipoensis	Malaxis cipoensis F.Barros	no		no
Epidendroideae	Malaxideae	Malaxidinae	Malaxis	cogniauxiana	Malaxis cogniauxiana (Schltr.) Pabst	no		no
Epidendroideae	Malaxideae	Malaxidinae	Malaxis	cordilabia	Malaxis cordilabia Portalet	no		no
Epidendroideae	Malaxideae	Malaxidinae	Malaxis	excavata	Malaxis excavata (Lindl.) Kuntze	no		no
Epidendroideae	Malaxideae	Malaxidinae	Malaxis	histionantha	Malaxis histionantha (Link) Garay & Dunst.	no		no
Epidendroideae	Malaxideae	Malaxidinae	Malaxis	jaraguae	Malaxis jaraguae (Hoehne & Schltr.) Pabst	no		no
Epidendroideae	Malaxideae	Malaxidinae	Malaxis	pabstii	Malaxis pabstii (Schltr.) Pabst	no		no
Epidendroideae	Malaxideae	Malaxidinae	Malaxis	parthonii	Malaxis parthonii C.Morren	no		no
Epidendroideae	Malaxideae	Malaxidinae	Malaxis	pubescens	Malaxis pubescens (Lindl.) Kuntze	no		no
Epidendroideae	Malaxideae	Malaxidinae	Malaxis	warmingii	Malaxis warmingii (Rchb.f.) Kuntze	no		no
Epidendroideae	Epidendreae	Pleurothallidinae	Masdevallia	britoi	Masdevallia britoi E.M. Pessoa & Karremans	no		no
Epidendroideae	Epidendreae	Pleurothallidinae	Masdevallia	cuprea	Masdevallia cuprea Lindl.	no		no
Epidendroideae	Epidendreae	Pleurothallidinae	Masdevallia	curtipes	Masdevallia curtipes Barb.Rodr.	no		no
Epidendroideae	Epidendreae	Pleurothallidinae	Masdevallia	discoidea	Masdevallia discoidea Luer & Würstle	no		no
Epidendroideae	Epidendreae	Pleurothallidinae	Masdevallia	guayanensis	Masdevallia guayanensis Lindl. ex Benth.	no		no
Epidendroideae	Epidendreae	Pleurothallidinae	Masdevallia	infracta	Masdevallia infracta Lindl.	yes	Borba, E. L., Barbosa, A. R., Cabral de Melo, M., Loureiro Gontijo, S., & Ornellas de Oliveira, H. (2011). Mating systems in the Pleurothallidinae (Orchidaceae): evolutionary and systematic implications. Lankesteriana, 11(3). https://doi.org/10.15517/lank.v11i3.18275	no
Epidendroideae	Epidendreae	Pleurothallidinae	Masdevallia	minuta	Masdevallia minuta Lindl.	no		no
Epidendroideae	Epidendreae	Pleurothallidinae	Masdevallia	norae	Masdevallia norae Luer	no		no
Epidendroideae	Epidendreae	Pleurothallidinae	Masdevallia	obscurans	Masdevallia obscurans (Luer) Luer	no		no
Epidendroideae	Epidendreae	Pleurothallidinae	Masdevallia	oscitans	Masdevallia oscitans (Luer) Luer	no		no
Epidendroideae	Epidendreae	Pleurothallidinae	Masdevallia	sprucei	Masdevallia sprucei Rchb.f.	no		no
Epidendroideae	Epidendreae	Pleurothallidinae	Masdevallia	sururuana	Masdevallia sururuana Campacci	no		no
Epidendroideae	Epidendreae	Pleurothallidinae	Masdevallia	vargasii	Masdevallia vargasii C.Schweinf.	no		no
Epidendroideae	Epidendreae	Pleurothallidinae	Masdevallia	wendlandiana	Masdevallia wendlandiana Rchb.f.	no		no
Epidendroideae	Cymbidieae	Maxillariinae	Maxillaria	alba	Maxillaria alba (Hook.) Lindl.	no		no
Epidendroideae	Cymbidieae	Maxillariinae	Maxillaria	albata	Maxillaria albata Lindl.	no		no
Epidendroideae	Cymbidieae	Maxillariinae	Maxillaria	albiflora	Maxillaria albiflora Ames & C.Schweinf.	no		no
Epidendroideae	Cymbidieae	Maxillariinae	Maxillaria	alpestris	Maxillaria alpestris Lindl.	no		no
Epidendroideae	Cymbidieae	Maxillariinae	Maxillaria	aurea	Maxillaria aurea (Poepp. & Endl.) L.O.Williams	no		no
Epidendroideae	Cymbidieae	Maxillariinae	Maxillaria	aureoglobula	Maxillaria aureoglobula Christenson	no		no
Epidendroideae	Cymbidieae	Maxillariinae	Maxillaria	auyantepuiensis	Maxillaria auyantepuiensis Foldats	no		no
Epidendroideae	Cymbidieae	Maxillariinae	Maxillaria	barbosae	Maxillaria barbosae Loefgr.	no		no
Epidendroideae	Cymbidieae	Maxillariinae	Maxillaria	binotii	Maxillaria binotii De Wild.	no		no
Epidendroideae	Cymbidieae	Maxillariinae	Maxillaria	bolivarensis	Maxillaria bolivarensis C.Schweinf.	no		no
Epidendroideae	Cymbidieae	Maxillariinae	Maxillaria	brachybulbon	Maxillaria brachybulbon Schltr.	no		no
Epidendroideae	Cymbidieae	Maxillariinae	Maxillaria	bradei	Maxillaria bradei Schltr. ex Hoehne	no		no
Epidendroideae	Cymbidieae	Maxillariinae	Maxillaria	brasiliensis	Maxillaria brasiliensis Brieger & Illg	yes	Illg, R. D. (1977). Sobre a reproducao em Maxillaria brasiliensis Brieg. et Illg e Maxillaria cleistogama Brieg. et Illg (Orchidaceae)[Orquidea]. Revista Brasileira de Biologia, 37.	yes	Singer, R. B., & Koehler, S. (2004). Pollinarium morphology and floral rewards in Brazilian Maxillariinae (Orchidaceae). Annals of Botany, 93(1), 39–51. https://doi.org/10.1093/aob/mch009 Singer, R. B. (2004). Orquídeas brasileiras e abelhas. In www.webbee.org.br.	yes
Epidendroideae	Cymbidieae	Maxillariinae	Maxillaria	calimaniana	Maxillaria calimaniana V.P.Castro	no		no
Epidendroideae	Cymbidieae	Maxillariinae	Maxillaria	candida	Maxillaria candida Lodd. ex Lindl.	no		no
Epidendroideae	Cymbidieae	Maxillariinae	Maxillaria	caparaoensis	Maxillaria caparaoensis Brade	no		no
Epidendroideae	Cymbidieae	Maxillariinae	Maxillaria	chlorantha	Maxillaria chlorantha Lindl.	no		no
Epidendroideae	Cymbidieae	Maxillariinae	Maxillaria	chrysantha	Maxillaria chrysantha Barb.Rodr.	no		no
Epidendroideae	Cymbidieae	Maxillariinae	Maxillaria	cleistogama	Maxillaria cleistogama Brieger & Illg	yes	Illg, R. D. (1977). Sobre a reproducao em Maxillaria brasiliensis Brieg. et Illg e Maxillaria cleistogama Brieg. et Illg (Orchidaceae)[Orquidea]. Revista Brasileira de Biologia, 37.	no
Epidendroideae	Cymbidieae	Maxillariinae	Maxillaria	crassifolia	Maxillaria crassifolia (Lindl.) Rchb.f.	no		no
Epidendroideae	Cymbidieae	Maxillariinae	Maxillaria	crocea	Maxillaria crocea Lindl.	no		no
Epidendroideae	Cymbidieae	Maxillariinae	Maxillaria	desvauxiana	Maxillaria desvauxiana Rchb.f.	no		no
Epidendroideae	Cymbidieae	Maxillariinae	Maxillaria	discolor	Maxillaria discolor (Lodd. ex Lindl.) Rchb.f.	no		yes	Singer, R. B. (2004). Orquídeas brasileiras e abelhas. In www.webbee.org.br.
Epidendroideae	Cymbidieae	Maxillariinae	Maxillaria	divaricata	Maxillaria divaricata (Barb.Rodr.) Cogn.	no		no
Epidendroideae	Cymbidieae	Maxillariinae	Maxillaria	echinophyta	Maxillaria echinophyta Barb.Rodr.	no		no
Epidendroideae	Cymbidieae	Maxillariinae	Maxillaria	elluziae	Maxillaria elluziae Molinari	no		no
Epidendroideae	Cymbidieae	Maxillariinae	Maxillaria	equitans	Maxillaria equitans (Schltr.) Garay	no		no
Epidendroideae	Cymbidieae	Maxillariinae	Maxillaria	ferdinandiana	Maxillaria ferdinandiana Barb.Rodr.	no		no
Epidendroideae	Cymbidieae	Maxillariinae	Maxillaria	grobyoides	Maxillaria grobyoides Garay & Dunst.	no		no
Epidendroideae	Cymbidieae	Maxillariinae	Maxillaria	heismanniana	Maxillaria heismanniana Barb.Rodr.	no		no
Epidendroideae	Cymbidieae	Maxillariinae	Maxillaria	humilis	Maxillaria humilis (Link & Otto) Schuit. & M.W.Chase	no		no
Epidendroideae	Cymbidieae	Maxillariinae	Maxillaria	imbricata	Maxillaria imbricata Barb.Rodr.	no		no
Epidendroideae	Cymbidieae	Maxillariinae	Maxillaria	johannis	Maxillaria johannis Pabst	no		no
Epidendroideae	Cymbidieae	Maxillariinae	Maxillaria	kautskyi	Maxillaria kautskyi Pabst	no		no
Epidendroideae	Cymbidieae	Maxillariinae	Maxillaria	kegelii	Maxillaria kegelii Rchb.f.	no		no
Epidendroideae	Cymbidieae	Maxillariinae	Maxillaria	leptosepala	Maxillaria leptosepala Hook.	no		no
Epidendroideae	Cymbidieae	Maxillariinae	Maxillaria	leucaimata	Maxillaria leucaimata Barb.Rodr.	no		no
Epidendroideae	Cymbidieae	Maxillariinae	Maxillaria	luizotavioi	Maxillaria luizotavioi Engels & E.C.Smidt	no		no
Epidendroideae	Cymbidieae	Maxillariinae	Maxillaria	luteograndiflora	Maxillaria luteograndiflora Dombrain	no		no
Epidendroideae	Cymbidieae	Maxillariinae	Maxillaria	lutescens	Maxillaria lutescens Scheidw.	no		no
Epidendroideae	Cymbidieae	Maxillariinae	Maxillaria	macrantha	Maxillaria macrantha (Barb.Rodr.) Molinari	no		no
Epidendroideae	Cymbidieae	Maxillariinae	Maxillaria	mapiriensis	Maxillaria mapiriensis (Kraenzl.) L.O.Williams	no		no
Epidendroideae	Cymbidieae	Maxillariinae	Maxillaria	marginata	Maxillaria marginata (Lindl.) Fenzl	no		yes	Singer, R. B. (2004). Orquídeas brasileiras e abelhas. In www.webbee.org.br.
Epidendroideae	Cymbidieae	Maxillariinae	Maxillaria	milenae	Maxillaria milenae V.P.Castro & Chiron	no		no
Epidendroideae	Cymbidieae	Maxillariinae	Maxillaria	monantha	Maxillaria monantha Barb.Rodr.	no		no
Epidendroideae	Cymbidieae	Maxillariinae	Maxillaria	moutinhoi	Maxillaria moutinhoi Pabst	no		no
Epidendroideae	Cymbidieae	Maxillariinae	Maxillaria	nasuta	Maxillaria nasuta Rchb.f.	no		no
Epidendroideae	Cymbidieae	Maxillariinae	Maxillaria	neowiedii	Maxillaria neowiedii Rchb.f.	no		no
Epidendroideae	Cymbidieae	Maxillariinae	Maxillaria	notylioglossa	Maxillaria notylioglossa Rchb.f.	no		no
Epidendroideae	Cymbidieae	Maxillariinae	Maxillaria	obtusa	Maxillaria obtusa (Lindl.) Molinari	no		no
Epidendroideae	Cymbidieae	Maxillariinae	Maxillaria	ochroleuca	Maxillaria ochroleuca Lodd. ex Lindl.	no		no
Epidendroideae	Cymbidieae	Maxillariinae	Maxillaria	pacholskii	Maxillaria pacholskii Christenson	no		no
Epidendroideae	Cymbidieae	Maxillariinae	Maxillaria	pachyphylla	Maxillaria pachyphylla Schltr. ex Hoehne	no		no
Epidendroideae	Cymbidieae	Maxillariinae	Maxillaria	paranaensis	Maxillaria paranaensis Barb.Rodr.	no		no
Epidendroideae	Cymbidieae	Maxillariinae	Maxillaria	parkeri	Maxillaria parkeri Hook.	no		no
Epidendroideae	Cymbidieae	Maxillariinae	Maxillaria	parviflora	Maxillaria parviflora (Poepp. & Endl.) Garay	no		no
Epidendroideae	Cymbidieae	Maxillariinae	Maxillaria	pauciflora	Maxillaria pauciflora Barb.Rodr.	no		no
Epidendroideae	Cymbidieae	Maxillariinae	Maxillaria	pendula	Maxillaria pendula (Poepp. & Endl.) C.Schweinf.	no		no
Epidendroideae	Cymbidieae	Maxillariinae	Maxillaria	phoenicanthera	Maxillaria phoenicanthera Barb.Rodr.	no		no
Epidendroideae	Cymbidieae	Maxillariinae	Maxillaria	picta	Maxillaria picta Hook.	no		yes	Singer, R. B. (2004). Orquídeas brasileiras e abelhas. In www.webbee.org.br. Singer, R. B., & Koehler, S. (2004). Pollinarium morphology and floral rewards in Brazilian Maxillariinae (Orchidaceae). Annals of Botany, 93(1), 39–51. https://doi.org/10.1093/aob/mch009
Epidendroideae	Cymbidieae	Maxillariinae	Maxillaria	piresiana	Maxillaria piresiana Hoehne	no		no
Epidendroideae	Cymbidieae	Maxillariinae	Maxillaria	polyantha	Maxillaria polyantha Barb.Rodr.	no		no
Epidendroideae	Cymbidieae	Maxillariinae	Maxillaria	porphyrostele	Maxillaria porphyrostele Rchb.f.	no		yes	Singer, R. B., & Koehler, S. (2004). Pollinarium morphology and floral rewards in Brazilian Maxillariinae (Orchidaceae). Annals of Botany, 93(1), 39–51. https://doi.org/10.1093/aob/mch009
Epidendroideae	Cymbidieae	Maxillariinae	Maxillaria	porrecta	Maxillaria porrecta Lindl.	no		no
Epidendroideae	Cymbidieae	Maxillariinae	Maxillaria	prolifera	Maxillaria prolifera Ruiz & Pav.	no		no
Epidendroideae	Cymbidieae	Maxillariinae	Maxillaria	pterocarpa	Maxillaria pterocarpa Barb.Rodr.	no		no
Epidendroideae	Cymbidieae	Maxillariinae	Maxillaria	pumila	Maxillaria pumila Hook.	no		no
Epidendroideae	Cymbidieae	Maxillariinae	Maxillaria	quelchii	Maxillaria quelchii Rolfe	no		no
Epidendroideae	Cymbidieae	Maxillariinae	Maxillaria	rigida	Maxillaria rigida Barb.Rodr.	no		no
Epidendroideae	Cymbidieae	Maxillariinae	Maxillaria	ringens	Maxillaria ringens Rchb.f.	no		no
Epidendroideae	Cymbidieae	Maxillariinae	Maxillaria	rodriguesii	Maxillaria rodriguesii Cogn.	no		no
Epidendroideae	Cymbidieae	Maxillariinae	Maxillaria	rufescens	Maxillaria rufescens Lindl.	no		no
Epidendroideae	Cymbidieae	Maxillariinae	Maxillaria	schultesii	Maxillaria schultesii (Ojeda & G.A.Romero) Christenson	no		no
Epidendroideae	Cymbidieae	Maxillariinae	Maxillaria	schunkeana	Maxillaria schunkeana Campacci & Kautsky	no		no
Epidendroideae	Cymbidieae	Maxillariinae	Maxillaria	scorpioidea	Maxillaria scorpioidea Kraenzl.	no		no
Epidendroideae	Cymbidieae	Maxillariinae	Maxillaria	silvana	Maxillaria silvana Campacci	no		no
Epidendroideae	Cymbidieae	Maxillariinae	Maxillaria	spiritusanctensis	Maxillaria spiritusanctensis Pabst	no		no
Epidendroideae	Cymbidieae	Maxillariinae	Maxillaria	splendens	Maxillaria splendens Poepp. & Endl.	no		yes	Davies, K. L., Pansarin, E. R., & Stpiczyńska, M. (2023). Labellar Structure of the Maxillaria splendens Alliance (Orchidaceae: Maxillariinae) Indicates Floral Polyphenols as a Reward for Stingless Bees. Plants, 12(4). https://doi.org/10.3390/plants12040921
Epidendroideae	Cymbidieae	Maxillariinae	Maxillaria	subrepens	Maxillaria subrepens (Rolfe) Schuit. & M.W.Chase	no		no
Epidendroideae	Cymbidieae	Maxillariinae	Maxillaria	subulata	Maxillaria subulata Lindl.	no		no
Epidendroideae	Cymbidieae	Maxillariinae	Maxillaria	superflua	Maxillaria superflua Rchb.f.	no		no
Epidendroideae	Cymbidieae	Maxillariinae	Maxillaria	tenuis	Maxillaria tenuis C.Schweinf.	no		no
Epidendroideae	Cymbidieae	Maxillariinae	Maxillaria	ubatubana	Maxillaria ubatubana Hoehne	no		no
Epidendroideae	Cymbidieae	Maxillariinae	Maxillaria	uncata	Maxillaria uncata Lindl.	no		no
Epidendroideae	Cymbidieae	Maxillariinae	Maxillaria	uniflora	Maxillaria uniflora (Ruiz & Pav.) Molinari	no		no
Epidendroideae	Cymbidieae	Maxillariinae	Maxillaria	valenzuelana	Maxillaria valenzuelana (A.Rich.) Nash.	no		no
Epidendroideae	Cymbidieae	Maxillariinae	Maxillaria	villosa	Maxillaria villosa (Barb.Rodr.) Cogn.	no		no
Epidendroideae	Cymbidieae	Maxillariinae	Maxillaria	violaceopunctata	Maxillaria violaceopunctata Rchb.f.	no		no
Epidendroideae	Cymbidieae	Maxillariinae	Maxillaria	xylobiiflora	Maxillaria xylobiiflora Schltr.	no		no
Epidendroideae	Cymbidieae	Maxillariinae	Maxillaria	yauaperyensis	Maxillaria yauaperyensis Barb.Rodr.	no		no
Orchidoideae	Cranichideae	Spiranthinae	Mesadenella	atroviridis	Mesadenella atroviridis (Barb.Rodr.) Garay	no		no
Orchidoideae	Cranichideae	Spiranthinae	Mesadenella	meeae	Mesadenella meeae R.J.V.Alves	no		no
Orchidoideae	Cranichideae	Spiranthinae	Mesadenella	pumila	Mesadenella pumila (Vell.) Campacci	no		no
Orchidoideae	Cranichideae	Goodyerinae	Microchilus	arietinus	Microchilus arietinus (Rchb.f. & Warm.) Ormerod	no		no
Orchidoideae	Cranichideae	Goodyerinae	Microchilus	austrobrasiliensis	Microchilus austrobrasiliensis (Porsch) Ormerod	no		no
Orchidoideae	Cranichideae	Goodyerinae	Microchilus	hylibates	Microchilus hylibates (Rchb.f.) E.C.Smidt & M.W.Chase	no		no
Orchidoideae	Cranichideae	Goodyerinae	Microchilus	juruenensis	Microchilus juruenensis (Hoehne) E.C.Smidt & M.W.Chase	no		no
Orchidoideae	Cranichideae	Goodyerinae	Microchilus	kuczynskii	Microchilus kuczynskii (Porsch) E.C.Smidt & M.W.Chase	no		no
Orchidoideae	Cranichideae	Goodyerinae	Microchilus	lamprophyllus	Microchilus lamprophyllus (Linden & Rchb.f.) Ormerod	no		no
Orchidoideae	Cranichideae	Goodyerinae	Microchilus	lindleyanus	Microchilus lindleyanus (Cogn.) E.C.Smidt & M.W.Chase	no		no
Orchidoideae	Cranichideae	Goodyerinae	Microchilus	mendoncae	Microchilus mendoncae (Brade & Pabst) E.C.Smidt & M.W.Chase	no		no
Orchidoideae	Cranichideae	Goodyerinae	Microchilus	metallescens	Microchilus metallescens (Barb.Rodr.) E.C.Smidt & M.W.Chase	no		no
Orchidoideae	Cranichideae	Goodyerinae	Microchilus	mystacinus	Microchilus mystacinus (Rchb.f.) E.C.Smidt & M.W.Chase	no		no
Orchidoideae	Cranichideae	Goodyerinae	Microchilus	pedicellatus	Microchilus pedicellatus (Cogn.) E.C.Smidt & M.W.Chase	no		no
Orchidoideae	Cranichideae	Goodyerinae	Microchilus	preslii	Microchilus preslii Ormerod	no		no
Orchidoideae	Cranichideae	Goodyerinae	Microchilus	pumilus	Microchilus pumilus (Cogn.) E.C.Smidt & M.W.Chase	no		no
Orchidoideae	Cranichideae	Goodyerinae	Microchilus	repens	Microchilus repens (Poepp. & Endl.) D.Dietr.	no		no
Orchidoideae	Cranichideae	Goodyerinae	Microchilus	roseus	Microchilus roseus (Lindl.) D.Dietr.	no		no
Orchidoideae	Cranichideae	Goodyerinae	Microchilus	stigmatopterus	Microchilus stigmatopterus (Rchb.f.) E.C.Smidt & M.W.Chase	no		no
Epidendroideae	Cymbidieae	Oncidiinae	Miltonia	candida	Miltonia candida Lindl.	no		no
Epidendroideae	Cymbidieae	Oncidiinae	Miltonia	clowesii	Miltonia clowesii (Lindl.) Lindl.	no		no
Epidendroideae	Cymbidieae	Oncidiinae	Miltonia	cuneata	Miltonia cuneata Lindl.	no		no
Epidendroideae	Cymbidieae	Oncidiinae	Miltonia	flava	Miltonia flava Lindl.	no		no
Epidendroideae	Cymbidieae	Oncidiinae	Miltonia	flavescens	Miltonia flavescens (Lindl.) Lindl.	no		no
Epidendroideae	Cymbidieae	Oncidiinae	Miltonia	kayasimae	Miltonia kayasimae Pabst	no		no
Epidendroideae	Cymbidieae	Oncidiinae	Miltonia	moreliana	Miltonia moreliana A.Rich.	no		no
Epidendroideae	Cymbidieae	Oncidiinae	Miltonia	phymatochila	Miltonia phymatochila (Lindl.) N.H.Williams & M.W.Chase	no		no
Epidendroideae	Cymbidieae	Oncidiinae	Miltonia	regnellii	Miltonia regnellii Rchb.f.	no		no
Epidendroideae	Cymbidieae	Oncidiinae	Miltonia	russelliana	Miltonia russelliana (Lindl.) Lindl.	no		no
Epidendroideae	Cymbidieae	Oncidiinae	Miltonia	spectabilis	Miltonia spectabilis Lindl.	no		no
Epidendroideae	Cymbidieae	Catasetinae	Mormodes	atropurpurea	Mormodes atropurpurea Lindl.	no		no
Epidendroideae	Cymbidieae	Catasetinae	Mormodes	aurantiaca	Mormodes aurantiaca Schltr.	no		no
Epidendroideae	Cymbidieae	Catasetinae	Mormodes	aurea	Mormodes aurea L.C.Menezes & Tadaiesky	no		no
Epidendroideae	Cymbidieae	Catasetinae	Mormodes	auriculata	Mormodes auriculata F.E.L.Miranda	no		no
Epidendroideae	Cymbidieae	Catasetinae	Mormodes	buccinator	Mormodes buccinator Lindl.	no		no
Epidendroideae	Cymbidieae	Catasetinae	Mormodes	carnevaliana	Mormodes carnevaliana Salazar & G.A.Romero	no		no
Epidendroideae	Cymbidieae	Catasetinae	Mormodes	castroi	Mormodes castroi Salazar	no		no
Epidendroideae	Cymbidieae	Catasetinae	Mormodes	cucumerina	Mormodes cucumerina Pabst	no		no
Epidendroideae	Cymbidieae	Catasetinae	Mormodes	dasilvae	Mormodes dasilvae Salazar	no		no
Epidendroideae	Cymbidieae	Catasetinae	Mormodes	densiflora	Mormodes densiflora F.E.L.Miranda	no		no
Epidendroideae	Cymbidieae	Catasetinae	Mormodes	elegans	Mormodes elegans F.E.L.Miranda	no		no
Epidendroideae	Cymbidieae	Catasetinae	Mormodes	gurupiensis	Mormodes gurupiensis Campacci & J.B.F.Silva	no		no
Epidendroideae	Cymbidieae	Catasetinae	Mormodes	hoehnei	Mormodes hoehnei F.E.L.Miranda & K.G.Lacerda	no		no
Epidendroideae	Cymbidieae	Catasetinae	Mormodes	issanensis	Mormodes issanensis F.E.L.Miranda & K.G.Lacerda	no		no
Epidendroideae	Cymbidieae	Catasetinae	Mormodes	jamanxinensis	Mormodes jamanxinensis Campacci & J.B.F.Silva	no		no
Epidendroideae	Cymbidieae	Catasetinae	Mormodes	kleberiana	Mormodes kleberiana Campacci & J.B.F.Silva	no		no
Epidendroideae	Cymbidieae	Catasetinae	Mormodes	matogrossensis	Mormodes matogrossensis Engels, Fern.Rocha & E.C.Smidt	no		no
Epidendroideae	Cymbidieae	Catasetinae	Mormodes	mutunensis	Mormodes mutunensis J.B.F.Silva & G.F.Carr	no		no
Epidendroideae	Cymbidieae	Catasetinae	Mormodes	paraensis	Mormodes paraensis Salazar & J.B.F.Silva	no		no
Epidendroideae	Cymbidieae	Catasetinae	Mormodes	rodriguesiana	Mormodes rodriguesiana Salazar	no		no
Epidendroideae	Cymbidieae	Catasetinae	Mormodes	rosea	Mormodes rosea Barb.Rodr.	no		no
Epidendroideae	Cymbidieae	Catasetinae	Mormodes	sinuata	Mormodes sinuata Rchb.f. & Warm.	no		no
Epidendroideae	Cymbidieae	Catasetinae	Mormodes	tapoayensis	Mormodes tapoayensis F.E.L.Miranda & K.G.Lacerda	no		no
Epidendroideae	Cymbidieae	Catasetinae	Mormodes	tigrina	Mormodes tigrina Barb.Rodr.	no		no
Epidendroideae	Cymbidieae	Catasetinae	Mormodes	vernixioidea	Mormodes vernixioidea Pabst	no		no
Epidendroideae	Cymbidieae	Catasetinae	Mormodes	vinacea	Mormodes vinacea Hoehne	no		no
Epidendroideae	Cymbidieae	Catasetinae	Mormodes	warszewiczii	Mormodes warszewiczii Klotzsch	no		no
Epidendroideae	Epidendreae	Pleurothallidinae	Muscarella	aristata	Muscarella aristata (Hook.) Luer	no		no
Epidendroideae	Epidendreae	Pleurothallidinae	Muscarella	cryptophyta	Muscarella cryptophyta (Barb.Rodr.) Bogarín & Karremans	no		no
Epidendroideae	Epidendreae	Pleurothallidinae	Muscarella	samacensis	Muscarella samacensis (Ames) Luer	no		no
Epidendroideae	Epidendreae	Pleurothallidinae	Muscarella	semperflorens	Muscarella semperflorens (Lindl.) Luer	no		no
Epidendroideae	Epidendreae	Pleurothallidinae	Myoxanthus	exasperatus	Myoxanthus exasperatus (Lindl.) Luer	no		no
Epidendroideae	Epidendreae	Pleurothallidinae	Myoxanthus	lonchophyllus	Myoxanthus lonchophyllus (Barb.Rodr.) Luer	no		no
Epidendroideae	Epidendreae	Pleurothallidinae	Myoxanthus	parvilabius	Myoxanthus parvilabius (C.Schweinf.) Luer	no		no
Epidendroideae	Epidendreae	Pleurothallidinae	Myoxanthus	pulvinatus	Myoxanthus pulvinatus (Barb.Rodr.) Luer	no		no
Epidendroideae	Epidendreae	Pleurothallidinae	Myoxanthus	punctatus	Myoxanthus punctatus (Barb.Rodr.) Luer	no		no
Epidendroideae	Epidendreae	Pleurothallidinae	Myoxanthus	ruschii	Myoxanthus ruschii Fraga & L.Kollmann	no		no
Epidendroideae	Epidendreae	Pleurothallidinae	Myoxanthus	seidelii	Myoxanthus seidelii (Pabst) Luer	no		no
Epidendroideae	Epidendreae	Pleurothallidinae	Myoxanthus	trachychlamys	Myoxanthus trachychlamys (Schltr.) Luer	no		no
Epidendroideae		Ponerinae	Nemaconia	australis	Nemaconia australis (Cogn.) van den Berg, Salazar & Soto-Arenas	no		no
Epidendroideae	Epidendreae	Laeliinae	Nidema	ottonis	Nidema ottonis (Rchb.f.) Britton & Millsp.	no		no
Epidendroideae	Epidendreae	Pleurothallidinae	Niphantha	gelida	Niphantha gelida (Lindl.) Luer	no		no
Epidendroideae	Cymbidieae		Nohawilliamsia	pirarensis	Nohawilliamsia pirarensis (Rchb.f.) M.W.Chase & Whitten ex M.W.Chase & Whitten	no		no
Orchidoideae	Cranichideae	Spiranthinae	Nothostele	acianthiformis	Nothostele acianthiformis (Rchb.f. & Warm.) Garay	no		no
Orchidoideae	Cranichideae	Spiranthinae	Nothostele	brasiliaensis	Nothostele brasiliaensis J.A.N.Bat., Meneguzzo & Bianch.	no		no
Epidendroideae	Cymbidieae	Oncidiinae	Notylia	albida	Notylia albida Klotzsch	no		yes	Ackerman, J. D. (1983). Specificity and mutual dependency of the orchid‐euglossine bee interaction. Biological Journal of the Linnean Society, 20(3), 301–314. https://doi.org/10.1111/j.1095-8312.1983.tb01878.x		Investigated outside Brazil
Epidendroideae	Cymbidieae	Oncidiinae	Notylia	amazonica	Notylia amazonica Schltr.	no		no
Epidendroideae	Cymbidieae	Oncidiinae	Notylia	amesii	Notylia amesii L.B.Sm. & S.K.Harris	no		no
Epidendroideae	Cymbidieae	Oncidiinae	Notylia	angustifolia	Notylia angustifolia Cogn.	no		no
Epidendroideae	Cymbidieae	Oncidiinae	Notylia	aromatica	Notylia aromatica Baker ex Lindl.	no		no
Epidendroideae	Cymbidieae	Oncidiinae	Notylia	barkeri	Notylia barkeri Lindl.	yes	Damon, A., & Salas-Roblero, P. (2007). A survey of pollination in remnant orchid populations in Soconusco, Chiapas, Mexico. Tropical Ecology, 48(1), 1–14.	yes	van der Pijl, L., & Dodson, C. H. (1969). Orchid flowers: their pollination and evolution. University of Miami Press. Dodson, C. H. (1967). Studies in orchid pollination: The genus Notylia. American Orchid Society Bulletin, 36, 209–214.	yes
Epidendroideae	Cymbidieae	Oncidiinae	Notylia	bisepala	Notylia bisepala S.Moore	no		no
Epidendroideae	Cymbidieae	Oncidiinae	Notylia	bungerothii	Notylia bungerothii Rchb.f.	no		no
Epidendroideae	Cymbidieae	Oncidiinae	Notylia	durandiana	Notylia durandiana Cogn.	no		yes	Singer, R. B., & Koehler, S. (2003). Notes on the pollination biology of Notylia nemorosa (Orchidaceae): Do pollinators necessarily promote cross pollination? Journal of Plant Research, 116(1), 19–25. https://doi.org/10.1007/s10265-002-0064-4		cf. durandiana
Epidendroideae	Cymbidieae	Oncidiinae	Notylia	flexuosa	Notylia flexuosa Schltr.	no		no
Epidendroideae	Cymbidieae	Oncidiinae	Notylia	glaziovii	Notylia glaziovii Cogn.	no		no
Epidendroideae	Cymbidieae	Oncidiinae	Notylia	hemitricha	Notylia hemitricha Barb.Rodr.	no		no
Epidendroideae	Cymbidieae	Oncidiinae	Notylia	inversa	Notylia inversa Barb.Rodr.	no		no
Epidendroideae	Cymbidieae	Oncidiinae	Notylia	laxa	Notylia laxa Rchb.f.	no		no
Epidendroideae	Cymbidieae	Oncidiinae	Notylia	longispicata	Notylia longispicata Hoehne & Schltr.	yes	Singer, R. B., & Koehler, S. (2003). Notes on the pollination biology of Notylia nemorosa (Orchidaceae): Do pollinators necessarily promote cross pollination? Journal of Plant Research, 116(1), 19–25. https://doi.org/10.1007/s10265-002-0064-4	yes	Singer, R. B., & Koehler, S. (2003). Notes on the pollination biology of Notylia nemorosa (Orchidaceae): Do pollinators necessarily promote cross pollination? Journal of Plant Research, 116(1), 19–25. https://doi.org/10.1007/s10265-002-0064-4	yes
Epidendroideae	Cymbidieae	Oncidiinae	Notylia	lyrata	Notylia lyrata S.Moore	no		no
Epidendroideae	Cymbidieae	Oncidiinae	Notylia	microchila	Notylia microchila Cogn.	no		no
Epidendroideae	Cymbidieae	Oncidiinae	Notylia	nemorosa	Notylia nemorosa Barb.Rodr.	yes	Singer, R. B., & Koehler, S. (2003). Notes on the pollination biology of Notylia nemorosa (Orchidaceae): Do pollinators necessarily promote cross pollination? Journal of Plant Research, 116(1), 19–25. https://doi.org/10.1007/s10265-002-0064-4	yes	Singer, R. B., & Koehler, S. (2003). Notes on the pollination biology of Notylia nemorosa (Orchidaceae): Do pollinators necessarily promote cross pollination? Journal of Plant Research, 116(1), 19–25. https://doi.org/10.1007/s10265-002-0064-4	yes
Epidendroideae	Cymbidieae	Oncidiinae	Notylia	odontonotos	Notylia odontonotos Rchb.f. & Warm.	no		no
Epidendroideae	Cymbidieae	Oncidiinae	Notylia	peruviana	Notylia peruviana (Schltr.) C.Schweinf.	no		no
Epidendroideae	Cymbidieae	Oncidiinae	Notylia	platyglossa	Notylia platyglossa Schltr.	no		no
Epidendroideae	Cymbidieae	Oncidiinae	Notylia	pubescens	Notylia pubescens Lindl.	no		no
Epidendroideae	Cymbidieae	Oncidiinae	Notylia	punctata	Notylia punctata (Ker Gawl.) Lindl.	no		no
Epidendroideae	Cymbidieae	Oncidiinae	Notylia	rhombilabia	Notylia rhombilabia C.Schweinf.	no		no
Epidendroideae	Cymbidieae	Oncidiinae	Notylia	sagittifera	Notylia sagittifera (Kunth) Link, Klotzsch & Otto	no		no
Epidendroideae	Cymbidieae	Oncidiinae	Notylia	stenantha	Notylia stenantha Rchb.f.	no		no
Epidendroideae	Cymbidieae	Oncidiinae	Notylia	sylvestris	Notylia sylvestris L.B.Sm. & S.K.Harris	no		no
Epidendroideae	Cymbidieae	Oncidiinae	Notylia	tapirapoanensis	Notylia tapirapoanensis Hoehne	no		no
Epidendroideae	Cymbidieae	Oncidiinae	Notylia	trullulifera	Notylia trullulifera Brade	no		no
Epidendroideae	Cymbidieae	Oncidiinae	Notylia	yauaperyensis	Notylia yauaperyensis Barb.Rodr.	no		no
Epidendroideae	Epidendreae	Pleurothallidinae	Octomeria	aetheoantha	Octomeria aetheoantha Barb.Rodr.	no		no
Epidendroideae	Epidendreae	Pleurothallidinae	Octomeria	alexandri	Octomeria alexandri Schltr.	yes	Leite Borba, E., Barbosa, A. R., Cabral de Melo, M., Loureiro Gontijo, S., & Ornellas de Oliveira, H. (2011). Mating systems in the Pleurothallidinae (Orchidaceae): evolutionary and systematic implications. Lankesteriana, 11(3). https://doi.org/10.15517/lank.v11i3.18275	no
Epidendroideae	Epidendreae	Pleurothallidinae	Octomeria	aloefolia	Octomeria aloefolia Barb.Rodr.	no		no
Epidendroideae	Epidendreae	Pleurothallidinae	Octomeria	anceps	Octomeria anceps Porto & Brade	no		no
Epidendroideae	Epidendreae	Pleurothallidinae	Octomeria	andreana	Octomeria andreana Campacci & Baptista	no		no
Epidendroideae	Epidendreae	Pleurothallidinae	Octomeria	caetensis	Octomeria caetensis Pabst	no		no
Epidendroideae	Epidendreae	Pleurothallidinae	Octomeria	caldensis	Octomeria caldensis Hoehne	no		no
Epidendroideae	Epidendreae	Pleurothallidinae	Octomeria	campos-portoi	Octomeria campos-portoi Schltr.	yes	Leite Borba, E., Barbosa, A. R., Cabral de Melo, M., Loureiro Gontijo, S., & Ornellas de Oliveira, H. (2011). Mating systems in the Pleurothallidinae (Orchidaceae): evolutionary and systematic implications. Lankesteriana, 11(3). https://doi.org/10.15517/lank.v11i3.18275	no
Epidendroideae	Epidendreae	Pleurothallidinae	Octomeria	cariocana	Octomeria cariocana Pabst	no		no
Epidendroideae	Epidendreae	Pleurothallidinae	Octomeria	chamaeleptotes	Octomeria chamaeleptotes Rchb.f.	no		no
Epidendroideae	Epidendreae	Pleurothallidinae	Octomeria	chloidophylla	Octomeria chloidophylla (Rchb.f.) Garay	no		no
Epidendroideae	Epidendreae	Pleurothallidinae	Octomeria	cochlearis	Octomeria cochlearis Rchb.f.	no		no
Epidendroideae	Epidendreae	Pleurothallidinae	Octomeria	concolor	Octomeria concolor Barb.Rodr.	no		no
Epidendroideae	Epidendreae	Pleurothallidinae	Octomeria	connellii	Octomeria connellii Rolfe	no		no
Epidendroideae	Epidendreae	Pleurothallidinae	Octomeria	cordilabia	Octomeria cordilabia C.Schweinf.	no		no
Epidendroideae	Epidendreae	Pleurothallidinae	Octomeria	corrigiosa	Octomeria corrigiosa Luer & Toscano	no		no
Epidendroideae	Epidendreae	Pleurothallidinae	Octomeria	crassifolia	Octomeria crassifolia Lindl.	yes	Leite Borba, E., Barbosa, A. R., Cabral de Melo, M., Loureiro Gontijo, S., & Ornellas de Oliveira, H. (2011). Mating systems in the Pleurothallidinae (Orchidaceae): evolutionary and systematic implications. Lankesteriana, 11(3). https://doi.org/10.15517/lank.v11i3.18275	yes	Leite Borba, E., Barbosa, A. R., Cabral de Melo, M., Loureiro Gontijo, S., & Ornellas de Oliveira, H. (2011). Mating systems in the Pleurothallidinae (Orchidaceae): evolutionary and systematic implications. Lankesteriana, 11(3). https://doi.org/10.15517/lank.v11i3.18275	yes
Epidendroideae	Epidendreae	Pleurothallidinae	Octomeria	cucullata	Octomeria cucullata Porto & Brade	no		no
Epidendroideae	Epidendreae	Pleurothallidinae	Octomeria	decipiens	Octomeria decipiens Dammer	no		no
Epidendroideae	Epidendreae	Pleurothallidinae	Octomeria	decumbens	Octomeria decumbens Cogn.	no		no
Epidendroideae	Epidendreae	Pleurothallidinae	Octomeria	diaphana	Octomeria diaphana Lindl.	yes	Leite Borba, E., Barbosa, A. R., Cabral de Melo, M., Loureiro Gontijo, S., & Ornellas de Oliveira, H. (2011). Mating systems in the Pleurothallidinae (Orchidaceae): evolutionary and systematic implications. Lankesteriana, 11(3). https://doi.org/10.15517/lank.v11i3.18275	no
Epidendroideae	Epidendreae	Pleurothallidinae	Octomeria	erosilabia	Octomeria erosilabia C.Schweinf.	no		no
Epidendroideae	Epidendreae	Pleurothallidinae	Octomeria	estrellensis	Octomeria estrellensis Hoehne	no		no
Epidendroideae	Epidendreae	Pleurothallidinae	Octomeria	exchlorophyllata	Octomeria exchlorophyllata Barb.Rodr.	no		no
Epidendroideae	Epidendreae	Pleurothallidinae	Octomeria	exigua	Octomeria exigua C.Schweinf.	no		no
Epidendroideae	Epidendreae	Pleurothallidinae	Octomeria	fibrifera	Octomeria fibrifera Schltr.	no		no
Epidendroideae	Epidendreae	Pleurothallidinae	Octomeria	filifolia	Octomeria filifolia C.Schweinf.	no		no
Epidendroideae	Epidendreae	Pleurothallidinae	Octomeria	fimbriata	Octomeria fimbriata Porto & Peixoto	no		no
Epidendroideae	Epidendreae	Pleurothallidinae	Octomeria	flabellifera	Octomeria flabellifera Pabst	no		no
Epidendroideae	Epidendreae	Pleurothallidinae	Octomeria	flaviflora	Octomeria flaviflora C.Schweinf.	no		no
Epidendroideae	Epidendreae	Pleurothallidinae	Octomeria	fusiformis	Octomeria fusiformis Luer & Toscano	no		no
Epidendroideae	Epidendreae	Pleurothallidinae	Octomeria	geraensis	Octomeria geraensis (Barb. Rodr.) Barb. Rodr.	no		no
Epidendroideae	Epidendreae	Pleurothallidinae	Octomeria	gracilis	Octomeria gracilis Lodd. ex Lindl.	no		no
Epidendroideae	Epidendreae	Pleurothallidinae	Octomeria	grandiflora	Octomeria grandiflora Lindl.	yes	Leite Borba, E., Barbosa, A. R., Cabral de Melo, M., Loureiro Gontijo, S., & Ornellas de Oliveira, H. (2011). Mating systems in the Pleurothallidinae (Orchidaceae): evolutionary and systematic implications. Lankesteriana, 11(3). https://doi.org/10.15517/lank.v11i3.18275	yes	Leite Borba, E., Barbosa, A. R., Cabral de Melo, M., Loureiro Gontijo, S., & Ornellas de Oliveira, H. (2011). Mating systems in the Pleurothallidinae (Orchidaceae): evolutionary and systematic implications. Lankesteriana, 11(3). https://doi.org/10.15517/lank.v11i3.18275	yes
Epidendroideae	Epidendreae	Pleurothallidinae	Octomeria	guentheriana	Octomeria guentheriana Kraenzl.	no		no
Epidendroideae	Epidendreae	Pleurothallidinae	Octomeria	hatschbachii	Octomeria hatschbachii Schltr.	no		no
Epidendroideae	Epidendreae	Pleurothallidinae	Octomeria	helvola	Octomeria helvola Barb.Rodr.	no		no
Epidendroideae	Epidendreae	Pleurothallidinae	Octomeria	hexalobata	Octomeria hexalobata Chiron & N.Sanson	no		no
Epidendroideae	Epidendreae	Pleurothallidinae	Octomeria	hoehnei	Octomeria hoehnei Schltr.	no		no
Epidendroideae	Epidendreae	Pleurothallidinae	Octomeria	integrilabia	Octomeria integrilabia C.Schweinf.	no		no
Epidendroideae	Epidendreae	Pleurothallidinae	Octomeria	irrorata	Octomeria irrorata Schltr.	no		no
Epidendroideae	Epidendreae	Pleurothallidinae	Octomeria	itatiaiae	Octomeria itatiaiae Brade & Pabst	no		no
Epidendroideae	Epidendreae	Pleurothallidinae	Octomeria	juncifolia	Octomeria juncifolia Barb.Rodr.	no		no
Epidendroideae	Epidendreae	Pleurothallidinae	Octomeria	lancipetala	Octomeria lancipetala C.Schweinf.	no		no
Epidendroideae	Epidendreae	Pleurothallidinae	Octomeria	leptophylla	Octomeria leptophylla Barb.Rodr.	no		no
Epidendroideae	Epidendreae	Pleurothallidinae	Octomeria	lichenicola	Octomeria lichenicola Barb.Rodr.	no		no
Epidendroideae	Epidendreae	Pleurothallidinae	Octomeria	lilliputana	Octomeria lilliputana W.Forst., F.Barros & V.C.Souza	no		no
Epidendroideae	Epidendreae	Pleurothallidinae	Octomeria	linearifolia	Octomeria linearifolia Barb.Rodr.	no		no
Epidendroideae	Epidendreae	Pleurothallidinae	Octomeria	lithophila	Octomeria lithophila (Barb. Rodr.) Barb. Rodr.	no		no
Epidendroideae	Epidendreae	Pleurothallidinae	Octomeria	mauritii	Octomeria mauritii Pabst & Moutinho	no		no
Epidendroideae	Epidendreae	Pleurothallidinae	Octomeria	micrantha	Octomeria micrantha Barb.Rodr.	no		no
Epidendroideae	Epidendreae	Pleurothallidinae	Octomeria	minuta	Octomeria minuta Cogn.	no		no
Epidendroideae	Epidendreae	Pleurothallidinae	Octomeria	montana	Octomeria montana Barb.Rodr.	no		no
Epidendroideae	Epidendreae	Pleurothallidinae	Octomeria	multiflora	Octomeria multiflora Barb.Rodr.	no		no
Epidendroideae	Epidendreae	Pleurothallidinae	Octomeria	nana	Octomeria nana C.Schweinf.	no		no
Epidendroideae	Epidendreae	Pleurothallidinae	Octomeria	napoleon	Octomeria napoleon Luer	no		no
Epidendroideae	Epidendreae	Pleurothallidinae	Octomeria	ochroleuca	Octomeria ochroleuca Barb.Rodr.	no		no
Epidendroideae	Epidendreae	Pleurothallidinae	Octomeria	octomeriantha	Octomeria octomeriantha (Hoehne) Pabst	no		no
Epidendroideae	Epidendreae	Pleurothallidinae	Octomeria	ouropretana	Octomeria ouropretana H.Barbosa	no		no
Epidendroideae	Epidendreae	Pleurothallidinae	Octomeria	palmyrabellae	Octomeria palmyrabellae Barb.Rodr.	no		no
Epidendroideae	Epidendreae	Pleurothallidinae	Octomeria	petulans	Octomeria petulans Rchb.f.	no		no
Epidendroideae	Epidendreae	Pleurothallidinae	Octomeria	praestans	Octomeria praestans Barb.Rodr.	yes	Leite Borba, E., Barbosa, A. R., Cabral de Melo, M., Loureiro Gontijo, S., & Ornellas de Oliveira, H. (2011). Mating systems in the Pleurothallidinae (Orchidaceae): evolutionary and systematic implications. Lankesteriana, 11(3). https://doi.org/10.15517/lank.v11i3.18275	no
Epidendroideae	Epidendreae	Pleurothallidinae	Octomeria	pumila	Octomeria pumila Seehawer	no		no
Epidendroideae	Epidendreae	Pleurothallidinae	Octomeria	pusilla	Octomeria pusilla Lindl.	no		no
Epidendroideae	Epidendreae	Pleurothallidinae	Octomeria	pygmaea	Octomeria pygmaea C.Schweinf.	no		no
Epidendroideae	Epidendreae	Pleurothallidinae	Octomeria	recchiana	Octomeria recchiana Hoehne	no		no
Epidendroideae	Epidendreae	Pleurothallidinae	Octomeria	rhodoglossa	Octomeria rhodoglossa Schltr.	no		no
Epidendroideae	Epidendreae	Pleurothallidinae	Octomeria	riograndensis	Octomeria riograndensis Schltr.	no		no
Epidendroideae	Epidendreae	Pleurothallidinae	Octomeria	rodeiensis	Octomeria rodeiensis Barb.Rodr.	no		no
Epidendroideae	Epidendreae	Pleurothallidinae	Octomeria	rodriguesii	Octomeria rodriguesii Cogn.	no		no
Epidendroideae	Epidendreae	Pleurothallidinae	Octomeria	rohrii	Octomeria rohrii Pabst	no		no
Epidendroideae	Epidendreae	Pleurothallidinae	Octomeria	rotundiglossa	Octomeria rotundiglossa Hoehne	no		no
Epidendroideae	Epidendreae	Pleurothallidinae	Octomeria	rubrifolia	Octomeria rubrifolia Barb.Rodr.	no		no
Epidendroideae	Epidendreae	Pleurothallidinae	Octomeria	sagittata	Octomeria sagittata (Rchb.f.) Garay	no		no
Epidendroideae	Epidendreae	Pleurothallidinae	Octomeria	sancti-angeli	Octomeria sancti-angeli Kraenzl.	no		no
Epidendroideae	Epidendreae	Pleurothallidinae	Octomeria	sansoniana	Octomeria sansoniana Chiron & Guiard	no		no
Epidendroideae	Epidendreae	Pleurothallidinae	Octomeria	sarcophylla	Octomeria sarcophylla Barb.Rodr.	no		no
Epidendroideae	Epidendreae	Pleurothallidinae	Octomeria	saundersiana	Octomeria saundersiana Rchb.f.	no		no
Epidendroideae	Epidendreae	Pleurothallidinae	Octomeria	scirpoidea	Octomeria scirpoidea (Poepp. & Endl.) Rchb.f.	no		no
Epidendroideae	Epidendreae	Pleurothallidinae	Octomeria	serpens	Octomeria serpens Schltr.	no		no
Epidendroideae	Epidendreae	Pleurothallidinae	Octomeria	setigera	Octomeria setigera Pabst	no		no
Epidendroideae	Epidendreae	Pleurothallidinae	Octomeria	spannagelii	Octomeria spannagelii Hoehne	no		no
Epidendroideae	Epidendreae	Pleurothallidinae	Octomeria	stellaris	Octomeria stellaris Barb.Rodr.	no		no
Epidendroideae	Epidendreae	Pleurothallidinae	Octomeria	steyermarkii	Octomeria steyermarkii Garay & Dunst.	no		no
Epidendroideae	Epidendreae	Pleurothallidinae	Octomeria	sulfurea	Octomeria sulfurea Chiron & N.Sanson	no		no
Epidendroideae	Epidendreae	Pleurothallidinae	Octomeria	surinamensis	Octomeria surinamensis Focke	no		no
Epidendroideae	Epidendreae	Pleurothallidinae	Octomeria	taracuana	Octomeria taracuana Schltr.	no		no
Epidendroideae	Epidendreae	Pleurothallidinae	Octomeria	tricolor	Octomeria tricolor Rchb.f.	no		no
Epidendroideae	Epidendreae	Pleurothallidinae	Octomeria	truncicola	Octomeria truncicola Barb.Rodr.	no		no
Epidendroideae	Epidendreae	Pleurothallidinae	Octomeria	tweediei	Octomeria tweediei Luer & Toscano	no		no
Epidendroideae	Epidendreae	Pleurothallidinae	Octomeria	unguiculata	Octomeria unguiculata Schltr.	no		no
Epidendroideae	Epidendreae	Pleurothallidinae	Octomeria	warmingii	Octomeria warmingii Rchb.f.	no		no
Epidendroideae	Epidendreae	Pleurothallidinae	Octomeria	wawrae	Octomeria wawrae Rchb.f.	yes	Leite Borba, E., Barbosa, A. R., Cabral de Melo, M., Loureiro Gontijo, S., & Ornellas de Oliveira, H. (2011). Mating systems in the Pleurothallidinae (Orchidaceae): evolutionary and systematic implications. Lankesteriana, 11(3). https://doi.org/10.15517/lank.v11i3.18275	no
Epidendroideae	Epidendreae	Pleurothallidinae	Octomeria	wilsoniana	Octomeria wilsoniana Hoehne	no		no
Epidendroideae	Epidendreae	Pleurothallidinae	Octomeria	yauaperyensis	Octomeria yauaperyensis Barb.Rodr.	no		no
Epidendroideae	Cymbidieae	Oncidiinae	Oncidium	amazonicum	Oncidium amazonicum (Schltr.) M.W.Chase & N.H.Williams	no		no
Epidendroideae	Cymbidieae	Oncidiinae	Oncidium	baueri	Oncidium baueri Lindl.	no		yes	Ferreira, N. P., Chiavelli, L. U. R., Savaris, C. R., Oliveira, S. M., Lucca, D. L., Milaneze-Gutierre, M. A., Faria, R. T., & Pomini, A. M. (2019). Chemical study of the flowers of the orchid Oncidium baueri Lindley and their visiting bees Trigona spinipes Fabricius. Biochemical Systematics and Ecology, 86(June), 103918. https://doi.org/10.1016/j.bse.2019.103918
Epidendroideae	Cymbidieae	Oncidiinae	Oncidium	boothianum	Oncidium boothianum Rchb.f.	no		no
Epidendroideae	Cymbidieae	Oncidiinae	Oncidium	huebneri	Oncidium huebneri (Mansf.) M.W.Chase & N.H.Williams	no		no
Epidendroideae	Cymbidieae	Oncidiinae	Oncidium	nigratum	Oncidium nigratum Lindl. & Paxton	no		no
Epidendroideae	Epidendreae	Laeliinae	Orleanesia	amazonica	Orleanesia amazonica Barb.Rodr.	no		no
Epidendroideae	Epidendreae	Laeliinae	Orleanesia	cuneipetala	Orleanesia cuneipetala Pabst	yes	Braga, P. I. S. (1977). Aspectos biológicos das Orchidaceae de uma campina da Amazônia Central. Acta Amazonica, (Supl.) 7(2), 1–89.	no
Epidendroideae	Epidendreae	Laeliinae	Orleanesia	maculata	Orleanesia maculata Garay	no		no
Epidendroideae	Epidendreae	Laeliinae	Orleanesia	mineirosensis	Orleanesia mineirosensis Garay	no		no
Epidendroideae	Epidendreae	Laeliinae	Orleanesia	yauaperyensis	Orleanesia yauaperyensis Barb.Rodr.	no		no
Epidendroideae	Cymbidieae	Oncidiinae	Ornithocephalus	bicornis	Ornithocephalus bicornis Lindl.	no		yes	Brito A. V. L. (2001). Systematic review of the Ornithocephalus group (Oncidiinae: Orchidaceae) with comments on Hofmeisterella. Lindleyana, 16, 157–217. Van Der Cingel, N. A. (2001). An atlas of orchid pollination: America, Africa, Asia and Australia. A.A. Balkema Publishers.
Epidendroideae	Cymbidieae	Oncidiinae	Ornithocephalus	brachystachyus	Ornithocephalus brachystachyus Schltr.	no		no
Epidendroideae	Cymbidieae	Oncidiinae	Ornithocephalus	ciliatus	Ornithocephalus ciliatus Lindl.	no		no
Epidendroideae	Cymbidieae	Oncidiinae	Ornithocephalus	cujeticola	Ornithocephalus cujeticola Barb.Rodr.	no		no
Epidendroideae	Cymbidieae	Oncidiinae	Ornithocephalus	gladiatus	Ornithocephalus gladiatus Hook.	no		no
Epidendroideae	Cymbidieae	Oncidiinae	Ornithocephalus	myrticola	Ornithocephalus myrticola Lindl.	no		no
Epidendroideae	Cymbidieae	Oncidiinae	Ornithocephalus	polyodon	Ornithocephalus polyodon Rchb.f.	no		no
Epidendroideae	Cymbidieae	Oncidiinae	Otoglossum	arminii	Otoglossum arminii (Rchb.f.) Garay & Dunst.	no		no
Epidendroideae	Cymbidieae	Zygopetalinae	Otostylis	brachystalix	Otostylis brachystalix (Rchb.f.) Schltr.	no		no
Epidendroideae	Epidendreae	Pleurothallidinae	Pabstiella	acrogenia	Pabstiella acrogenia Luer & Toscano	no		no
Epidendroideae	Epidendreae	Pleurothallidinae	Pabstiella	alligatorifera	Pabstiella alligatorifera (Rchb.f.) Luer	no		no
Epidendroideae	Epidendreae	Pleurothallidinae	Pabstiella	analoga	Pabstiella analoga Luer & Toscano	no		no
Epidendroideae	Epidendreae	Pleurothallidinae	Pabstiella	arcuata	Pabstiella arcuata (Lindl.) Luer	no		no
Epidendroideae	Epidendreae	Pleurothallidinae	Pabstiella	armeniaca	Pabstiella armeniaca (Barb.Rodr.) L.Kollmann	no		no
Epidendroideae	Epidendreae	Pleurothallidinae	Pabstiella	atrata	Pabstiella atrata (Chiron & Xim.Bols.) Karremans	no		no
Epidendroideae	Epidendreae	Pleurothallidinae	Pabstiella	aveniformis	Pabstiella aveniformis (Hoehne) Luer	no		no
Epidendroideae	Epidendreae	Pleurothallidinae	Pabstiella	bacillaris	Pabstiella bacillaris (Pabst) Luer	no		no
Epidendroideae	Epidendreae	Pleurothallidinae	Pabstiella	biriricensis	Pabstiella biriricensis Chiron & Xim.Bols.	no		no
Epidendroideae	Epidendreae	Pleurothallidinae	Pabstiella	bofiae	Pabstiella bofiae Chiron & Tesch	no		no
Epidendroideae	Epidendreae	Pleurothallidinae	Pabstiella	bowmannii	Pabstiella bowmannii (Rchb.f.) Luer	no		no
Epidendroideae	Epidendreae	Pleurothallidinae	Pabstiella	brachystele	Pabstiella brachystele Chiron & N.Sanson	no		no
Epidendroideae	Epidendreae	Pleurothallidinae	Pabstiella	bradei	Pabstiella bradei (Schltr.) Luer	no		no
Epidendroideae	Epidendreae	Pleurothallidinae	Pabstiella	brasilica	Pabstiella brasilica Luer & Toscano	no		no
Epidendroideae	Epidendreae	Pleurothallidinae	Pabstiella	calcarata	Pabstiella calcarata (Cogn.) Luer	no		no
Epidendroideae	Epidendreae	Pleurothallidinae	Pabstiella	calimanii	Pabstiella calimanii Toscano & Luer	no		no
Epidendroideae	Epidendreae	Pleurothallidinae	Pabstiella	campestris	Pabstiella campestris (Barb.Rodr.) Luer	no		no
Epidendroideae	Epidendreae	Pleurothallidinae	Pabstiella	capijumensis	Pabstiella capijumensis Luer & Toscano	no		no
Epidendroideae	Epidendreae	Pleurothallidinae	Pabstiella	caraguatatubensis	Pabstiella caraguatatubensis R.Miranda, F.J. de Jesus & Chiron	no		no
Epidendroideae	Epidendreae	Pleurothallidinae	Pabstiella	carinifera	Pabstiella carinifera (Barb.Rodr.) Luer	no		no
Epidendroideae	Epidendreae	Pleurothallidinae	Pabstiella	carrisii	Pabstiella carrisii (Brade) Luer	no		no
Epidendroideae	Epidendreae	Pleurothallidinae	Pabstiella	castellensis	Pabstiella castellensis (Brade) Luer	no		no
Epidendroideae	Epidendreae	Pleurothallidinae	Pabstiella	catafestae	Pabstiella catafestae Chiron & Xim.Bols.	no		no
Epidendroideae	Epidendreae	Pleurothallidinae	Pabstiella	cavalinii	Pabstiella cavalinii C.R.M.Silva & Campacci	no		no
Epidendroideae	Epidendreae	Pleurothallidinae	Pabstiella	cipoensis	Pabstiella cipoensis L.Kollmann	no		no
Epidendroideae	Epidendreae	Pleurothallidinae	Pabstiella	colorata	Pabstiella colorata (Pabst) Luer & Toscano	no		no
Epidendroideae	Epidendreae	Pleurothallidinae	Pabstiella	conceicionensis	Pabstiella conceicionensis Chiron & N.Sanson	no		no
Epidendroideae	Epidendreae	Pleurothallidinae	Pabstiella	conspersa	Pabstiella conspersa (Hoehne) Luer	no		no
Epidendroideae	Epidendreae	Pleurothallidinae	Pabstiella	cordilabia	Pabstiella cordilabia (Pabst) Luer	no		no
Epidendroideae	Epidendreae	Pleurothallidinae	Pabstiella	crassicaulis	Pabstiella crassicaulis (Barb.Rodr.) Luer	no		no
Epidendroideae	Epidendreae	Pleurothallidinae	Pabstiella	curti-bradei	Pabstiella curti-bradei (Pabst) Luer	no		no
Epidendroideae	Epidendreae	Pleurothallidinae	Pabstiella	dasilvae	Pabstiella dasilvae Chiron & Xim.Bols.	no		no
Epidendroideae	Epidendreae	Pleurothallidinae	Pabstiella	decurva	Pabstiella decurva Luer & Toscano	no		no
Epidendroideae	Epidendreae	Pleurothallidinae	Pabstiella	deltoglossa	Pabstiella deltoglossa (Cogn.) Toscano & Luer	no		no
Epidendroideae	Epidendreae	Pleurothallidinae	Pabstiella	determannii	Pabstiella determannii (Luer) F.Barros	no		no
Epidendroideae	Epidendreae	Pleurothallidinae	Pabstiella	discors	Pabstiella discors Luer & Toscano	no		no
Epidendroideae	Epidendreae	Pleurothallidinae	Pabstiella	dracula	Pabstiella dracula (Seehawer) Luer & Toscano	no		no
Epidendroideae	Epidendreae	Pleurothallidinae	Pabstiella	elegantula	Pabstiella elegantula (Cogn.) Luer	no		no
Epidendroideae	Epidendreae	Pleurothallidinae	Pabstiella	ephemera	Pabstiella ephemera (Lindl.) Luer	no		no
Epidendroideae	Epidendreae	Pleurothallidinae	Pabstiella	eunapolitana	Pabstiella eunapolitana C.R.M.Silva & S.L.X.Tobias	no		no
Epidendroideae	Epidendreae	Pleurothallidinae	Pabstiella	fasciata	Pabstiella fasciata (Seehawer) Luer	no		no
Epidendroideae	Epidendreae	Pleurothallidinae	Pabstiella	fluminensis	Pabstiella fluminensis (Pabst) Luer	no		no
Epidendroideae	Epidendreae	Pleurothallidinae	Pabstiella	fragae	Pabstiella fragae (L.Kollmann & A.P.Fontana) L.Kollmann	no		no
Epidendroideae	Epidendreae	Pleurothallidinae	Pabstiella	freyi	Pabstiella freyi Luer & Toscano	no		no
Epidendroideae	Epidendreae	Pleurothallidinae	Pabstiella	fusca	Pabstiella fusca (Lindl.) Chiron & Xim.Bols.	no		no
Epidendroideae	Epidendreae	Pleurothallidinae	Pabstiella	garayi	Pabstiella garayi (Pabst) Luer	no		no
Epidendroideae	Epidendreae	Pleurothallidinae	Pabstiella	ghillanyi	Pabstiella ghillanyi (Pabst) Luer	no		no
Epidendroideae	Epidendreae	Pleurothallidinae	Pabstiella	gossameri	Pabstiella gossameri Luer & Toscano	no		no
Epidendroideae	Epidendreae	Pleurothallidinae	Pabstiella	gracilicaulis	Pabstiella gracilicaulis (Seehawer) Luer	no		no
Epidendroideae	Epidendreae	Pleurothallidinae	Pabstiella	granulosa	Pabstiella granulosa (Barb.Rodr.) Chiron & Xim.Bols.	no		no
Epidendroideae	Epidendreae	Pleurothallidinae	Pabstiella	henrique-aragonii	Pabstiella henrique-aragonii (Pabst) Chiron & Xim.Bols.	no		no
Epidendroideae	Epidendreae	Pleurothallidinae	Pabstiella	hians	Pabstiella hians (Lindl.) Luer	no		no
Epidendroideae	Epidendreae	Pleurothallidinae	Pabstiella	ibiunensis	Pabstiella ibiunensis C.R.M.Silva & Campacci	no		no
Epidendroideae	Epidendreae	Pleurothallidinae	Pabstiella	imbeana	Pabstiella imbeana (Brade) F.Barros & C.F.Hall	no		no
Epidendroideae	Epidendreae	Pleurothallidinae	Pabstiella	intraptila	Pabstiella intraptila Chiron & Xim.Bols.	no		no
Epidendroideae	Epidendreae	Pleurothallidinae	Pabstiella	isabelae	Pabstiella isabelae Chiron & Xim.Bols.	no		no
Epidendroideae	Epidendreae	Pleurothallidinae	Pabstiella	itaguacuensis	Pabstiella itaguacuensis F.J.de Jesus & Campacci	no		no
Epidendroideae	Epidendreae	Pleurothallidinae	Pabstiella	juquitibensis	Pabstiella juquitibensis Campacci & S.L.X.Tobias	no		no
Epidendroideae	Epidendreae	Pleurothallidinae	Pabstiella	lacerticeps	Pabstiella lacerticeps Luer & Toscano	no		no
Epidendroideae	Epidendreae	Pleurothallidinae	Pabstiella	laxiflora	Pabstiella laxiflora (Porsch) Chiron	no		no
Epidendroideae	Epidendreae	Pleurothallidinae	Pabstiella	leucosepala	Pabstiella leucosepala (Loefgr.) F.Barros & C.F.Hall	no		no
Epidendroideae	Epidendreae	Pleurothallidinae	Pabstiella	lineolata	Pabstiella lineolata (Barb.Rodr.) Luer	no		no
Epidendroideae	Epidendreae	Pleurothallidinae	Pabstiella	lingua	Pabstiella lingua (Lindl.) Luer	no		no
Epidendroideae	Epidendreae	Pleurothallidinae	Pabstiella	lobiglossa	Pabstiella lobiglossa Chiron & N.Sanson	no		no
Epidendroideae	Epidendreae	Pleurothallidinae	Pabstiella	lueriana	Pabstiella lueriana Fraga & L.Kollmann	no		no
Epidendroideae	Epidendreae	Pleurothallidinae	Pabstiella	marinsiensis	Pabstiella marinsiensis Campacci & C.R.M.Silva	no		no
Epidendroideae	Epidendreae	Pleurothallidinae	Pabstiella	matinhensis	Pabstiella matinhensis (Hoehne) Luer	no		no
Epidendroideae	Epidendreae	Pleurothallidinae	Pabstiella	melior	Pabstiella melior Luer & Toscano	no		no
Epidendroideae	Epidendreae	Pleurothallidinae	Pabstiella	menegattii	Pabstiella menegattii Chiron & Tesch	no		no
Epidendroideae	Epidendreae	Pleurothallidinae	Pabstiella	mentigera	Pabstiella mentigera (Kraenzl.) L.Kollmann	no		no
Epidendroideae	Epidendreae	Pleurothallidinae	Pabstiella	miniatolineolata	Pabstiella miniatolineolata (Hoehne) Luer	no		no
Epidendroideae	Epidendreae	Pleurothallidinae	Pabstiella	mirabilis	Pabstiella mirabilis (Schltr.) Brieger & Senghas	no		no
Epidendroideae	Epidendreae	Pleurothallidinae	Pabstiella	miragliae	Pabstiella miragliae (J.E.Leite) Luer	no		no
Epidendroideae	Epidendreae	Pleurothallidinae	Pabstiella	muricatifolia	Pabstiella muricatifolia Fraga & L.Kollmann	no		no
Epidendroideae	Epidendreae	Pleurothallidinae	Pabstiella	naimekei	Pabstiella naimekei Chiron & Xim.Bols.	no		no
Epidendroideae	Epidendreae	Pleurothallidinae	Pabstiella	novabelenensis	Pabstiella novabelenensis Campacci	no		no
Epidendroideae	Epidendreae	Pleurothallidinae	Pabstiella	nymphalis	Pabstiella nymphalis Luer & Toscano	no		no
Epidendroideae	Epidendreae	Pleurothallidinae	Pabstiella	osculator	Pabstiella osculator Luer & Toscano	no		no
Epidendroideae	Epidendreae	Pleurothallidinae	Pabstiella	pandurifera	Pabstiella pandurifera (Lindl.) F.Barros & C.F.Hall	no		no
Epidendroideae	Epidendreae	Pleurothallidinae	Pabstiella	pantherina	Pabstiella pantherina (Seehawer) Luer & Toscano	no		no
Epidendroideae	Epidendreae	Pleurothallidinae	Pabstiella	pellifeloidis	Pabstiella pellifeloidis (Barb.Rodr.) Luer	no		no
Epidendroideae	Epidendreae	Pleurothallidinae	Pabstiella	piraquarensis	Pabstiella piraquarensis (Hoehne) Luer	no		no
Epidendroideae	Epidendreae	Pleurothallidinae	Pabstiella	pleurothalloides	Pabstiella pleurothalloides (Cogn.) Luer	no		no
Epidendroideae	Epidendreae	Pleurothallidinae	Pabstiella	podoglossa	Pabstiella podoglossa (Hoehne) Luer	no		no
Epidendroideae	Epidendreae	Pleurothallidinae	Pabstiella	pomerana	Pabstiella pomerana Chiron & Xim.Bols.	no		no
Epidendroideae	Epidendreae	Pleurothallidinae	Pabstiella	pristeoglossa	Pabstiella pristeoglossa (Rchb.f. & Warm.) Luer	no		no
Epidendroideae	Epidendreae	Pleurothallidinae	Pabstiella	pseudotrifida	Pabstiella pseudotrifida L.Kollmann & D.R.Couto	no		no
Epidendroideae	Epidendreae	Pleurothallidinae	Pabstiella	pterophora	Pabstiella pterophora (Cogn.) Chiron	no		no
Epidendroideae	Epidendreae	Pleurothallidinae	Pabstiella	punctatifolia	Pabstiella punctatifolia (Barb.Rodr.) Luer	no		no
Epidendroideae	Epidendreae	Pleurothallidinae	Pabstiella	purpurea	Pabstiella purpurea (Seehawer) Luer & Toscano	no		no
Epidendroideae	Epidendreae	Pleurothallidinae	Pabstiella	quadridentata	Pabstiella quadridentata (Barb.Rodr.) Luer	no		no
Epidendroideae	Epidendreae	Pleurothallidinae	Pabstiella	quasi	Pabstiella quasi Luer & Toscano	no		no
Epidendroideae	Epidendreae	Pleurothallidinae	Pabstiella	ramphastorhyncha	Pabstiella ramphastorhyncha (Barb.Rodr.) L.Kollmann	no		no
Epidendroideae	Epidendreae	Pleurothallidinae	Pabstiella	recurviloba	Pabstiella recurviloba Toscano & Luer	no		no
Epidendroideae	Epidendreae	Pleurothallidinae	Pabstiella	rhombilabia	Pabstiella rhombilabia Chiron & N.Sanson	no		no
Epidendroideae	Epidendreae	Pleurothallidinae	Pabstiella	ribeironensis	Pabstiella ribeironensis Chiron & Xim.Bols.	no		no
Epidendroideae	Epidendreae	Pleurothallidinae	Pabstiella	robertoi	Pabstiella robertoi (Luer & Toscano) Luer	no		no
Epidendroideae	Epidendreae	Pleurothallidinae	Pabstiella	rubrolineata	Pabstiella rubrolineata (Hoehne) Luer	no		no
Epidendroideae	Epidendreae	Pleurothallidinae	Pabstiella	rupicola	Pabstiella rupicola L.Kollmann	no		no
Epidendroideae	Epidendreae	Pleurothallidinae	Pabstiella	ruschii	Pabstiella ruschii (Hoehne) Luer	no		no
Epidendroideae	Epidendreae	Pleurothallidinae	Pabstiella	sansonii	Pabstiella sansonii Luer & Toscano	no		no
Epidendroideae	Epidendreae	Pleurothallidinae	Pabstiella	sarcopetala	Pabstiella sarcopetala (Barb.Rodr.) Luer	no		no
Epidendroideae	Epidendreae	Pleurothallidinae	Pabstiella	savioi	Pabstiella savioi Luer & Toscano	no		no
Epidendroideae	Epidendreae	Pleurothallidinae	Pabstiella	seriata	Pabstiella seriata (Lindl.) Luer & Toscano	no		no
Epidendroideae	Epidendreae	Pleurothallidinae	Pabstiella	setibensis	Pabstiella setibensis Chiron & Xim.Bols.	no		no
Epidendroideae	Epidendreae	Pleurothallidinae	Pabstiella	silvanae	Pabstiella silvanae Chiron & Xim.Bols.	no		no
Epidendroideae	Epidendreae	Pleurothallidinae	Pabstiella	sordida	Pabstiella sordida (Kraenzl.) Luer	no		no
Epidendroideae	Epidendreae	Pleurothallidinae	Pabstiella	sousae	Pabstiella sousae C.R.M.Silva & Campacci	no		no
Epidendroideae	Epidendreae	Pleurothallidinae	Pabstiella	spathuliglossa	Pabstiella spathuliglossa (Hoehne) Luer	no		no
Epidendroideae	Epidendreae	Pleurothallidinae	Pabstiella	stictophylla	Pabstiella stictophylla (Schltr.) J.O.Caetano & L.R.S.Guim.	no		no
Epidendroideae	Epidendreae	Pleurothallidinae	Pabstiella	tabacina	Pabstiella tabacina (Barb.Rodr.) Luer	no		no
Epidendroideae	Epidendreae	Pleurothallidinae	Pabstiella	tenera	Pabstiella tenera (Barb.Rodr.) Luer	no		no
Epidendroideae	Epidendreae	Pleurothallidinae	Pabstiella	teschiana	Pabstiella teschiana Chiron & Xim.Bols.	yes	Silva, H. L., Calazans, L. S. B., Valadares, R. T., & Dutra, V. F. (2020). First natural report of Pabstiella teschiana Chiron & Xim.Bols. (Orchidaceae) from the Brazilian Atlantic Rainforest: notes on morphology, ecology and conservation. Revista Brasileira de Botanica, 43(3), 551–554. https://doi.org/10.1007/s40415-020-00617-4	no
Epidendroideae	Epidendreae	Pleurothallidinae	Pabstiella	tortuosa	Pabstiella tortuosa N.Gut., E.C.Smidt & Toscano	no		no
Epidendroideae	Epidendreae	Pleurothallidinae	Pabstiella	transparens	Pabstiella transparens (Schltr.) Luer	no		no
Epidendroideae	Epidendreae	Pleurothallidinae	Pabstiella	tricolor	Pabstiella tricolor (Barb.Rodr.) Luer	no		no
Epidendroideae	Epidendreae	Pleurothallidinae	Pabstiella	trifida	Pabstiella trifida (Lindl.) Luer	no		no
Epidendroideae	Epidendreae	Pleurothallidinae	Pabstiella	trimeropetala	Pabstiella trimeropetala (Pabst) Luer	no		no
Epidendroideae	Epidendreae	Pleurothallidinae	Pabstiella	tripterantha	Pabstiella tripterantha (Rchb.f.) F.Barros	no		no
Epidendroideae	Epidendreae	Pleurothallidinae	Pabstiella	truncatilabia	Pabstiella truncatilabia Chiron & Tesch	no		no
Epidendroideae	Epidendreae	Pleurothallidinae	Pabstiella	truncicola	Pabstiella truncicola (Rchb.f.) Luer	no		no
Epidendroideae	Epidendreae	Pleurothallidinae	Pabstiella	uniflora	Pabstiella uniflora (Lindl.) Luer	no		no
Epidendroideae	Epidendreae	Pleurothallidinae	Pabstiella	varellae	Pabstiella varellae Toscano, Luer & Jacques Klein	no		no
Epidendroideae	Epidendreae	Pleurothallidinae	Pabstiella	vellozoana	Pabstiella vellozoana (Schltr.) Luer	no		no
Epidendroideae	Epidendreae	Pleurothallidinae	Pabstiella	verboonenii	Pabstiella verboonenii (Luer & Toscano) Luer	no		no
Epidendroideae	Epidendreae	Pleurothallidinae	Pabstiella	versicolor	Pabstiella versicolor (Porsch) Luer	no		no
Epidendroideae	Epidendreae	Pleurothallidinae	Pabstiella	villosisepala	Pabstiella villosisepala Fraga & L.Kollmann	no		no
Epidendroideae	Epidendreae	Pleurothallidinae	Pabstiella	viridula	Pabstiella viridula (Barb.Rodr.) Luer & Toscano	no		no
Epidendroideae	Epidendreae	Pleurothallidinae	Pabstiella	wacketii	Pabstiella wacketii (Handro & Pabst) Luer	no		no
Epidendroideae	Epidendreae	Pleurothallidinae	Pabstiella	wanderbildtiana	Pabstiella wanderbildtiana (Pabst) F.Barros & C.F.Hall	no		no
Epidendroideae	Epidendreae	Pleurothallidinae	Pabstiella	wawraeana	Pabstiella wawraeana (Barb.Rodr.) Chiron & Xim.Bols.	no		no
Epidendroideae	Epidendreae	Pleurothallidinae	Pabstiella	yauaperyensis	Pabstiella yauaperyensis (Barb.Rodr.) F.Barros	no		no
Orchidoideae	Cranichideae	Spiranthinae	Pachygenium	bonariense	Pachygenium bonariense (Lindl.) Szlach. et al.	yes	Buzatto, C. R., Nervo, M. H., Sanguinetti, A., Van Den Berg, C., & Singer, R. B. (2022). Efficient pollination and high reproductive success in two Brazilian Spiranthinae orchids: Insights on the evolutionary history of pollination within the Pelexia clade. Plant Species Biology, 37(2), 182–196. https://doi.org/10.1111/1442-1984.12366	yes	Buzatto, C. R., Nervo, M. H., Sanguinetti, A., Van Den Berg, C., & Singer, R. B. (2022). Efficient pollination and high reproductive success in two Brazilian Spiranthinae orchids: Insights on the evolutionary history of pollination within the Pelexia clade. Plant Species Biology, 37(2), 182–196. https://doi.org/10.1111/1442-1984.12366	yes
Orchidoideae	Cranichideae	Spiranthinae	Pachygenium	itatiayae	Pachygenium itatiayae (Schltr.) Szlach. et al.	no		no
Orchidoideae	Cranichideae	Spiranthinae	Pachygenium	laminatum	Pachygenium laminatum (Schltr.) Szlach. et al.	no		no
Orchidoideae	Cranichideae	Spiranthinae	Pachygenium	oestriferum	Pachygenium oestriferum (Rchb.f. & Warm.) Szlach. et al.	yes	Buzatto, C. R., Nervo, M. H., Sanguinetti, A., Van Den Berg, C., & Singer, R. B. (2022). Efficient pollination and high reproductive success in two Brazilian Spiranthinae orchids: Insights on the evolutionary history of pollination within the Pelexia clade. Plant Species Biology, 37(2), 182–196. https://doi.org/10.1111/1442-1984.12366	no
Orchidoideae	Cranichideae	Spiranthinae	Pachygenium	orobanchoides	Pachygenium orobanchoides (Kraenzl.) Szlach. et al.	no		no
Orchidoideae	Cranichideae	Spiranthinae	Pachygenium	orthosepalum	Pachygenium orthosepalum (Rchb.f. & Warm.) Szlach. et al.	no		no
Orchidoideae	Cranichideae	Spiranthinae	Pachygenium	parvum	Pachygenium parvum (Cogn.) Szlach. et al.	no		no
Orchidoideae	Cranichideae	Spiranthinae	Pachygenium	pteryganthum	Pachygenium pteryganthum (Rchb.f. & Warm.) Szlach. et al.	yes	Buzatto, C. R., Nervo, M. H., Sanguinetti, A., Van Den Berg, C., & Singer, R. B. (2022). Efficient pollination and high reproductive success in two Brazilian Spiranthinae orchids: Insights on the evolutionary history of pollination within the Pelexia clade. Plant Species Biology, 37(2), 182–196. https://doi.org/10.1111/1442-1984.12366	no
Orchidoideae	Cranichideae	Spiranthinae	Pachygenium	sceptrum	Pachygenium sceptrum (Schltr.) Szlach. et al.	no		no
Orchidoideae	Cranichideae	Spiranthinae	Pachygenium	tamanduense	Pachygenium tamanduense (Kraenzl.) Szlach. et al.	no		no
Orchidoideae	Cranichideae	Spiranthinae	Pachygenium	tenuius	Pachygenium tenuius (Schltr.) Szlach. et al.	no		no
Epidendroideae	Neottieae		Palmorchis	caxiuanensis	Palmorchis caxiuanensis Rocha et al.	no		no
Epidendroideae	Neottieae		Palmorchis	duckei	Palmorchis duckei Hoehne	no		no
Epidendroideae	Neottieae		Palmorchis	guianensis	Palmorchis guianensis (Schltr.) C.Schweinf. & Correll	no		no
Epidendroideae	Neottieae		Palmorchis	kuhlmannii	Palmorchis kuhlmannii (Schltr.) L.O.Williams	no		no
Epidendroideae	Neottieae		Palmorchis	puber	Palmorchis puber (Cogn.) Garay	no		no
Epidendroideae	Neottieae		Palmorchis	pubescens	Palmorchis pubescens Barb.Rodr.	no		no
Epidendroideae	Neottieae		Palmorchis	sobralioides	Palmorchis sobralioides Barb.Rodr.	no		no
Epidendroideae	Neottieae		Palmorchis	triquilhada	Palmorchis triquilhada Ferreira Filho & Barberena	no		no
Epidendroideae	Cymbidieae	Stanhopeinae	Paphinia	cristata	Paphinia cristata (Lindl.) Lindl.	no		yes	Hentrich, H., & Gottsberger, G. (2008). The reproductive biology of euglossine-pollinated plants in the natural reserve Nouragues, French Guiana. Doctor Thesis. University of Ulm, Germany.
Epidendroideae	Cymbidieae	Stanhopeinae	Paphinia	grandiflora	Paphinia grandiflora Barb.Rodr.	no		no
Cypripedioideae			Paphiopedilum	niveum	Paphiopedilum niveum (Rchb.f.) Pfitzer	no		no
Epidendroideae	Cymbidieae	Zygopetalinae	Paradisanthus	bahiensis	Paradisanthus bahiensis Rchb.f.	no		no
Orchidoideae	Cranichideae	Spiranthinae	Pelexia	cuculligera	Pelexia cuculligera (Rchb.f. & Warm.) Schltr.	no		no
Orchidoideae	Cranichideae	Spiranthinae	Pelexia	goninensis	Pelexia goninensis (Pulle) Schltr.	no		no
Orchidoideae	Cranichideae	Spiranthinae	Pelexia	laxa	Pelexia laxa (Poepp. & Endl.) Lindl.	no		no
Orchidoideae	Cranichideae	Spiranthinae	Pelexia	lindmanii	Pelexia lindmanii Kraenzl.	no		no
Orchidoideae	Cranichideae	Spiranthinae	Pelexia	macropoda	Pelexia macropoda (Barb.Rodr.) Schltr.	no		no
Orchidoideae	Cranichideae	Spiranthinae	Pelexia	novofriburgensis	Pelexia novofriburgensis (Rchb.f.) Garay	yes	Buzatto, C. R., Nervo, M. H., Sanguinetti, A., Van Den Berg, C., & Singer, R. B. (2022). Efficient pollination and high reproductive success in two Brazilian Spiranthinae orchids: Insights on the evolutionary history of pollination within the Pelexia clade. Plant Species Biology, 37(2), 182–196. https://doi.org/10.1111/1442-1984.12366	no
Orchidoideae	Cranichideae	Spiranthinae	Pelexia	stenantha	Pelexia stenantha (Cogn.) Schltr.	no		no
Orchidoideae	Cranichideae	Spiranthinae	Pelexia	vinosa	Pelexia vinosa A.W.C.Ferreira et al.	no		no
Epidendroideae	Cymbidieae	Coeliopsidinae	Peristeria	cerina	Peristeria cerina Lindl.	no		no
Epidendroideae	Cymbidieae	Coeliopsidinae	Peristeria	guttata	Peristeria guttata Knowles & Westc.	no		no
Epidendroideae	Cymbidieae	Coeliopsidinae	Peristeria	pendula	Peristeria pendula Hook.	no		no
Epidendroideae	Cymbidieae	Coeliopsidinae	Peristeria	serroniana	Peristeria serroniana (Barb.Rodr.) Garay	no		no
Epidendroideae	Cymbidieae	Zygopetalinae	Pescatoria	hemixantha	Pescatoria hemixantha (Rchb.f.) Dressler	no		no
Epidendroideae	Cymbidieae	Zygopetalinae	Pescatoria	violacea	Pescatoria violacea (Lindl.) Dressler	no		no
Epidendroideae	Epidendreae	Pleurothallidinae	Phloeophila	nummularia	Phloeophila nummularia (Rchb.f.) Garay	no		no
Epidendroideae	Epidendreae	Pleurothallidinae	Phloeophila	peperomioides	Phloeophila peperomioides (Ames) Garay	no		no
Epidendroideae	Arethuseae	Coelogyninae	Pholidota	pallida	Pholidota pallida Lindl.	no		no
Cypripedioideae			Phragmipedium	brasiliense	Phragmipedium brasiliense Quené & O.Gruss	no		no
Cypripedioideae			Phragmipedium	caricinum	Phragmipedium caricinum (Lindl. & Paxton) Rolfe	no		no
Cypripedioideae			Phragmipedium	klotzschianum	Phragmipedium klotzschianum (Rchb.f.) Rolfe	no		no
Cypripedioideae			Phragmipedium	lindleyanum	Phragmipedium lindleyanum (M.R.Schomb. ex Lindl.) Rolfe	no		no
Cypripedioideae			Phragmipedium	longifolium	Phragmipedium longifolium (Warsz. & Rchb.f.) Rolfe	yes	Días-Morales, M., Fernández, M., Pupulin, F., Blanco, M., Sandoval-Zapotitla, E., & Benavides, M. (2019). Reproductive Biology of Phragmipedium Longifolium and Floral Anatomy Associated With Pollinator Attraction in the Genus. Proceedings of the 22nd World Orchid Conference [November 2017], September, 92–98.	no
Cypripedioideae			Phragmipedium	sargentianum	Phragmipedium sargentianum (Rolfe) Rolfe	no		no
Cypripedioideae			Phragmipedium	vittatum	Phragmipedium vittatum (Vell.) Rolfe	yes	Cardoso, J. C. F., Johnson, S. D., Rezende, U. C., & Oliveira, P. E. (2023). The lady’s “slippery” orchid: functions of the floral trap and aphid mimicry in a hoverfly-pollinated Phragmipedium species in Brazil. Annals of Botany, 131(2), 275–286. https://doi.org/10.1093/aob/mcac140	yes	Cardoso, J. C. F., Johnson, S. D., Rezende, U. C., & Oliveira, P. E. (2023). The lady’s “slippery” orchid: functions of the floral trap and aphid mimicry in a hoverfly-pollinated Phragmipedium species in Brazil. Annals of Botany, 131(2), 275–286. https://doi.org/10.1093/aob/mcac140	yes
Epidendroideae	Cymbidieae	Oncidiinae	Phymatidium	aquinoi	Phymatidium aquinoi Schltr.	no		no
Epidendroideae	Cymbidieae	Oncidiinae	Phymatidium	delicatulum	Phymatidium delicatulum Lindl.	yes	Cabral, P. R. M. (2014). Biologia reprodutiva e polinização de orquídeas nativas do estado de São Paulo: Encyclia patens Hook ., Phymatidium delicatulum Lindl . e Mesadenella cuspidata ( Lindl .) Garay . Universidade de São Paulo.	yes	Cabral, P. R. M. (2014). Biologia reprodutiva e polinização de orquídeas nativas do estado de São Paulo: Encyclia patens Hook ., Phymatidium delicatulum Lindl . e Mesadenella cuspidata ( Lindl .) Garay . Universidade de São Paulo.	yes
Epidendroideae	Cymbidieae	Oncidiinae	Phymatidium	falcifolium	Phymatidium falcifolium Lindl.	no		no
Epidendroideae	Cymbidieae	Oncidiinae	Phymatidium	geiselii	Phymatidium geiselii Ruschi	no		no
Epidendroideae	Cymbidieae	Oncidiinae	Phymatidium	hysteranthum	Phymatidium hysteranthum Barb.Rodr.	no		no
Epidendroideae	Cymbidieae	Oncidiinae	Phymatidium	limae	Phymatidium limae Porto & Brade	no		no
Epidendroideae	Cymbidieae	Oncidiinae	Phymatidium	mellobarretoi	Phymatidium mellobarretoi L.O.Williams & Hoehne	no		no
Epidendroideae	Cymbidieae	Oncidiinae	Phymatidium	microphyllum	Phymatidium microphyllum (Barb.Rodr.) Toscano	no		no
Epidendroideae	Cymbidieae	Oncidiinae	Phymatidium	vogelii	Phymatidium vogelii Pabst	no		no
Epidendroideae	Cymbidieae	Oncidiinae	Platyrhiza	quadricolor	Platyrhiza quadricolor Barb.Rodr.	no		no
Epidendroideae	Epidendreae	Pleurothallidinae	Platystele	edmundoi	Platystele edmundoi Pabst	no		no
Epidendroideae	Epidendreae	Pleurothallidinae	Platystele	ovalifolia	Platystele ovalifolia (H.Focke) Garay & Dunst.	no		no
Epidendroideae	Epidendreae	Pleurothallidinae	Platystele	oxyglossa	Platystele oxyglossa (Schltr.) Garay	no		no
Epidendroideae	Epidendreae	Pleurothallidinae	Platystele	paraensis	Platystele paraensis Campacci & J.B.F.Silva	no		no
Epidendroideae	Epidendreae	Pleurothallidinae	Platystele	stenostachya	Platystele stenostachya (Rchb.f.) Garay	no		no
Epidendroideae	Cymbidieae	Oncidiinae	Plectrophora	calcarhamata	Plectrophora calcarhamata Hoehne	no		no
Epidendroideae	Cymbidieae	Oncidiinae	Plectrophora	cultrifolia	Plectrophora cultrifolia (Barb.Rodr.) Cogn.	no		no
Epidendroideae	Cymbidieae	Oncidiinae	Plectrophora	edwallii	Plectrophora edwallii Cogn.	no		no
Epidendroideae	Cymbidieae	Oncidiinae	Plectrophora	iridifolia	Plectrophora iridifolia (Lodd. ex Lindl.) H.Focke	no		no
Epidendroideae	Cymbidieae	Oncidiinae	Plectrophora	schmidtii	Plectrophora schmidtii Jenny & Pupulin	no		no
Epidendroideae	Epidendreae	Pleurothallidinae	Pleurothallis	cardiantha	Pleurothallis cardiantha Rchb.f.	no		no
Epidendroideae	Epidendreae	Pleurothallidinae	Pleurothallis	centranthera	Pleurothallis centranthera Lindl.	no		no
Epidendroideae	Epidendreae	Pleurothallidinae	Pleurothallis	cordata	Pleurothallis cordata (Ruiz & Pav.) Lindl.	no		no
Epidendroideae	Epidendreae	Pleurothallidinae	Pleurothallis	cultellifolia	Pleurothallis cultellifolia Barb.Rodr.	no		no
Epidendroideae	Epidendreae	Pleurothallidinae	Pleurothallis	discoidea	Pleurothallis discoidea Lindl.	no		no
Epidendroideae	Epidendreae	Pleurothallidinae	Pleurothallis	hitchcockii	Pleurothallis hitchcockii Ames	no		no
Epidendroideae	Epidendreae	Pleurothallidinae	Pleurothallis	ipyrangana	Pleurothallis ipyrangana Schltr.	no		no
Epidendroideae	Epidendreae	Pleurothallidinae	Pleurothallis	jacarepaguaensis	Pleurothallis jacarepaguaensis Barb.Rodr.	no		no
Epidendroideae	Epidendreae	Pleurothallidinae	Pleurothallis	loranthophylla	Pleurothallis loranthophylla Rchb.f.	no		no
[truncated: 380 more rows]

## Sheet: Studies per Subtribe
Supplementary file 3. Number of orchid species occurring in Brazil per subtribe (or tribe, when applicable), alongside the number and percentage (%) of species for which studies on reproductive and/or pollination biology have been conducted. Studies on reproductive biology include those reporting on breeding systems and/or flowering phenology. Studies on pollination include those providing inform…
Subtribe/Tribe*	Number of species (Brazil)	Studies on reproductive and/or pollination biology	Investigated species (%)	Species for which studies on reproductive biology have been conducted	Species for which studies on reproductive biology have been conducted (%)	Species for which studies on pollinators have been conducted	Species for which studies on pollinators have been conducted (%)	Species for which studies on both reproductive biology and pollinators have been conducted	Species for which studies on both reproductive biology and pollinators have been conducted (%)
Angraecinae	40	2	5	1	2.5	2	5	1	2.5
Bletiinae	2	1	50	1	50	1	50	1	50
Calypsoinae	1	1	100	1	100	1	100	1	100
Catasetinae	186	40	21.5054	4	2.15054	40	21.5054	4	2.15054
Chloraeinae	5	2	40	1	20	2	40	1	20
Coeliopsidinae	4	0	0	0	0	0	0	0	0
Coelogyninae	1	0	0	0	0	0	0	0	0
Cranichidinae	19	4	21.0526	4	21.0526	4	21.0526	4	21.0526
Cyrtopodiinae	37	5	13.5135	5	13.5135	4	10.8108	4	10.8108
Dendrobiinae	81	12	14.8148	12	14.8148	9	11.1111	9	11.1111
Discyphinae	1	0	0	0	0	0	0	0	0
Eriopsidinae	2	0	0	0	0	0	0	0	0
Goodyerinae	27	1	3.7037	1	3.7037	1	3.7037	1	3.7037
Laeliinae	397	53	13.3501	48	12.0907	37	9.3199	32	8.06045
Malaxidinae	13	0	0	0	0	0	0	0	0
Maxillariinae	159	9	5.66038	2	1.25786	8	5.03145	1	0.628931
Oncidiinae	283	38	13.4276	24	8.48057	31	10.9541	17	6.00707
Habenariinae	180	9	5	7	3.88889	9	5	7	3.88889
Pleurothallidinae	642	29	4.51713	22	3.42679	8	1.24611	8	1.24611
Pogonieae	18	7	38.8889	6	33.3333	6	33.3333	7	38.8889
Polystachyinae	8	1	12.5	1	12.5	1	12.5	1	12.5
Ponerinae	2	0	0	0	0	0	0	0	0
Spiranthinae	154	18	11.6883	16	10.3896	12	7.79221	10	6.49351
Stanhopeinae	73	19	26.0274	9	12.3288	18	24.6575	9	12.3288
Triphorinae	9	3	33.3333	3	33.3333	1	11.1111	1	11.1111
Zygopetalinae	69	8	11.5942	8	11.5942	6	8.69565	6	8.69565
Codonorchideae*	1	1	100	0	0	1	100	0	0
Gastroidieae*	3	0	0	0	0	0	0	0	0
Neottieae*	8	0	0	0	0	0	0	0	0
Tropidieae*	2	1	50	1	50	1	50	1	50
Vanilleae*	36	15	41.6667	8	22.2222	12	33.3333	5	13.8889
Wullschlaegelieae*	2	0	0	0	0	0	0	0	0
Xerorchideae*	2	0	0	0	0	0	0	0	0
Total	2515	279	11.0934	185	7.35586	215	8.54871	131	5.20875

## Sheet: Studies per genus
Supplementary file 3 Number of orchid species occurring in Brazil per genus, alongside the number and percentage (%) of species for which studies on reproductive and/or pollination biology have been conducted. Studies on reproductive biology include those reporting on breeding systems and/or flowering phenology. Studies on pollination include those providing information on floral visitors and/or …
Genus	Number of species (Brazil)	Studies on reproductive and/or pollination biology	Investigated species (%)	Species for which studies on reproductive biology have been conducted	Species for which studies on reproductive biology have been conducted (%)	Species for which studies on pollinators have been conducted	Species for which studies on pollinators have been conducted (%)	Species for which studies on both reproductive biology and pollinators have been conducted	Species for which studies on both reproductive biology and pollinators have been conducted (%)
Acianthera	143	12	8.39161	5	3.4965	12	8.39161	5	3.4965
Acineta	1	0	0	0	0	0	0	0	0
Adamantina	1	0	0	0	0	0	0	0	0
Aganisia	3	0	0	0	0	0	0	0	0
Anathallis	96	4	4.16667	4	4.16667	0	0	0	0
Archivea	1	0	0	0	0	0	0	0	0
Aspasia	3	0	0	0	0	0	0	0	0
Aspidogyne	10	1	10	1	10	1	10	1	10
Barbosella	9	0	0	0	0	0	0	0	0
Baskervilla	1	0	0	0	0	0	0	0	0
Batemannia	1	0	0	0	0	0	0	0	0
Beloglottis	1	0	0	0	0	0	0	0	0
Bifrenaria	32	2	6.25	0	0	2	6.25	0	0
Bipinnula	4	1	25	0	0	1	25	0	0
Bletia	1	1	100	1	100	1	100	1	100
Brachionidium	1	0	0	0	0	0	0	0	0
Brachystele	10	2	20	2	20	1	10	1	10
Braemia	1	0	0	0	0	0	0	0	0
Brassavola	10	2	20	2	20	1	10	1	10
Brassia	5	0	0	0	0	0	0	0	0
Buchtienia	2	0	0	0	0	0	0	0	0
Bulbophyllum	53	12	22.6415	12	22.6415	9	16.9811	9	16.9811
Caluera	3	0	0	0	0	0	0	0	0
Campylocentrum	39	2	5.12821	1	2.5641	2	5.12821	1	2.5641
Capanemia	5	5	100	4	80	1	20	0	0
Catasetum	99	38	38.3838	3	3.0303	38	38.3838	3	3.0303
Cattleya	107	24	22.4299	21	19.6262	16	14.9533	13	12.1495
Caularthron	2	2	100	2	100	2	100	2	100
Chaubardia	3	0	0	0	0	0	0	0	0
Chaubardiella	1	0	0	0	0	0	0	0	0
Cheiradenia	1	0	0	0	0	0	0	0	0
Chloraea	1	1	100	1	100	1	100	1	100
Chysis	1	0	0	0	0	0	0	0	0
Chytroglossa	3	0	0	0	0	0	0	0	0
Cirrhaea	7	6	85.7143	6	85.7143	6	85.7143	6	85.7143
Cleistes	15	6	40	6	40	6	40	6	40
Clowesia	2	0	0	0	0	0	0	0	0
Cochleanthes	1	0	0	0	0	0	0	0	0
Codonorchis	1	0	0	0	0	0	0	0	0
Comparettia	2	1	50	1	50	1	50	1	50
Constantia	6	1	16.6667	1	16.6667	1	16.6667	1	16.6667
Coryanthes	24	1	4.16667	0	0	1	4.16667	0	0
Corymborkis	1	1	100	1	100	1	100	1	100
Cotylolabium	1	0	0	0	0	0	0	0	0
Cranichis	4	1	25	1	25	1	25	1	25
Crocodeilanthe	2	0	0	0	0	0	0	0	0
Cryptarrhena	2	0	0	0	0	0	0	0	0
Cyanaeorchis	3	1	33.3333	0	0	1	33.3333	0	0
Cyclopogon	39	5	12.8205	4	10.2564	4	10.2564	3	7.69231
Cycnoches	9	0	0	0	0	0	0	0	0
Cyrtopodium	37	5	13.5135	5	13.5135	4	10.8108	4	10.8108
Dichaea	25	2	8	2	8	2	8	2	8
Dimerandra	1	0	0	0	0	0	0	0	0
Discyphus	1	0	0	0	0	0	0	0	0
Dryadella	21	0	0	0	0	0	0	0	0
Duckeella	3	1	33.3333	0	0	1	33.3333	0	0
Dunstervillea	1	0	0	0	0	0	0	0	0
Echinosepala	2	0	0	0	0	0	0	0	0
Elleanthus	11	2	18.1818	2	18.1818	2	18.1818	2	18.1818
Eltroplectris	11	1	9.09091	1	9.09091	0	0	0	0
Encyclia	39	2	5.12821	2	5.12821	2	5.12821	2	5.12821
Epidendrum	127	16	12.5984	15	11.811	11	8.66142	10	7.87402
Epistephium	6	1	16.6667	1	16.6667	1	16.6667	1	16.6667
Eriopsis	2	0	0	0	0	0	0	0	0
Erycina	3	1	33.3333	1	33.3333	0	0	0	0
Espinhassoa	2	0	0	0	0	0	0	0	0
Eurystyles	11	0	0	0	0	0	0	0	0
Galeandra	14	0	0	0	0	0	0	0	0
Galeottia	4	0	0	0	0	0	0	0	0
Gomesa	71	8	11.2676	6	8.4507	8	11.2676	6	8.4507
Gongora	11	6	54.5455	2	18.1818	6	54.5455	2	18.1818
Govenia	1	1	100	1	100	1	100	1	100
Grandiphyllum	4	1	25	1	25	0	0	0	0
Grobya	5	1	20	1	20	1	20	1	20
Habenaria	175	9	5.14286	7	4	9	5.14286	7	4
Hapalorchis	6	0	0	0	0	0	0	0	0
Helonoma	1	0	0	0	0	0	0	0	0
Homalopetalum	2	0	0	0	0	0	0	0	0
Houlletia	2	1	50	0	0	1	50	0	0
Huntleya	1	0	0	0	0	0	0	0	0
Hylaeorchis	1	0	0	0	0	0	0	0	0
Ionopsis	3	2	66.6667	2	66.6667	1	33.3333	1	33.3333
Isabelia	3	0	0	0	0	0	0	0	0
Isochilus	1	0	0	0	0	0	0	0	0
Jacquiniella	3	0	0	0	0	0	0	0	0
Kefersteinia	1	0	0	0	0	0	0	0	0
Kegeliella	1	0	0	0	0	0	0	0	0
Koellensteinia	9	0	0	0	0	0	0	0	0
Laelia	3	1	33.3333	1	33.3333	1	33.3333	1	33.3333
Lankesterella	7	0	0	0	0	0	0	0	0
Leochilus	1	1	100	1	100	1	100	1	100
Lepanthes	5	1	20	1	20	1	20	1	20
Lepanthopsis	5	0	0	0	0	0	0	0	0
Leptotes	7	0	0	0	0	0	0	0	0
Liparis	3	0	0	0	0	0	0	0	0
Lockhartia	5	0	0	0	0	0	0	0	0
Loefgrenianthus	1	0	0	0	0	0	0	0	0
Lueckelia	1	0	0	0	0	0	0	0	0
Lycaste	2	0	0	0	0	0	0	0	0
Lyroglossa	1	0	0	0	0	0	0	0	0
Macradenia	5	1	20	0	0	1	20	0	0
Macroclinium	8	1	12.5	0	0	1	12.5	0	0
Madisonia	3	0	0	0	0	0	0	0	0
Malaxis	10	0	0	0	0	0	0	0	0
Masdevallia	14	1	7.14286	1	7.14286	0	0	0	0
Maxillaria	90	7	7.77778	2	2.22222	6	6.66667	1	1.11111
Mesadenella	3	0	0	0	0	0	0	0	0
Microchilus	16	0	0	0	0	0	0	0	0
Miltonia	11	0	0	0	0	0	0	0	0
Mormodes	27	0	0	0	0	0	0	0	0
Muscarella	4	0	0	0	0	0	0	0	0
Myoxanthus	8	0	0	0	0	0	0	0	0
Nemaconia	1	0	0	0	0	0	0	0	0
Nidema	1	0	0	0	0	0	0	0	0
Niphantha	1	0	0	0	0	0	0	0	0
Nohawilliamsia	1	0	0	0	0	0	0	0	0
Nothostele	2	0	0	0	0	0	0	0	0
Notylia	30	5	16.6667	3	10	5	16.6667	3	10
Octomeria	95	7	7.36842	7	7.36842	2	2.10526	2	2.10526
Oncidium	5	1	20	0	0	1	20	0	0
Orleanesia	5	1	20	1	20	0	0	0	0
Ornithocephalus	7	1	14.2857	0	0	1	14.2857	0	0
Otoglossum	1	0	0	0	0	0	0	0	0
Otostylis	1	0	0	0	0	0	0	0	0
Pabstiella	132	1	0.757576	1	0.757576	0	0	0	0
Pachygenium	11	3	27.2727	3	27.2727	1	9.09091	1	9.09091
Palmorchis	8	0	0	0	0	0	0	0	0
Paphinia	2	1	50	0	0	1	50	0	0
Paphiopedilum	1	0	0	0	0	0	0	0	0
Paradisanthus	1	0	0	0	0	0	0	0	0
Pelexia	8	1	12.5	1	12.5	0	0	0	0
Peristeria	4	0	0	0	0	0	0	0	0
Pescatoria	2	0	0	0	0	0	0	0	0
Phloeophila	2	0	0	0	0	0	0	0	0
Pholidota	1	0	0	0	0	0	0	0	0
Phragmipedium	7	2	28.5714	2	28.5714	1	14.2857	1	14.2857
Phymatidium	9	1	11.1111	1	11.1111	1	11.1111	1	11.1111
Platyrhiza	1	0	0	0	0	0	0	0	0
Platystele	5	0	0	0	0	0	0	0	0
Plectrophora	5	0	0	0	0	0	0	0	0
Pleurothallis	13	1	7.69231	1	7.69231	0	0	0	0
Pleurothallopsis	1	0	0	0	0	0	0	0	0
Pogoniopsis	2	1	50	1	50	0	0	0	0
Polycycnis	3	0	0	0	0	0	0	0	0
Polyotidium	1	0	0	0	0	0	0	0	0
Polystachya	7	1	14.2857	1	14.2857	1	14.2857	1	14.2857
Ponthieva	1	0	0	0	0	0	0	0	0
Prescottia	12	3	25	3	25	3	25	3	25
Promenaea	1	1	100	1	100	0	0	0	0
Prosthechea	38	2	5.26316	1	2.63158	2	5.26316	1	2.63158
Pseudolaelia	12	1	8.33333	1	8.33333	1	8.33333	1	8.33333
Psilochilus	2	1	50	1	50	1	50	1	50
Psychopsiella	1	0	0	0	0	0	0	0	0
Psychopsis	1	0	0	0	0	0	0	0	0
Pteroglossa	6	2	33.3333	2	33.3333	2	33.3333	2	33.3333
Pygmaeorchis	2	0	0	0	0	0	0	0	0
Quekettia	1	0	0	0	0	0	0	0	0
Rauhiella	3	0	0	0	0	0	0	0	0
Restrepiella	1	0	0	0	0	0	0	0	0
Rodriguezia	24	4	16.6667	3	12.5	4	16.6667	3	12.5
Rudolfiella	3	0	0	0	0	0	0	0	0
Sacoila	5	1	20	1	20	1	20	1	20
Sanderella	2	0	0	0	0	0	0	0	0
Sansonia	2	0	0	0	0	0	0	0	0
Sarcoglottis	13	1	7.69231	1	7.69231	1	7.69231	1	7.69231
Saundersia	2	0	0	0	0	0	0	0	0
Sauroglossum	1	1	100	1	100	1	100	1	100
Scaphosepalum	1	0	0	0	0	0	0	0	0
Scaphyglottis	14	1	7.14286	1	7.14286	0	0	0	0
Schunkea	1	0	0	0	0	0	0	0	0
Selenipedium	4	0	0	0	0	0	0	0	0
Skeptrostachys	9	0	0	0	0	0	0	0	0
Sobralia	22	1	4.54545	1	4.54545	0	0	0	0
Solenidium	1	0	0	0	0	0	0	0	0
Specklinia	21	0	0	0	0	0	0	0	0
Stanhopea	5	4	80	2	40	4	80	2	40
Stelis	30	1	3.33333	1	3.33333	0	0	0	0
Stenia	2	0	0	0	0	0	0	0	0
Stenoptera	1	0	0	0	0	0	0	0	0
Sudamerlycaste	1	0	0	0	0	0	0	0	0
Thelyschista	1	0	0	0	0	0	0	0	0
Thysanoglossa	3	0	0	0	0	0	0	0	0
Trichocentrum	12	3	25	1	8.33333	3	25	1	8.33333
Trichopilia	2	0	0	0	0	0	0	0	0
Trichosalpinx	12	0	0	0	0	0	0	0	0
Triphora	5	0	0	0	0	0	0	0	0
Trisetella	1	0	0	0	0	0	0	0	0
Trizeuxis	1	0	0	0	0	0	0	0	0
Tropidia	1	0	0	0	0	0	0	0	0
Uleiorchis	3	0	0	0	0	0	0	0	0
Vanilla	28	14	50	7	25	11	39.2857	4	14.2857
Veyretia	4	1	25	0	0	1	25	0	0
Warczewiczella	2	0	0	0	0	0	0	0	0
Warmingia	1	1	100	0	0	1	100	0	0
Warrea	1	1	100	1	100	1	100	1	100
Weidmannia	1	0	0	0	0	0	0	0	0
Wullschlaegelia	2	0	0	0	0	0	0	0	0
Xerorchis	2	0	0	0	0	0	0	0	0
Xylobium	4	0	0	0	0	0	0	0	0
Zootrophion	1	1	100	1	100	0	0	0	0
Zygopetalum	8	4	50	4	50	3	37.5	3	37.5
Zygosepalum	1	0	0	0	0	0	0	0	0
Zygostates	19	1	5.26316	0	0	1	5.26316	0	0
Total	2371	282	11.8937	190	8.0135	226	9.53184	134	5.65162
